# Supplementary material for: Co‐catabolism of arginine and succinate drives symbiotic nitrogen fixation
Source: Mol Syst Biol. 2020 Jun 3;16(6):e9419. doi: 10.15252/msb.20199419 (PMC7268258; doi:10.15252/msb.20199419)
Supplement: Supplementary file 3 — Dataset EV1 [file MSB-16-e9419-s003.xlsx]

## Sheet: Description
Dataset_EV1 contains the following table:
Dataset EV1 TnSeq_LB	Tn5 insertion data for S. meliloti propagated under rich media growth conditions (LB-medium).
Column:	Description:
average_gap	Average spacing of Tn5 insertions
category	Gene classification into the fitness categories essential, fitness-cost, non-essential
coordinate_begin_of_CDS	Begin of CDS
coordinate_end_of_CDS	End of CDS
direction	Gene direction
EC_number	Enzyme commission number
function	Functional classification of gene
gap	Largest internal gap showing no transposon insertions detetcetd within CDS
gap2	Second largest internal gap showing no transposon insertions detetcetd within CDS
gene	Provides the gene name
length	Length of CDS in base pair
locus_tag	Lists the unique gene ID numbers for S.meliloti 1021
nondisr_3prime	Non-disrupatble 3' portion of the annotated ORF in base pair
nondisr_5prime	Non-disrupatble 5' portion of the annotated ORF in base pair
product	Gene product according to the NCBI genome annotation
replicon	Replicon of each CDS, (chromosome, pSymA or pSymB)
Tn_num	Number of the mapped uniq Tn5 insertions
Tn_num_non_inframe	Number of the mapped uniq Tn5 insertions that are non-inframe to the ORF,

## Sheet: Dataset EV1 TnSeq_LB
locus_tag	replicon	product	function	gene	EC_number	direction	coordinate_begin_of_CDS	coordinate_end_of_CDS	length	Tn_num	Tn_num_non_inframe	average_gap	gap	gap2	nondisr_5prime	nondisr_3prime	category
SMc02793	chromosome	Conserved hypothetical protein	miscellaneous; hypothetical/global homology			1	478	1299	821	107	92	7.6019	45	42	32	40	non-essential
SMc02792	chromosome	Septum formation protein Maf	miscellaneous; hypothetical/global homology	maf		1	1347	1946	599	14	11	39.9333	220	124	220	146	fitness-cost
SMc02791	chromosome	Probable shikimate 5-dehydrogenase	small molecule metabolism; amino acid biosynthesis; chorismate	aroE1	1.1.1.25	1	1939	2799	860	21	21	39.0909	211	119	27	7	fitness-cost
SMc02790	chromosome	Dephospho-CoA kinase	miscellaneous; hypothetical/global homology	coaE	2.7.1.24	1	2796	3380	584	2	2	194.667	489	62	551	522	essential
SMc02789	chromosome	Probable DNA polymerase III, epsilon chain	macromolecule metabolism; macromolecule synthesis, modification; dna - replication, repair, restr./modif.	dnaQ	2.7.7.7	1	3574	4302	728	42	35	16.9302	172	74	3	197	non-essential
SMc02788	chromosome	Probable protein-export	cell processes; transport of large molecules; protein, peptide secretion	secB		-1	4408	4914	506	16	12	29.7647	106	102	32	49	non-essential
SMc02787	chromosome	Hypothetical transmembrane protein	miscellaneous; hypothetical/partial homology			-1	5082	5657	575	145	139	3.9384	26	25	4	-7	non-essential
SMc02786	chromosome	Import inner membrane translocase subunit TIM44	cell processes; transport of large molecules			1	5792	6493	701	57	46	12.0862	126	66	7	19	non-essential
SMc02785	chromosome	Putative lytic murein transglycosylase A	structural elements; cell envelope; murein sacculus, peptidoglycan		3.2.1.-	1	6511	7629	1118	179	159	6.2111	80	58	10	7	non-essential
SMc02784	chromosome	Hypothetical protein	miscellaneous; hypothetical/partial homology			1	7622	8188	566	124	114	4.528	27	23	3	6	non-essential
SMc02783	chromosome	Putative HTH-type transcriptional regulator	miscellaneous; hypothetical/partial homology			1	8185	8562	377	76	70	4.8961	48	37	3	9	non-essential
SMc02782	chromosome	Probable DNA gyrase subunit B	macromolecule metabolism; macromolecule synthesis, modification; dna - replication, repair, restr./modif.	gyrB	5.99.1.3	1	8697	11132	2435	1	0	1217.5	2435	0	2435	2435	essential
SMc02781	chromosome	Putative NADH dehydrogenase/NAD	small molecule metabolism		1.-.-.-	-1	11232	11828	596	102	86	5.7864	43	36	14	43	non-essential
SMc02780	chromosome	Probable succinate-semialdehyde dehydrogenase [NADP+] protein	small molecule metabolism; central intermediary metabolism; pool of unassigned individual reversibles reactions	gabD1	1.2.1.16	1	11996	13450	1454	104	90	13.8476	98	74	36	59	non-essential
SMc02779	chromosome	Putative transposase for insertion sequence ISRm19	elements of external origin; transposon-related functions	TRm19		-1	13646	14611	965	45	31	20.9783	190	96	-8	190	non-essential
SMc02778	chromosome	2,4-dihydroxyhept-2-ene-1,7-dioic acid aldolase	small molecule metabolism; degradation; carbon compounds	hpcH	4.1.2.-	1	14893	15693	800	44	39	17.7778	187	66	66	20	non-essential
SMc02777	chromosome	Putative HTH-type transcriptional regulator	miscellaneous; not classified regulator			-1	15706	16584	878	55	43	15.6786	116	76	19	76	non-essential
SMc02776	chromosome	Altronate hydrolase, UxaA family	small molecule metabolism; degradation; carbon compounds		4.2.1.7	1	16752	18257	1505	49	45	30.1	150	146	101	32	non-essential
SMc02775	chromosome	Putative L-fucose dehydrogenase (D-threo aldose 1-dehydrogenase)	small molecule metabolism; degradation; carbon compounds		1.1.1.122	1	18314	19333	1019	92	82	10.957	104	43	13	20	non-essential
SMc02774	chromosome	Putative D-fucose, pyruvic acid or L-fucose ABC transporter, periplasmic substrate-binding component	cell processes; transport of small molecules; carbohydrates, organic acids, alcohols			1	19442	20431	989	130	91	7.5496	59	46	10	16	non-essential
SMc02773	chromosome	Putative D-fucose, pyruvic acid or L-fucose ABC transporter, ATP-binding component	cell processes; transport of small molecules; carbohydrates, organic acids, alcohols			1	20543	22096	1553	211	163	7.3255	62	60	7	26	non-essential
SMc02772	chromosome	Putative D-fucose, pyruvic acid or L-fucose ABC transporter, permease component	cell processes; transport of small molecules; carbohydrates, organic acids, alcohols			1	22130	23104	974	75	59	12.8158	185	63	4	185	non-essential
SMc02771	chromosome	Putative zinc-type alcohol dehydrogenase	small molecule metabolism		1.1.1.-	1	23151	24167	1016	58	54	17.2203	82	74	6	19	non-essential
SMc02770	chromosome	Intracellular PHB depolymerase	miscellaneous; hypothetical/global homology			1	24435	25709	1274	57	45	21.9655	178	127	75	16	non-essential
SMc02769	chromosome	Conserved hypothetical transmembrane protein	miscellaneous; hypothetical/global homology			1	25859	26284	425	53	50	7.8704	99	42	7	20	non-essential
SMc02768	chromosome	Conserved hypothetical protein	miscellaneous; hypothetical/global homology			1	26383	27138	755	4	2	151	499	212	499	212	essential
SMc02767	chromosome	Probable N-5-phosphoribosylanthranilate isomerase	small molecule metabolism; amino acid biosynthesis; tryptophan	trpF	5.3.1.24	1	27376	28023	647	43	39	14.7045	82	39	36	4	non-essential
SMc02766	chromosome	Probable tryptophan synthase beta chain	small molecule metabolism; amino acid biosynthesis; tryptophan	trpB	4.2.1.20	1	28048	29268	1220	168	125	7.2189	82	47	12	5	non-essential
SMc02765	chromosome	Probable tryptophan synthase alpha chain	small molecule metabolism; amino acid biosynthesis; tryptophan	trpA	4.2.1.20	1	29274	30113	839	72	64	11.4932	116	98	15	12	non-essential
SMc02764	chromosome	Probable acetyl-coenzyme A carboxylase carboxyl transferase subunit beta protein	small molecule metabolism; fatty acid biosynthesis	accD	6.4.1.2	1	30167	31081	914	0	0	914	914	0	914	914	essential
SMc02763	chromosome	Probable FolC bifunctional protein includes: folylpolyglutamate synthase and dihydrofolate synthase	small molecule metabolism; biosynthesis of cofactors, carriers; folic acid	folC		1	31097	32440	1343	2	1	447.667	743	600	600	743	essential
SMc02762	chromosome	Probable transposase	elements of external origin; transposon-related functions	TRm22		1	32788	33951	1163	252	225	4.5968	73	62	40	17	non-essential
SMc02761	chromosome	Probable thioredoxin protein	small molecule metabolism; biosynthesis of cofactors, carriers; thioredoxin, glutaredoxin, glutathione	trxA		-1	34091	34414	323	1	0	161.5	323	0	323	323	essential
SMc02760	chromosome	ATP-dependent nuclease / helicase	macromolecule metabolism; macromolecule synthesis, modification; dna - replication, repair, restr./modif.		3.1.11.5	-1	34496	38065	3569	49	31	71.38	659	654	-3	4	fitness-cost
SMc02759	chromosome	Hypothetical protein	miscellaneous; hypothetical/partial homology			-1	38055	41234	3179	50	35	62.3333	851	297	-8	5	fitness-cost
SMc02758	chromosome	Putative nucleotidyl transferase	miscellaneous; hypothetical/global homology		2.7.7.-	-1	41236	41967	731	52	34	13.7925	101	99	-3	4	non-essential
SMc02757	chromosome	Hypothetical protein	miscellaneous; hypothetical/partial homology			-1	41974	43488	1514	97	73	15.449	262	146	408	8	non-essential
SMc02756	chromosome	Putative sensor histidine kinase	miscellaneous; not classified regulator			-1	43498	45978	2480	10	4	225.454	2348	84	2348	-7	essential
SMc02755	chromosome	Probable adenosylhomocysteinase	small molecule metabolism; central intermediary metabolism; amino acids	ahcY	3.3.1.1	-1	46280	47680	1400	78	70	17.7215	118	108	9	57	non-essential
SMc02754	chromosome	Putative phosphocarrier HPR transmembrane protein	cell processes; transport of small molecules			-1	47837	48127	290	17	12	16.1111	105	89	-3	-2	non-essential
SMc02753	chromosome	Putative IIA component of PTS system	cell processes; transport of small molecules			-1	48127	48528	401	46	44	8.5319	39	36	5	2	non-essential
SMc02752	chromosome	Hypothetical protein	miscellaneous; hypothetical/partial homology			-1	48809	49255	446	7	7	55.75	254	69	275	2	essential
SMc04446	chromosome	Signal transduction histidine kinase, regulator of succinoglycan synthesis	structural elements; cell exterior; surface polysaccharides/antigens	chvG	2.7.3.-	-1	49252	51039	1787	23	11	74.4583	1002	454	-11	1002	essential
SMc02560	chromosome	Transcriptional regulatory protein	structural elements; cell exterior; surface polysaccharides/antigens	chvI		-1	51419	52141	722	6	4	103.143	722	8	723	-3	essential
SMc02562	chromosome	Phosphoenolpyruvate carboxykinase	small molecule metabolism; central intermediary metabolism; gluconeogenesis	pckA	4.1.1.49	1	52483	54093	1610	165	131	9.6988	78	47	11	34	non-essential
SMc02563	chromosome	Conserved hypothetical protein	miscellaneous; hypothetical/global homology			1	54197	54631	434	51	40	8.3462	54	34	54	27	non-essential
SMc02564	chromosome	Conserved hypothetical protein	miscellaneous; hypothetical/global homology			1	54717	55190	473	28	21	16.3103	57	57	16	32	non-essential
SMc02566	chromosome	Probable DNA repair system specific for alkylated DNA protein	macromolecule metabolism; macromolecule synthesis, modification; dna - replication, repair, restr./modif.	alkB		1	55295	55915	620	76	71	8.0519	39	29	10	4	non-essential
SMc02567	chromosome	Probable pantothenate kinase	small molecule metabolism; biosynthesis of cofactors, carriers; pantothenate	coaA	2.7.1.33	-1	56529	57524	995	4	3	199	505	478	983	-2	essential
SMc02568	chromosome	Probable phosphoribosyl-ATP pyrophosphatase	small molecule metabolism; amino acid biosynthesis; histidine	hisE	3.6.1.31	-1	57521	57844	323	25	22	12.4231	49	41	15	36	non-essential
SMc02569	chromosome	Probable imidazole glycerol phosphate synthase subunit HisF	small molecule metabolism; amino acid biosynthesis; histidine	hisF	4.1.3.-	-1	57909	58685	776	40	35	18.9268	128	71	-3	-3	non-essential
SMc02570	chromosome	Probable phosphoribosylformimino-5-aminoimidazole carboxamide ribotide isomerase	small molecule metabolism; amino acid biosynthesis; histidine	hisA	5.3.1.16	-1	58682	59425	743	55	45	13.2679	96	74	30	-2	non-essential
SMc02572	chromosome	Probable glutamine amidotransferase	small molecule metabolism; amino acid biosynthesis; histidine	hisH	2.4.2.-	-1	59458	60108	650	32	29	19.697	94	86	7	-3	non-essential
SMc02573	chromosome	Hypothetical transmembrane protein	miscellaneous; hypothetical/partial homology			-1	60108	60581	473	11	11	39.4167	178	90	4	178	fitness-cost
SMc02574	chromosome	Probable imidazoleglycerol-phosphate dehydratase	small molecule metabolism; amino acid biosynthesis; histidine	hisB	4.2.1.19	-1	60608	61216	608	61	55	9.8065	79	42	-2	-7	non-essential
SMc02575	chromosome	Probable heat shock protein	macromolecule metabolism; macromolecule degradation; degradation of proteins, peptides, glycopeptides	hslV	3.4.-.-	1	61537	62094	557	49	37	11.14	128	52	16	38	non-essential
SMc02576	chromosome	Hypothetical acetyltransferase protein	miscellaneous; hypothetical/global homology		2.3.1.82	1	62084	62605	521	75	57	6.8553	62	33	10	12	non-essential
SMc02577	chromosome	Probable heat shock protein	cell processes; adaptation; adaptations, atypical conditions	hslU		1	62602	63909	1307	107	81	12.1019	92	90	90	28	non-essential
SMc02578	chromosome	Conserved hypothetical transmembrane protein	miscellaneous; hypothetical/global homology			1	64116	65066	950	49	39	19	321	90	321	9	non-essential
SMc02579	chromosome	Putative cytochrome P450 monooxygenase	small molecule metabolism		1.14.-.-	1	65218	66618	1400	112	96	12.3894	96	91	10	20	non-essential
SMc02580	chromosome	Conserved hypothetical protein, hydantoinase/oxoprolinase family protein	miscellaneous; hypothetical/partial homology			1	66749	68755	2006	142	108	14.028	167	99	40	22	non-essential
SMc02581	chromosome	Probable malate synthase G	small molecule metabolism; central intermediary metabolism; glyoxylate bypass	glcB	2.3.3.9	1	68916	71087	2171	181	155	11.9286	256	231	487	4	non-essential
SMc02582	chromosome	Conserved hypothetical protein	miscellaneous; hypothetical/global homology			-1	71294	72130	836	139	116	5.9714	38	34	-5	11	non-essential
SMc02583	chromosome	Conserved hypothetical protein	miscellaneous; hypothetical/global homology			1	72194	72718	524	31	26	16.375	130	99	10	130	non-essential
SMc02584	chromosome	Two component response regulator, essential for acid-tolerance	small molecule metabolism; global functions; global regulatory functions	actR		-1	72733	73317	584	7	4	73	328	115	71	115	fitness-cost
SMc02585	chromosome	Two component sensor histidine kinase, essential for acid-tolerance	small molecule metabolism; global functions; global regulatory functions	actS	2.7.3.-	-1	73504	74805	1301	30	23	41.9677	501	216	7	43	fitness-cost
SMc02586	chromosome	ATP-dependent helicase	macromolecule metabolism; macromolecule synthesis, modification; dna - replication, repair, restr./modif.	helO		-1	74986	77448	2462	140	125	17.461	297	139	33	58	non-essential
SMc02587	chromosome	Putative ATP-binding ABC transporter	cell processes; transport of small molecules			-1	77448	78131	683	23	16	28.4583	151	86	70	58	non-essential
SMc02588	chromosome	Putative permease ABC transporter	cell processes; transport of small molecules			-1	78132	79820	1688	112	93	14.9381	197	118	-11	19	non-essential
SMc02589	chromosome	Conserved hypothetical protein	miscellaneous; hypothetical/global homology			-1	79804	81030	1226	126	100	9.6535	49	42	10	32	non-essential
SMc02590	chromosome	Conserved hypothetical transmembrane protein	miscellaneous; hypothetical/global homology			1	88119	89423	1304	117	89	11.0508	127	105	10	17	non-essential
SMc02591	chromosome	Conserved hypothetical transmembrane protein	miscellaneous; hypothetical/global homology			-1	89374	89913	539	24	18	21.56	81	63	81	-7	non-essential
SMc02592	chromosome	Hypothetical protein	miscellaneous; hypothetical/partial homology			-1	89910	90503	593	42	30	13.7907	56	51	3	51	non-essential
SMc02593	chromosome	Hypothetical transmembrane protein	miscellaneous; hypothetical/partial homology			-1	90500	91132	632	38	32	16.2051	51	42	19	0	non-essential
SMc02594	chromosome	Conserved hypothetical protein	miscellaneous; hypothetical/global homology			-1	91222	91890	668	87	74	7.5909	65	46	-11	37	non-essential
SMc02595	chromosome	Probable cystathionine gamma-synthase	small molecule metabolism; amino acid biosynthesis; methionine	metB	2.5.1.48	-1	91920	93146	1226	122	101	9.9675	179	58	1	-4	non-essential
SMc02596	chromosome	Putative HTH-type transcriptional regulator	miscellaneous; not classified regulator			1	93287	94138	851	150	118	5.6358	42	40	9	23	non-essential
SMc04463	chromosome	Conserved hypothetical protein	miscellaneous; hypothetical/global homology			1	94214	94570	356	47	36	7.4167	44	43	43	11	non-essential
SMc02600	chromosome	Hypothetical transmembrane protein	miscellaneous; hypothetical/global homology			-1	94619	95767	1148	162	132	7.0429	67	60	3	1	non-essential
SMc02602	chromosome	Hypothetical transmembrane protein	miscellaneous; unknown			1	96049	96345	296	25	19	11.3846	63	49	22	13	non-essential
SMc02604	chromosome	Probable bifunctional protein : methylenetetrahydrofolate dehydrogenase ; methenyltetrahydrofolate cyclohydrolase	small molecule metabolism; biosynthesis of cofactors, carriers; folic acid	folD1	1.5.1.5 ;3.5.4.9	-1	96439	97359	920	104	76	8.7619	66	56	33	-4	non-essential
SMc02605	chromosome	Putative sarcosine oxidase gamma subunit	small molecule metabolism; degradation	soxG	1.5.3.1	-1	97382	97915	533	64	63	8.2	96	71	2	96	non-essential
SMc02606	chromosome	Putative sarcosine oxidase alpha subunit transmembrane protein	small molecule metabolism; degradation	soxA1	1.5.3.1	-1	97908	100871	2963	172	148	17.1272	232	148	-6	-4	non-essential
SMc02607	chromosome	Sarcosine oxidase delta subunit	small molecule metabolism; degradation	soxD	1.5.3.1	-1	100868	101146	278	17	14	15.4444	69	64	7	-8	non-essential
SMc02608	chromosome	Sarcosine oxidase beta subunit	small molecule metabolism; degradation; fatty acid	soxB	1.5.3.1	-1	101172	102422	1250	158	125	7.8616	146	72	-6	3	non-essential
SMc02609	chromosome	Putative transcription regulator	miscellaneous; not classified regulator	glxA		1	102517	103491	974	80	64	12.0247	136	76	212	25	non-essential
SMc02610	chromosome	Amidophosphoribosyl transferase-like protein	small molecule metabolism	glxB		1	103542	104504	962	68	63	13.942	172	72	22	19	non-essential
SMc02611	chromosome	Glutamate synthase	small molecule metabolism	glxC		1	104542	105228	686	91	71	7.4565	68	60	14	68	non-essential
SMc02612	chromosome	Glutamate synthase family protein	small molecule metabolism	glxD	1.4.1.13	1	105243	106571	1328	60	52	21.7705	245	145	16	20	non-essential
SMc02613	chromosome	Glutamine synthetase III	small molecule metabolism; amino acid biosynthesis; glutamine	glnT	6.3.1.2	1	106653	107960	1307	101	71	12.8137	83	82	3	23	non-essential
SMc02614	chromosome	Conserved hypothetical transmembrane protein	miscellaneous; hypothetical/global homology			-1	108064	108327	263	19	17	13.15	57	40	40	14	non-essential
SMc02615	chromosome	Hypothetical signal peptide protein	miscellaneous; hypothetical/partial homology			-1	108352	109095	743	26	21	27.5185	182	170	55	7	non-essential
SMc02616	chromosome	Amino acid transporter	cell processes; transport of small molecules			-1	109201	110598	1397	211	180	6.5896	74	54	-1	-1	non-essential
SMc02617	chromosome	Conserved hypothetical transmembrane protein	miscellaneous; hypothetical/global homology			-1	110613	110774	161	42	31	3.7442	15	15	0	-2	non-essential
SMc02618	chromosome	Conserved hypothetical transmembrane protein	miscellaneous; hypothetical/global homology			-1	110788	111171	383	69	51	5.4714	74	30	-5	-2	non-essential
SMc02619	chromosome	Conserved hypothetical transmembrane protein	miscellaneous; hypothetical/global homology			-1	111180	111497	317	48	43	6.4694	46	24	7	46	non-essential
SMc02620	chromosome	Putative HTH-type transcriptional regulator	miscellaneous; hypothetical/global homology			1	111802	112533	731	80	69	9.0247	52	41	3	16	non-essential
SMc04154	chromosome	Probable formyltetrahydrofolate deformylase	small molecule metabolism; nucleotide biosynthesis; purine ribonucleotide biosynthesis	purU2	3.5.1.10	1	112737	113627	890	95	88	9.2708	73	67	73	9	non-essential
SMc04153	chromosome	Putative aminomethyltransferase	small molecule metabolism		2.1.2.10	1	113903	114958	1055	116	95	9.0171	50	44	9	50	non-essential
SMc04152	chromosome	Hypothetical protein	miscellaneous; hypothetical/partial homology			1	114969	115574	605	108	100	5.5505	43	34	12	7	non-essential
SMc04151	chromosome	Putative dioxygenase beta subunit	small molecule metabolism		1.-.-.-	1	115571	116536	965	79	71	12.0625	71	44	7	6	non-essential
SMc04150	chromosome	Conserved hypothetical protein	miscellaneous; hypothetical/global homology			1	116646	117686	1040	200	158	5.1741	39	32	10	32	non-essential
SMc04149	chromosome	Flavin-containing monooxygenase family protein / FMO family protein	small molecule metabolism			1	117754	119091	1337	277	223	4.8094	50	33	1	25	non-essential
SMc04148	chromosome	Putative aminomethyltransferase	small molecule metabolism		2.1.2.10	-1	119188	121557	2369	331	254	7.1355	82	77	15	-2	non-essential
SMc04147	chromosome	Putative amino-acid permease	cell processes; transport of small molecules			1	121792	123576	1784	303	244	5.8684	136	51	14	43	non-essential
SMc04146	chromosome	Putative phosphoketolase	miscellaneous; hypothetical/global homology		4.1.2.-	-1	123688	126141	2453	439	364	5.575	52	49	1	-3	non-essential
SMc04145	chromosome	Putative sugar epimerase family protein	miscellaneous; hypothetical/global homology			-1	126289	127074	785	103	99	7.5481	41	37	22	-8	non-essential
SMc04144	chromosome	Putative dihydroxy-acid dehydratase	small molecule metabolism; amino acid biosynthesis; isoleucine/valine	ilvD3	4.2.1.9	-1	127138	128862	1724	118	104	14.4874	157	98	19	23	non-essential
SMc04143	chromosome	Transcription regulator	miscellaneous; not classified regulator			1	128940	129662	722	30	26	23.2903	162	73	7	10	non-essential
SMc04142	chromosome	Conserved hypothetical protein	miscellaneous; hypothetical/global homology			1	129937	130821	884	33	25	26	126	104	153	24	non-essential
SMc04141	chromosome	Putative glutathione S-transferase	miscellaneous	gst9		-1	130842	131483	641	21	17	29.1364	147	90	75	40	non-essential
SMc04140	chromosome	Putative amino acid or peptide ABC transporter, ATP-binding component	cell processes; transport of small molecules			-1	131480	132562	1082	54	37	19.6727	186	92	27	10	non-essential
SMc04139	chromosome	Oxidoreductase	small molecule metabolism		1.-.-.-	-1	132586	133659	1073	62	54	17.0317	111	58	0	29	non-essential
SMc04138	chromosome	Oxidoreductase	small molecule metabolism		1.-.-.-	-1	133661	134677	1016	42	36	23.6279	404	95	4	-4	non-essential
SMc04137	chromosome	Putative amino acid or peptide ABC transporter, permease component	cell processes; transport of small molecules			-1	134700	135587	887	80	68	10.9506	85	85	-3	85	non-essential
SMc04136	chromosome	Putative amino acid or peptide ABC transporter, permease component	cell processes; transport of small molecules			-1	135580	136527	947	126	115	7.4567	97	60	-11	-2	non-essential
SMc04135	chromosome	Putative amino acid or peptide ABC transporter, periplasmic solute-binding component	cell processes; transport of small molecules			-1	136542	137825	1283	70	51	18.0704	127	97	76	-4	non-essential
SMc04134	chromosome	Putative transcription regulator	miscellaneous; not classified regulator			1	138020	138697	677	60	44	11.0984	74	58	37	28	non-essential
SMc04133	chromosome	Putative oxidoreductase	small molecule metabolism			1	138820	139968	1148	71	54	15.9444	104	97	18	38	non-essential
SMc04132	chromosome	Conserved hypothetical protein	miscellaneous; hypothetical/global homology			1	139972	141135	1163	30	26	37.5161	325	156	48	22	non-essential
SMc04131	chromosome	Hypothetical protein	miscellaneous; unknown			1	141146	142561	1415	58	50	23.9831	183	136	105	11	non-essential
SMc04130	chromosome	Conserved hypothetical protein	miscellaneous; hypothetical/global homology			1	142579	143403	824	44	39	18.3111	155	131	19	16	non-essential
SMc04129	chromosome	Putative oxidoreductase	small molecule metabolism		1.-.-.-	1	143458	144759	1301	71	57	18.0694	99	94	37	41	non-essential
SMc04128	chromosome	Putative heavy metal transporting ATPase	cell processes; transport of small molecules; cations		3.6.3.-	1	144857	147088	2231	58	42	37.8136	346	249	14	365	non-essential
SMc04127	chromosome	Sugar ABC transporter, ATP-binding protein	cell processes; transport of small molecules			1	147807	149342	1535	103	90	14.7596	241	132	31	10	non-essential
SMc04126	chromosome	ABC transporter, permease	cell processes; transport of small molecules			1	149339	150472	1133	72	61	15.5205	157	110	11	7	non-essential
SMc04125	chromosome	ABC transporter, permease	cell processes; transport of small molecules			1	150477	151448	971	80	58	11.9877	83	83	7	16	non-essential
SMc04124	chromosome	Putative cytidine deaminase	small molecule metabolism; central intermediary metabolism; salvage of nucleosides and nucleotides	cdd	3.5.4.5	1	151452	151910	458	15	10	28.625	169	124	10	17	non-essential
SMc04123	chromosome	Putative purine nucleoside phosphorylase	small molecule metabolism; central intermediary metabolism; salvage of nucleosides and nucleotides	deoD	2.4.2.1	1	151907	152704	797	75	56	10.4868	77	60	21	24	non-essential
SMc04122	chromosome	Probable thymidine phosphorylase transmembrane protein	small molecule metabolism; central intermediary metabolism; salvage of nucleosides and nucleotides	deoA	2.4.2.4	1	152705	154027	1322	70	57	18.6197	123	119	182	7	non-essential
SMc04121	chromosome	Probable uracil phosphoribosyltransferase	small molecule metabolism; central intermediary metabolism; salvage of nucleosides and nucleotides	upp	2.4.2.9	-1	154131	154760	629	82	66	7.5783	81	35	-3	-3	non-essential
SMc04120	chromosome	Putative adenosine deaminase	small molecule metabolism; central intermediary metabolism; salvage of nucleosides and nucleotides	add	3.5.4.4	-1	154871	155845	974	85	82	11.3256	82	61	9	-3	non-essential
SMc04119	chromosome	Probable phosphopentomutase	small molecule metabolism; central intermediary metabolism; salvage of nucleosides and nucleotides	deoB	5.4.2.7	-1	155842	157062	1220	98	79	12.3232	72	63	55	29	non-essential
SMc04118	chromosome	Conserved hypothetical transmembrane protein	miscellaneous; hypothetical/global homology			-1	157283	157867	584	84	64	6.8706	86	59	5	15	non-essential
SMc04117	chromosome	Conserved hypothetical transmembrane protein	miscellaneous; hypothetical/global homology			-1	157875	158489	614	52	35	11.5849	89	52	-5	89	non-essential
SMc04116	chromosome	Putative transposase	elements of external origin; transposon-related functions	TRm22		-1	158715	159878	1163	239	212	4.8458	128	43	128	17	non-essential
SMc04115	chromosome	Hypothetical protein	miscellaneous; hypothetical/partial homology			-1	160043	160459	416	115	98	3.5862	17	16	-3	5	non-essential
SMc04114	chromosome	Putative pilin subunit	structural elements; cell exterior; surface structures	pilA1		1	160711	160893	182	52	40	3.434	28	14	28	14	non-essential
SMc04113	chromosome	Putative pilus assembly transmembrane protein	structural elements; cell exterior; surface structures	cpaA1		1	160977	161501	524	59	43	8.7333	60	49	3	18	non-essential
SMc04112	chromosome	Putative pilus assembly signal peptide protein	structural elements; cell exterior; surface structures	cpaB1		1	161629	162438	809	85	74	9.407	60	56	6	17	non-essential
SMc04111	chromosome	Pilus assembly protein	structural elements; cell exterior; surface structures	cpaC1		1	162451	163986	1535	143	119	10.6597	118	88	12	53	non-essential
SMc04110	chromosome	Pilus assembly protein cpaD	miscellaneous; hypothetical/partial homology	cpaD1		1	164043	164723	680	55	42	12.1429	99	62	3	25	non-essential
SMc04109	chromosome	Putative response regulator	miscellaneous; not classified regulator	cpaE1		1	164746	166032	1286	128	111	9.969	150	90	7	150	non-essential
SMc02820	chromosome	Putative pilus assembly protein	structural elements; cell exterior; surface structures	cpaF1		1	166163	167563	1400	108	101	12.844	119	95	21	63	non-essential
SMc02821	chromosome	Hypothetical transmembrane protein	miscellaneous; hypothetical/global homology			1	167622	168632	1010	111	82	9.0179	112	78	7	6	non-essential
SMc02822	chromosome	Hypothetical transmembrane protein	miscellaneous; hypothetical/global homology			1	168640	169623	983	112	104	8.6991	94	92	7	18	non-essential
SMc02823	chromosome	Putative transposase	elements of external origin; transposon-related functions	TRm22		1	169852	171015	1163	223	202	5.192	53	40	40	17	non-essential
SMc02824	chromosome	Hypothetical transmembrane protein	miscellaneous; hypothetical/partial homology			-1	171273	172082	809	55	47	14.4464	63	53	6	-4	non-essential
SMc02825	chromosome	Probable aminopeptidase	macromolecule metabolism; macromolecule degradation; degradation of proteins, peptides, glycopeptides	pepA2	3.4.11.1	1	172213	173604	1391	88	66	15.6292	165	129	7	8	non-essential
SMc02826	chromosome	Hypothetical protein	miscellaneous; not classified regulator			1	173692	174036	344	31	26	10.75	59	31	10	59	non-essential
SMc02827	chromosome	Putative gamma-D-glutamyl-L-diamino acid endopeptidase II, NlpC/P60 family;	miscellaneous; hypothetical/partial homology		3.4.-.-	1	174045	174899	854	40	33	20.8293	159	111	24	9	non-essential
SMc02828	chromosome	NAD-dependent dehydrogenase	small molecule metabolism			-1	175136	176095	959	104	88	9.1333	93	44	-2	1	non-essential
SMc02829	chromosome	Putative taurine, valine, isoleucine and leucine ABC transporter, ATP-binding component	cell processes; transport of small molecules			-1	176106	177734	1628	134	105	12.0593	139	122	-3	-8	non-essential
SMc02830	chromosome	Putative taurine, valine, isoleucine and leucine ABC transporter, permease component	cell processes; transport of small molecules			-1	177743	178876	1133	127	114	8.8516	88	62	-6	1	non-essential
SMc02831	chromosome	Putative taurine, valine, isoleucine and leucine ABC transporter, permease component	cell processes; transport of small molecules			-1	178876	179958	1082	129	95	8.3231	54	39	7	-2	non-essential
SMc02832	chromosome	Putative taurine, valine, isoleucine and leucine ABC transporter, periplasmic solute-binding component	cell processes; transport of small molecules			-1	180139	181998	1859	313	254	5.9204	73	55	-11	37	non-essential
SMc02833	chromosome	Putative murein endopeptidase transmembrane protein	structural elements; cell envelope; murein sacculus, peptidoglycan	mepA	3.4.-.-	1	182290	183357	1067	181	145	5.8626	46	36	4	26	non-essential
SMc02834	chromosome	Probable methylglyoxal synthase	small molecule metabolism; central intermediary metabolism; pool of unassigned individual reversibles reactions	mgsA	4.2.3.3	1	183478	183858	380	50	47	7.451	24	21	14	7	non-essential
SMc02835	chromosome	Probable glucokinase transmembrane protein	small molecule metabolism; energy metabolism, carbon; glycolysis	glk	2.7.1.2	1	183920	184939	1019	203	151	4.9951	54	51	3	54	non-essential
SMc02836	chromosome	ABC transporter, ATP-binding and permease components	cell processes; transport of small molecules			1	185048	186853	1805	3	2	451.25	1758	39	1758	39	essential
SMc02837	chromosome	Probable dihydrodipicolinate reductase	small molecule metabolism; amino acid biosynthesis; lysine	dapB	1.3.1.26	1	186871	187689	818	0	0	818	818	0	818	818	essential
SMc02838	chromosome	Probable phosphoglycerate mutase 1 protein	small molecule metabolism; energy metabolism, carbon; glycolysis	gpmA	5.4.2.1	1	187720	188355	635	36	26	17.1622	240	84	324	21	non-essential
SMc02937	chromosome	Partial transposase for insertion sequence element ISRm5	elements of external origin; transposon-related functions	TRm5C		-1	188448	188747	299	95	87	3.1146	21	10	-5	-7	non-essential
SMc02839	chromosome	Transposase for insertion sequence element ISRm3	elements of external origin; transposon-related functions	TRm3		1	188806	190008	1202	255	204	4.6953	137	40	11	4	non-essential
SMc02840	chromosome	Partial transposase for insertion sequence element ISRm5	elements of external origin; transposon-related functions	TRm5N		-1	190001	190951	950	132	108	7.1429	61	41	10	38	non-essential
SMc02841	chromosome	Putative methylated-DNA--protein-cysteine methyltransferase transcription regulator	macromolecule metabolism; macromolecule synthesis, modification; dna - replication, repair, restr./modif.		2.1.1.63	-1	191440	192312	872	89	77	9.6889	59	55	22	4	non-essential
SMc02842	chromosome	Conserved hypothetical transmembrane protein	miscellaneous; hypothetical/global homology			-1	192389	192886	497	31	22	15.5312	68	66	-11	8	non-essential
SMc02843	chromosome	Probable endonuclease III	macromolecule metabolism; macromolecule degradation; degradation of dna	nth	4.2.99.18	1	192909	193700	791	57	46	13.6379	115	81	81	22	non-essential
SMc02844	chromosome	Probable transcriptional regulator	miscellaneous; not classified regulator			-1	193777	194370	593	91	75	6.4457	40	36	29	36	non-essential
SMc02845	chromosome	Putative resistance protein	cell processes; protection responses; drug/analog sensitivity and resistance			1	194438	194863	425	47	34	8.8542	92	38	22	92	non-essential
SMc02846	chromosome	Putative sugar kinase	small molecule metabolism; degradation; carbon compounds		2.7.1.4	1	195004	195996	992	48	43	20.2449	118	114	118	28	non-essential
SMc02847	chromosome	Hypothetical protein	miscellaneous; hypothetical/partial homology			1	196034	196402	368	66	51	5.4925	28	21	18	12	non-essential
SMc02848	chromosome	Conserved hypothetical protein	miscellaneous; hypothetical/global homology			-1	196569	197240	671	24	17	26.84	544	55	-5	-3	essential
SMc02849	chromosome	Probable glyoxylate reductase	small molecule metabolism	gyaR	1.1.1.26	1	197325	198329	1004	71	61	13.9444	120	81	24	120	non-essential
SMc02850	chromosome	Probable DNA polymerase I	macromolecule metabolism; macromolecule synthesis, modification; dna - replication, repair, restr./modif.	polA	2.7.7.7	-1	198469	201483	3014	75	60	39.6579	468	379	601	-3	fitness-cost
SMc02851	chromosome	Putative transcriptional regulator	miscellaneous; not classified regulator			1	201956	202399	443	49	43	8.86	57	45	3	25	non-essential
SMc02852	chromosome	Putative succinyl-diaminopimelate desuccinylase	miscellaneous; hypothetical/global homology		3.5.1.18	1	202498	203892	1394	92	74	14.9892	93	84	63	55	non-essential
SMc02853	chromosome	Hypothetical transmembrane protein	miscellaneous; hypothetical/global homology			1	204256	205203	947	79	65	11.8375	69	61	13	8	non-essential
SMc02854	chromosome	Hypothetical signal peptide protein	miscellaneous; hypothetical/global homology			-1	205270	205761	491	68	64	7.1159	37	33	-1	-3	non-essential
SMc02855	chromosome	Hypothetical transmembrane protein	miscellaneous; hypothetical/global homology			-1	205860	206783	923	113	97	8.0965	47	45	9	31	non-essential
SMc02856	chromosome	Putative penicillin-binding protein	structural elements; cell envelope; murein sacculus, peptidoglycan			1	207244	209547	2303	59	48	38.3833	213	209	16	100	non-essential
SMc02857	chromosome	Heat shock protein 70 (HSP70) chaperone	cell processes; chaperoning	dnaK		1	209764	211689	1925	40	26	46.9512	1163	415	1578	11	essential
SMc02858	chromosome	Probable chaperone protein	cell processes; chaperoning	dnaJ		1	211964	213103	1139	4	2	227.8	1063	60	1063	60	essential
SMc02859	chromosome	Hypothetical transmembrane protein	miscellaneous; hypothetical/partial homology			-1	213276	214160	884	116	87	7.5556	74	56	3	31	non-essential
SMc02860	chromosome	Hypothetical protein	miscellaneous; hypothetical/partial homology			-1	214165	214800	635	70	54	8.9437	44	42	21	0	non-essential
SMc02861	chromosome	Phosphate transport transmembrane protein	cell processes; transport of small molecules; anions	pit		-1	214914	215918	1004	79	59	12.55	110	60	24	39	non-essential
SMc02862	chromosome	Conserved hypothetical protein	cell processes; transport of small molecules; anions			-1	215918	216562	644	29	28	21.4667	97	90	73	61	non-essential
SMc02863	chromosome	DNA repair protein	macromolecule metabolism; macromolecule synthesis, modification; dna - replication, repair, restr./modif.	recF		1	216797	217921	1124	52	41	21.2075	136	133	43	47	non-essential
SMc02864	chromosome	Probable molybdenum cofactor synthesis protein 3 (Molybdopterin synthase sulfurylase, MPT synthase sulfurylase)	small molecule metabolism; biosynthesis of cofactors, carriers; thiamin	moeB		1	217960	218724	764	16	14	44.9412	275	103	275	28	fitness-cost
SMc02865	chromosome	Putative acetyltransferase	small molecule metabolism			1	218732	219202	470	17	15	26.1111	194	77	194	47	non-essential
SMc02866	chromosome	Putative transcriptional regulator	miscellaneous; not classified regulator			-1	219195	219845	650	74	61	8.6667	38	34	16	-4	non-essential
SMc02867	chromosome	Putative multidrug-efflux system transmembrane protein	cell processes; protection responses; drug/analog sensitivity and resistance			-1	219907	223053	3146	153	135	20.4286	377	138	-2	-3	non-essential
SMc02868	chromosome	Putative multidrug efflux system	cell processes; protection responses; drug/analog sensitivity and resistance			-1	223064	224287	1223	49	48	24.46	191	109	-11	-4	non-essential
SMc02869	chromosome	Putative ATP-binding ABC transporter	cell processes; transport of small molecules; carbohydrates, organic acids, alcohols			-1	224764	225822	1058	114	94	9.2	206	49	-6	0	non-essential
SMc02870	chromosome	Probable oxidoreductase	small molecule metabolism		1.1.1.-	-1	225791	226855	1064	124	98	8.512	43	42	-6	-2	non-essential
SMc02871	chromosome	Putative ABC transporter	cell processes; transport of small molecules; carbohydrates, organic acids, alcohols			-1	226852	227691	839	95	85	8.7396	80	65	-9	1	non-essential
SMc02872	chromosome	Probable ABC transporter	cell processes; transport of small molecules; carbohydrates, organic acids, alcohols			-1	227704	228651	947	135	103	6.9632	69	42	21	69	non-essential
SMc02873	chromosome	Probable ABC transporter	cell processes; transport of small molecules; carbohydrates, organic acids, alcohols			-1	228920	230179	1259	180	141	6.9558	108	36	-2	11	non-essential
SMc02874	chromosome	Conserved hypothetical protein	miscellaneous; hypothetical/global homology	murQ		-1	230235	231131	896	59	45	14.9333	99	70	31	3	non-essential
SMc02875	chromosome	Conserved hypothetical protein	miscellaneous; hypothetical/global homology			1	231331	232215	884	51	38	17	132	94	94	57	non-essential
SMc02876	chromosome	Probable transcriptional regulator	miscellaneous; not classified regulator			1	232212	232976	764	22	19	33.2174	204	85	67	13	non-essential
SMc02877	chromosome	Putative amidotransferase	miscellaneous; hypothetical/global homology			1	233070	234092	1022	30	23	32.9677	146	146	153	89	non-essential
SMc02878	chromosome	Probable N-acetylglucosamine-6-phosphate deacetylase	small molecule metabolism; central intermediary metabolism; amino sugars	nagA	3.5.1.25	1	234089	235249	1160	13	10	82.8571	377	137	474	146	fitness-cost
SMc02879	chromosome	Putative copper homeostasis protein	miscellaneous; hypothetical/global homology	cutC		-1	235533	236270	737	25	19	28.3462	142	116	198	-4	non-essential
SMc02880	chromosome	ROK family protein	miscellaneous; hypothetical/global homology		2.7.1.-	-1	236267	237178	911	16	12	53.5882	421	92	10	52	fitness-cost
SMc02881	chromosome	Probable amidase	miscellaneous		3.5.1.4	-1	237175	238536	1361	153	133	8.8377	71	70	-5	71	non-essential
SMc02882	chromosome	Putative transmembrane protein	cell processes; transport of small molecules			1	238922	239656	734	99	87	7.34	70	49	3	13	non-essential
SMc02883	chromosome	Hypothetical protein	miscellaneous; hypothetical/partial homology			1	239733	239945	212	38	35	5.4359	20	19	18	20	non-essential
SMc02884	chromosome	Probable membrane lipoprotein	structural elements; cell envelope; membrane, outer			-1	240021	241013	992	107	82	9.1852	135	106	51	-7	non-essential
SMc02885	chromosome	Probable peptide methionine sulfoxide reductase	macromolecule metabolism; macromolecule synthesis, modification; proteins and peptides - translation and modification	msrA1	1.8.4.11	-1	241298	241951	653	142	126	4.5664	32	30	1	-4	non-essential
SMc02886	chromosome	Conserved hypothetical signal peptide protein	miscellaneous; hypothetical/global homology			-1	242004	242321	317	80	73	3.9136	28	23	-2	28	non-essential
SMc02887	chromosome	Hypothetical protein	miscellaneous; hypothetical/partial homology			-1	242730	242894	164	26	21	6.0741	33	21	21	2	non-essential
SMc05001	chromosome	Hypothetical protein	NA			-1	242774	243064	290	31	23	9.0625	69	48	-2	5	non-essential
SMc02888	chromosome	Putative transcription regulator	miscellaneous; not classified regulator			-1	243152	244174	1022	99	89	10.22	94	71	4	10	non-essential
SMc02889	chromosome	Putative MFS permease	cell processes; transport of small molecules			1	244292	245557	1265	246	221	5.1215	64	40	10	12	non-essential
SMc02890	chromosome	Probable outer membrane receptor	structural elements; cell envelope; membrane, outer			1	245554	247554	2000	417	355	4.7847	91	58	4	58	non-essential
SMc02891	chromosome	Putative oxidoreductase transmembrane protein	small molecule metabolism			1	247566	248726	1160	139	107	8.2857	85	85	33	85	non-essential
SMc02892	chromosome	Putative transport protein	cell processes; transport of small molecules			-1	248813	250291	1478	99	82	14.78	98	95	-3	-4	non-essential
SMc02893	chromosome	Probable transcriptional regulator	miscellaneous; not classified regulator			1	250422	251348	926	115	87	7.9828	75	75	3	28	non-essential
SMc02894	chromosome	Hypothetical protein	miscellaneous; hypothetical/partial homology			-1	251362	251631	269	29	28	8.9667	35	25	5	-2	non-essential
SMc02895	chromosome	Probable permease	miscellaneous; hypothetical/global homology			1	251835	252779	944	96	76	9.732	51	48	1	14	non-essential
SMc02896	chromosome	Probable branched-chain amino acid aminotransferase	small molecule metabolism; amino acid biosynthesis; isoleucine/valine	ilvE1	2.6.1.42	-1	253002	254099	1097	90	67	12.0549	82	78	0	-2	non-essential
SMc02897	chromosome	Putative cytochrome C transmembrane protein	small molecule metabolism; energy transfer; electron transport			-1	254271	255050	779	16	10	45.8235	289	167	289	250	fitness-cost
SMc02898	chromosome	Probable 3-deoxy-manno-octulosonate cytidylyltransferase (CMP-KDO synthetase)	structural elements; cell exterior; surface polysaccharides/antigens	kdsB	2.7.7.38	1	255204	255956	752	6	4	107.429	724	9	724	9	essential
SMc02899	chromosome	Putative prephenate dehydratase	small molecule metabolism; amino acid biosynthesis; phenylalanine	pheA	4.2.1.51	1	255981	256835	854	109	88	7.7636	93	92	14	92	non-essential
SMc02900	chromosome	Conserved hypothetical protein	miscellaneous; hypothetical/global homology			1	257006	257143	137	3	2	34.25	123	9	123	9	essential
SMc02901	chromosome	Hypothetical protein	miscellaneous; hypothetical/partial homology			-1	257275	257643	368	48	45	7.5102	54	28	1	-8	non-essential
SMc02902	chromosome	Probable transcriptional regulator	miscellaneous; not classified regulator			-1	257736	258428	692	75	59	9.1053	89	87	-11	11	non-essential
SMc02903	chromosome	Probable mutT/nudix family protein	miscellaneous; hypothetical/partial homology		3.-.-.-	-1	258435	259415	980	50	39	19.2157	224	121	0	-2	non-essential
SMc02904	chromosome	Hypothetical protein	miscellaneous; hypothetical/partial homology			-1	259418	260143	725	40	36	17.6829	134	88	88	-7	non-essential
SMc02905	chromosome	Putative DNA polymerase III subunit TAU protein	macromolecule metabolism; macromolecule synthesis, modification; dna - replication, repair, restr./modif.	dnaX	2.7.7.7	1	260124	262004	1880	2	1	626.667	1806	74	1806	74	essential
SMc02906	chromosome	Conserved hypothetical protein	miscellaneous; hypothetical/global homology			1	262113	262436	323	12	9	24.8462	108	79	37	79	non-essential
SMc02907	chromosome	Putative amino acid exporter	cell processes; transport of small molecules; amino acids, amines, peptides			1	262512	263123	611	59	46	10.1833	123	93	60	17	non-essential
SMc02908	chromosome	Probable recombination protein	macromolecule metabolism; macromolecule synthesis, modification; dna - replication, repair, restr./modif.	recR		1	263174	263779	605	47	42	12.6042	70	36	10	17	non-essential
SMc02909	chromosome	Membrane-bound lytic murein transglycosylase B	macromolecule metabolism; macromolecule degradation; degradation of polysaccharides	mltB1	3.2.1.-	1	263817	265055	1238	124	92	9.904	92	83	24	16	non-essential
SMc02910	chromosome	Probable MFS permease	cell processes; transport of small molecules			-1	265263	266918	1655	111	86	14.7768	114	87	11	-3	non-essential
SMc02911	chromosome	Conserved hypothetical protein	miscellaneous; hypothetical/global homology			1	267141	267758	617	1	0	308.5	617	0	617	617	essential
SMc02912	chromosome	Probable N utilization substance protein A	macromolecule metabolism; macromolecule synthesis, modification; rna synthesis, modification , dna transcription	nusA		1	267804	269432	1628	8	3	180.889	1343	254	1597	19	essential
SMc02913	chromosome	Hypothetical protein	miscellaneous; hypothetical/partial homology			1	269438	270130	692	8	0	76.8889	692	0	692	692	essential
SMc02914	chromosome	Probable translation initiation factor IF-2 protein	macromolecule metabolism; macromolecule synthesis, modification; rna synthesis, modification , dna transcription	infB		1	270236	272905	2669	1	1	1334.5	2626	43	2626	43	essential
SMc00320	chromosome	Probable ribosome-binding factor A, rRNA processing protein	macromolecule metabolism; macromolecule synthesis, modification	rbfA		1	273065	273472	407	14	9	27.1333	130	49	10	41	non-essential
SMc00321	chromosome	Probable tRNA pseudouridine synthase B	macromolecule metabolism; aa-trnas; amino acyl trna synthesis; trna modification	truB	4.2.1.70	1	273485	274420	935	98	78	9.4444	91	46	1	31	non-essential
SMc00322	chromosome	Probable sensor histidine kinase	miscellaneous; hypothetical/partial homology			1	274729	276447	1718	246	208	6.9555	85	79	3	22	non-essential
SMc00323	chromosome	Probable 30S ribosomal protein S15	structural elements; ribosome constituents; ribosomal proteins - synthesis, modification	rpsO		1	276686	276955	269	2	0	89.6667	269	0	269	269	essential
SMc00324	chromosome	Probable polyribonucleotide nucleotidyltransferase	macromolecule metabolism; macromolecule synthesis, modification; rna synthesis, modification , dna transcription	pnp	2.7.7.8	1	277323	279476	2153	3	2	538.25	2098	44	2098	44	essential
SMc00325	chromosome	Probable ribosomal RNA small subunit methyltransferase C	miscellaneous; hypothetical/partial homology	rsmC	2.1.1.52	1	279556	280572	1016	32	24	30.7879	157	145	27	215	non-essential
SMc00326	chromosome	Putative enoyl-acyl-carrier-protein reductase NADH	small molecule metabolism; fatty acid biosynthesis	fabI2	1.3.1.9	-1	280795	281601	806	2	1	268.667	780	26	780	26	essential
SMc00327	chromosome	Probable 3-oxoacyl-acyl-carrier-protein synthase I	small molecule metabolism; fatty acid biosynthesis	fabB	2.3.1.41	-1	281606	282826	1220	0	0	1220	1220	0	1220	1220	essential
SMc00328	chromosome	Probable 3-hydroxydecanoyl-acyl-carrier-protein dehydratase	small molecule metabolism; fatty acid biosynthesis	fabA	4.2.1.60	-1	282876	283391	515	3	2	128.75	514	2	514	-2	essential
SMc00329	chromosome	Putative iron response regulator	small molecule metabolism; biosynthesis of cofactors, carriers; heme, porphyrin	irr		1	283769	284191	422	20	16	20.0952	71	49	22	49	non-essential
SMc00330	chromosome	Putative transmembrane protein	miscellaneous; hypothetical/global homology			-1	284222	284857	635	41	31	15.119	136	56	-8	176	non-essential
SMc00331	chromosome	Hypothetical transmembrane protein	miscellaneous; hypothetical/partial homology			-1	284921	285928	1007	125	116	7.9921	53	49	17	-7	non-essential
SMc00332	chromosome	Hypothetical protein	miscellaneous; hypothetical/partial homology			-1	286304	286693	389	10	7	35.3636	228	72	228	-2	non-essential
SMc00333	chromosome	Putative 3-phosphoshikimate 1-carboxyvinyltransferase	small molecule metabolism; amino acid biosynthesis; chorismate	aroA	2.5.1.19	1	286978	288345	1367	8	4	151.889	1338	17	1338	17	essential
SMc00334	chromosome	Putative cytidylate kinase (CMP kinase)	small molecule metabolism; nucleotide biosynthesis; pyrimidine ribonucleotide biosynthesis	cmk	2.7.4.14	1	288345	288983	638	91	75	6.9348	84	56	4	56	non-essential
SMc00335	chromosome	30S ribosomal protein S1	structural elements; ribosome constituents; ribosomal proteins - synthesis, modification	rpsA		1	289147	290853	1706	3	3	426.5	1051	361	1312	394	essential
SMc00336	chromosome	Hypothetical protein	miscellaneous; hypothetical/partial homology			-1	291267	292847	1580	75	64	20.7895	208	179	1	-8	non-essential
SMc00337	chromosome	Hypothetical/unknown protein	miscellaneous; unknown			1	292987	293319	332	14	12	22.1333	101	56	39	101	non-essential
SMc00338	chromosome	Conserved hypothetical protein	miscellaneous; hypothetical/global homology			-1	293383	293910	527	9	9	52.7	140	130	72	54	fitness-cost
SMc00339	chromosome	Adenylate cyclase 1 protein	small molecule metabolism; global functions; global regulatory functions	cyaA	4.6.1.1	-1	294516	296513	1997	252	209	7.8933	124	103	67	53	non-essential
SMc00340	chromosome	Putative phosphoglycerate dehydrogenase	small molecule metabolism		1.1.1.95	-1	296607	297653	1046	109	92	9.5091	80	46	-2	20	non-essential
SMc00341	chromosome	Hypothetical protein	miscellaneous; unknown			-1	297739	298068	329	69	65	4.7	20	18	5	1	non-essential
SMc00342	chromosome	Probable ribonuclease D	miscellaneous; hypothetical/global homology	rnd2	3.1.13.-	1	298276	298902	626	2	2	208.667	349	175	277	524	essential
SMc00343	chromosome	Putative transposase	elements of external origin; transposon-related functions	TRm20		1	299237	300409	1172	265	215	4.406	31	30	7	30	non-essential
SMc00344	chromosome	Conserved hypothetical protein	miscellaneous; hypothetical/global homology			1	301029	301319	290	83	73	3.4524	25	18	15	6	non-essential
SMc00345	chromosome	Conserved hypothetical protein	miscellaneous; hypothetical/global homology			-1	301499	301780	281	21	18	12.7727	64	49	-11	-2	non-essential
SMc00346	chromosome	Hypothetical transmembrane protein	miscellaneous; hypothetical/global homology			1	301983	302435	452	75	61	5.9474	25	23	15	17	non-essential
SMc00347	chromosome	Putative regulator of nucleoside diphosphate kinase	small molecule metabolism; central intermediary metabolism; nucleotide interconversions	rnk		-1	302529	302936	407	104	89	3.8762	31	29	-9	-7	non-essential
SMc00348	chromosome	Conserved hypothetical protein	miscellaneous; hypothetical/global homology			-1	303335	303610	275	39	34	6.875	47	24	0	-2	non-essential
SMc00349	chromosome	Probable GTP-binding protein membrane	macromolecule metabolism; macromolecule synthesis, modification; proteins and peptides - translation and modification	lepA		-1	303622	305448	1826	145	121	12.5068	116	113	4	-3	non-essential
SMc00350	chromosome	Putative transport transmembrane protein	cell processes; transport of small molecules			-1	305507	306772	1265	202	181	6.2315	60	40	-1	-8	non-essential
SMc00351	chromosome	Putative HTH-type transcriptional regulator	miscellaneous; hypothetical/global homology			1	306948	307541	593	23	21	24.7083	132	103	174	18	non-essential
SMc00352	chromosome	Putative acetyltransferase	miscellaneous		2.3.1.-	1	307543	308070	527	19	15	26.35	169	77	26	19	non-essential
SMc00353	chromosome	Putative transmembrane protein	cell processes; adaptation	exoD		-1	308106	308828	722	19	14	36.1	203	131	-5	15	non-essential
SMc00354	chromosome	Probable porin	miscellaneous; hypothetical/global homology			1	309005	309670	665	11	7	55.4167	221	151	267	221	fitness-cost
SMc00355	chromosome	Lysine 2,3-aminomutase	miscellaneous; hypothetical/global homology	kamA	5.4.3.2	-1	309988	311040	1052	73	64	14.2162	79	68	22	-3	non-essential
SMc00356	chromosome	Putative lysyl-tRNA synthetase	macromolecule metabolism; aa-trnas; amino acyl trna synthesis; trna modification	genX	6.1.1.6	-1	311037	312089	1052	72	59	14.411	101	75	-1	7	non-essential
SMc00357	chromosome	Probable elongation factor P	macromolecule metabolism; macromolecule synthesis, modification; proteins and peptides - translation and modification	efp		1	312251	312820	569	4	2	113.8	424	120	544	449	essential
SMc00358	chromosome	Putative cyclopropane-fatty-acyl-phospholipid synthase	small molecule metabolism; fatty acid biosynthesis	cfa1	2.1.1.79	1	313033	314274	1241	165	132	7.4759	57	54	54	19	non-essential
SMc00359	chromosome	Hypothetical transmembrane protein	miscellaneous; hypothetical/partial homology			1	314549	315532	983	126	92	7.7402	83	65	54	41	non-essential
SMc00360	chromosome	Conserved hypothetical protein	miscellaneous; hypothetical/global homology			-1	315764	316384	620	71	53	8.6111	58	52	1	38	non-essential
SMc00361	chromosome	Hypothetical protein	miscellaneous; hypothetical/partial homology			-1	316668	317510	842	219	186	3.8273	41	39	-11	3	non-essential
SMc00362	chromosome	Probable translation initiation factor IF-3 protein	macromolecule metabolism; macromolecule synthesis, modification; proteins and peptides - translation and modification	infC		1	317832	318263	431	0	0	431	431	0	431	431	essential
SMc00363	chromosome	Probable 50S ribosomal protein L35	structural elements; ribosome constituents; ribosomal proteins - synthesis, modification	rpmI		1	318504	318707	203	0	0	203	203	0	203	203	essential
SMc00364	chromosome	Probable 50S ribosomal protein L20	structural elements; ribosome constituents; ribosomal proteins - synthesis, modification	rplT		1	318744	319148	404	3	2	101	337	38	337	29	essential
SMc00365	chromosome	Probable phenylalanyl-tRNA synthetase alpha chain	macromolecule metabolism; aa-trnas; amino acyl trna synthesis; trna modification	pheS	6.1.1.20	1	319294	320376	1082	8	7	120.222	1026	15	1026	13	essential
SMc00366	chromosome	Probable phenylalanyl-tRNA synthetase beta chain	macromolecule metabolism; aa-trnas; amino acyl trna synthesis; trna modification	pheT	6.1.1.20	1	320410	322836	2426	4	0	485.2	2426	0	2426	2426	essential
SMc00367	chromosome	Conserved hypothetical protein	miscellaneous; hypothetical/global homology			-1	323158	323517	359	51	37	6.9038	50	36	-9	-3	non-essential
SMc00368	chromosome	Probable oxidoreductase	small molecule metabolism			-1	323683	324441	758	40	38	18.4878	154	51	41	200	non-essential
SMc00369	chromosome	Putative oxidoreductase	small molecule metabolism			-1	324459	324662	203	15	13	12.6875	62	54	54	62	non-essential
SMc00370	chromosome	Putative transcription regulator	miscellaneous; not classified regulator			1	324843	325733	890	27	25	31.7857	177	109	7	38	non-essential
SMc00371	chromosome	Conserved hypothetical protein	miscellaneous; hypothetical/global homology			-1	325767	326258	491	45	41	10.6739	76	52	15	7	non-essential
SMc00372	chromosome	Putative oxidoreductase	small molecule metabolism			1	326479	327249	770	62	50	12.2222	81	78	48	25	non-essential
SMc00373	chromosome	Hypothetical/unknown protein	miscellaneous; unknown			1	327390	328064	674	55	49	12.0357	83	54	10	12	non-essential
SMc00374	chromosome	Putative oxidoreductase transmembrane protein	small molecule metabolism			-1	328151	329101	950	112	89	8.4071	84	72	-2	8	non-essential
SMc00375	chromosome	Probable oxidoreductase	small molecule metabolism		1.1.1.179	1	329317	330303	986	83	69	11.7381	66	64	16	52	non-essential
SMc00376	chromosome	Hypothetical protein	miscellaneous; hypothetical/global homology			-1	330352	330762	410	19	13	20.5	124	108	-8	115	non-essential
SMc00377	chromosome	Conserved hypothetical protein	miscellaneous; hypothetical/global homology			1	330891	331682	791	39	30	19.775	106	99	99	31	non-essential
SMc00378	chromosome	Putative exodeoxyribonuclease 7 large subunit	macromolecule metabolism; macromolecule degradation; degradation of dna	xseA	3.1.11.6	1	331801	333381	1580	50	40	30.9804	681	96	27	7	non-essential
SMc00379	chromosome	Putative NAD(P)H dehydrogenase	small molecule metabolism		1.6.99.-	1	333381	333971	590	35	27	16.3889	90	64	15	12	non-essential
SMc00380	chromosome	Transcriptional regulator, MarR family	miscellaneous; not classified regulator	pecS		-1	333980	334474	494	19	15	24.7	258	51	309	10	essential
SMc00381	chromosome	Transport protein	miscellaneous; hypothetical/global homology	pecM		1	334588	335460	872	65	58	13.2121	196	80	196	20	non-essential
SMc00382	chromosome	Probable aminopeptidase	macromolecule metabolism; macromolecule degradation; degradation of proteins, peptides, glycopeptides		3.4.11.-	-1	335699	336955	1256	142	116	8.7832	105	87	-3	-3	non-essential
SMc00383	chromosome	Putative glutathione S-transferase	miscellaneous	gst3	2.5.1.18	-1	337026	337712	686	112	91	6.0708	45	43	1	-5	non-essential
SMc00384	chromosome	Putative transcription regulation protein	miscellaneous; not classified regulator			1	337736	338245	509	33	25	14.9706	74	70	3	17	non-essential
SMc00385	chromosome	Conserved hypothetical protein	miscellaneous; hypothetical/global homology			-1	338537	339010	473	41	33	11.2619	58	58	10	58	non-essential
SMc00386	chromosome	Conserved hypothetical protein	miscellaneous; hypothetical/global homology			-1	339014	339364	350	9	9	35	117	85	117	85	non-essential
SMc00387	chromosome	Probable aspartate/tyrosine/aromatic aminotransferase	small molecule metabolism; amino acid biosynthesis; tyrosine	tatA	2.6.1.57	-1	339573	340742	1169	85	70	13.593	98	84	24	98	non-essential
SMc00388	chromosome	Conserved hypothetical protein	miscellaneous; hypothetical/global homology			-1	340840	341901	1061	93	84	11.2872	90	75	90	-3	non-essential
SMc00389	chromosome	Hypothetical/unknown protein	miscellaneous; unknown			-1	341999	342586	587	62	54	9.3175	60	47	-2	14	non-essential
SMc00390	chromosome	Hypothetical/unknown protein	miscellaneous; unknown			-1	342591	342920	329	18	14	17.3158	89	80	4	-3	non-essential
SMc00391	chromosome	Hypothetical protein	miscellaneous; hypothetical/partial homology			1	343024	343218	194	19	18	9.7	63	16	10	63	non-essential
SMc00392	chromosome	Conserved hypothetical protein	miscellaneous; hypothetical/global homology			1	343262	343504	242	17	13	13.4444	46	32	15	25	non-essential
SMc00393	chromosome	Hypothetical/unknown protein	miscellaneous; unknown			1	343504	343929	425	57	50	7.3276	53	38	13	5	non-essential
SMc00394	chromosome	Probable GMP synthase glutamine-hydrolyzing protein	small molecule metabolism; nucleotide biosynthesis; purine ribonucleotide biosynthesis	guaA	6.3.5.2	-1	343959	345521	1562	2	0	520.667	1562	0	1562	1562	essential
SMc00395	chromosome	Putative MTA/SAH nucleosidase P46 includes: 5-methylthioadenosine nucleosidase and S-adenosylhomocysteine nucleosidase	small molecule metabolism; degradation	pfs	3.2.2.9	-1	345628	346266	638	59	50	10.6333	71	61	71	-2	non-essential
SMc00396	chromosome	Conserved hypothetical protein	miscellaneous; hypothetical/global homology			-1	346263	346715	452	24	24	18.08	79	58	11	79	non-essential
SMc00397	chromosome	Conserved hypothetical protein	miscellaneous; hypothetical/global homology			1	346867	347427	560	58	43	9.4915	49	36	16	25	non-essential
SMc00460	chromosome	Conserved hypothetical protein	miscellaneous; hypothetical/global homology			-1	347376	348509	1133	101	87	11.1078	111	97	7	3	non-essential
SMc00399	chromosome	Probable magnesium and cobalt transport transmembrane protein	cell processes; transport of small molecules; cations	corA1		-1	348723	349712	989	100	81	9.7921	102	83	0	5	non-essential
SMc00400	chromosome	Hypothetical signal peptide protein	miscellaneous; hypothetical/partial homology			-1	349932	351059	1127	111	88	10.0625	100	77	2	77	non-essential
SMc00401	chromosome	Conserved hypothetical protein	miscellaneous; hypothetical/global homology			-1	351059	352609	1550	125	107	12.3016	129	120	-6	-5	non-essential
SMc00402	chromosome	Hypothetical signal peptide protein	miscellaneous; hypothetical/partial homology			-1	352658	353938	1280	167	104	7.619	139	72	139	11	non-essential
SMc00403	chromosome	probable Sun protein (FMU protein), (ribosomal RNA small subunit methyltransferase B, rRNA (cytosine-C(5)-)-methyltransferase)	miscellaneous; hypothetical/global homology	sun2	2.1.1.-	-1	354093	355382	1289	120	97	10.6529	85	65	28	-2	non-essential
SMc00404	chromosome	Hypothetical protein	miscellaneous; hypothetical/partial homology			-1	355519	355893	374	81	57	4.561	27	24	22	14	non-essential
SMc00405	chromosome	Conserved hypothetical protein	miscellaneous; hypothetical/global homology			-1	356354	357229	875	103	82	8.4135	75	71	6	4	non-essential
SMc00406	chromosome	Probable iron-sulfur cluster-binding protein	miscellaneous; hypothetical/global homology			-1	357289	358389	1100	149	133	7.3333	65	47	-1	-4	non-essential
SMc00407	chromosome	Putative glutathione S-transferase	miscellaneous	gst4	2.5.1.18	-1	358400	359092	692	1	1	346	692	3	-3	695	essential
SMc00408	chromosome	Bacitracin resistance protein putative undecaprenol kinase	cell processes; protection responses; drug/analog sensitivity and resistance	uppP	2.7.1.66	1	359249	360055	806	1	1	403	462	344	344	462	essential
SMc00409	chromosome	Hypothetical signal peptide protein	miscellaneous; unknown			-1	360166	360327	161	7	6	20.125	54	36	36	31	non-essential
SMc00410	chromosome	Probable NADH-ubiquinone oxidoreductase	small molecule metabolism		1.6.99.3	-1	360576	361556	980	54	53	17.8182	86	82	-11	-3	non-essential
SMc00411	chromosome	Conserved hypothetical protein	miscellaneous; hypothetical/global homology			-1	361677	361964	287	19	12	14.35	95	75	-9	95	non-essential
SMc00412	chromosome	Probable orotidine 5-phosphate decarboxylase	small molecule metabolism; nucleotide biosynthesis; pyrimidine ribonucleotide biosynthesis	pyrF	4.1.1.23	-1	362070	362774	704	70	59	9.9155	99	78	-6	-1	non-essential
SMc00413	chromosome	Hypothetical protein	miscellaneous; hypothetical/partial homology			-1	362782	363363	581	41	37	13.8333	61	61	3	5	non-essential
SMc00414	chromosome	Phospholipid N-methyltransferase	miscellaneous; hypothetical/global homology	pmtA	2.1.1.17	-1	363378	363980	602	50	42	11.8039	87	53	87	26	non-essential
SMc00415	chromosome	Probable DNA polymerase III, beta chain	macromolecule metabolism; macromolecule synthesis, modification; dna - replication, repair, restr./modif.	dnaN	2.7.7.7	-1	364184	365302	1118	2	2	372.667	895	223	1121	895	essential
SMc00416	chromosome	Probable tetrapyrrole methylase	miscellaneous; hypothetical/global homology		2.1.1.-	1	365580	366509	929	66	58	13.8657	166	89	16	22	non-essential
SMc00418	chromosome	Conserved hypothetical protein	miscellaneous; hypothetical/global homology			1	366499	366867	368	34	31	10.5143	57	50	30	18	non-essential
SMc00419	chromosome	Glutathione synthetase GshB	small molecule metabolism; biosynthesis of cofactors, carriers; thioredoxin, glutaredoxin, glutathione	gshB1	6.3.2.3	1	367072	368019	947	27	19	33.8214	178	139	71	20	non-essential
SMc00420	chromosome	Conserved hypothetical protein	miscellaneous; hypothetical/global homology			1	368205	369737	1532	62	52	24.3175	256	163	17	21	non-essential
SMc00421	chromosome	Probable cysteine synthase A (O-acetylserine sulfhydrylase A) protein	small molecule metabolism; amino acid biosynthesis; cysteine	cysK1	2.5.1.47	-1	370367	371335	968	143	106	6.7222	57	39	57	5	non-essential
SMc00422	chromosome	Probable transporter	cell processes; transport of small molecules; amino acids, amines, peptides			-1	371474	372091	617	62	54	9.7937	55	44	-9	21	non-essential
SMc00423	chromosome	Probable transporter	cell processes; transport of small molecules; amino acids, amines, peptides			1	372254	372886	632	129	118	4.8615	40	36	9	19	non-essential
SMc00424	chromosome	Hypothetical transmembrane protein	miscellaneous; hypothetical/global homology			-1	372883	373797	914	120	101	7.5537	67	55	10	-1	non-essential
SMc00425	chromosome	Putative transcription regulator	miscellaneous; not classified regulator			1	373932	374369	437	51	34	8.4038	67	46	46	67	non-essential
SMc00461	chromosome	Probable deoxyuridine 5-triphosphate nucleotidohydrolase dutpase	small molecule metabolism; central intermediary metabolism; 2-prime-deoxyribonucleotide metabolism	dnaS	3.6.1.23	-1	374362	374844	482	34	29	13.7714	86	69	-3	-3	non-essential
SMc00427	chromosome	Probable peptide chain release factor RF-3 protein	macromolecule metabolism; macromolecule synthesis, modification; proteins and peptides - translation and modification	prfC		1	374943	376526	1583	7	7	197.875	716	506	219	16	fitness-cost
SMc00428	chromosome	Putative transmembrane protein	miscellaneous; hypothetical/global homology			-1	376543	377439	896	66	54	13.3731	81	65	12	17	non-essential
SMc00429	chromosome	Putative transcriptional regulator	miscellaneous; not classified regulator			-1	377524	378333	809	40	33	19.7317	77	76	21	74	non-essential
SMc00430	chromosome	Probable oxidoreductase	miscellaneous		5.1.3.2	1	378451	379434	983	120	100	8.124	110	70	42	8	non-essential
SMc00431	chromosome	Conserved hypothetical protein	miscellaneous; hypothetical/global homology			-1	379439	379843	404	45	43	8.7826	31	30	15	4	non-essential
SMc00432	chromosome	Putative myo-inositol catabolism protein	small molecule metabolism; degradation; carbon compounds	iolB		-1	379920	380720	800	156	135	5.0955	37	35	-6	-2	non-essential
SMc00433	chromosome	Putative myo-inositol catabolism protein	small molecule metabolism; degradation; carbon compounds	iolE		-1	380875	381777	902	136	117	6.5839	42	40	2	2	non-essential
SMc01166	chromosome	Putative malonic semialdehyde oxidative decarboxylase	small molecule metabolism; degradation; carbon compounds	iolD		-1	381949	383802	1853	239	200	7.7208	88	53	-8	-8	non-essential
SMc01165	chromosome	Putative sugar kinase	small molecule metabolism; degradation; carbon compounds	iolC	2.7.1.-	-1	383852	385804	1952	184	145	10.5514	172	108	15	7	non-essential
SMc01164	chromosome	Conserved hypothetical protein	miscellaneous; hypothetical/global homology			-1	385924	386778	854	110	98	7.6937	41	39	-2	38	non-essential
SMc01163	chromosome	Putative oxidoreductase	small molecule metabolism			-1	387088	388218	1130	88	73	12.6966	127	104	10	1	non-essential
SMc01162	chromosome	Putative glutamine amidotransferase	miscellaneous; hypothetical/global homology		2.6.1.16	1	388470	389285	815	109	80	7.4091	47	42	10	22	non-essential
SMc01161	chromosome	Probable coenzyme A biosynthesis bifunctional protein CoaBC : Phosphopantothenoylcysteine decarboxylase and Phosphopantothenate--cysteine ligase	macromolecule metabolism; macromolecule synthesis, modification; dna - replication, repair, restr./modif.	coaBC		-1	389277	390482	1205	1	1	602.5	1205	2	-2	1207	essential
SMc01160	chromosome	Conserved hypothetical protein	miscellaneous; hypothetical/global homology			1	390625	391083	458	15	12	28.625	147	115	147	19	non-essential
SMc01159	chromosome	Hypothetical protein	small molecule metabolism		1.8.1.9	1	391073	391978	905	87	73	10.2841	66	57	27	33	non-essential
SMc01158	chromosome	Conserved hypothetical protein	miscellaneous; hypothetical/global homology			-1	392096	392701	605	46	44	12.8723	60	58	7	58	non-essential
SMc01157	chromosome	Putative [acyl-carrier-protein] reductase	small molecule metabolism		1.1.1.100	-1	392806	393585	779	55	48	13.9107	102	70	102	-8	non-essential
SMc01156	chromosome	Probable ubiquinone biosynthesis protein	small molecule metabolism; biosynthesis of cofactors, carriers; menaquinone, ubiquinone	aarF		-1	393673	395247	1574	0	0	1574	1574	0	1574	1574	essential
SMc01155	chromosome	Probable ubiquinone/menaquinone biosynthesis methyltransferase	small molecule metabolism; biosynthesis of cofactors, carriers; menaquinone, ubiquinone	ubiE	2.1.1.-	-1	395252	396064	812	4	3	162.4	785	24	-3	785	essential
SMc01154	chromosome	Probable formamidopyrimidine-DNA glycosylase	macromolecule metabolism; macromolecule synthesis, modification; dna - replication, repair, restr./modif.	mutM	3.2.2.23	1	396210	397115	905	66	53	13.5075	175	114	27	19	non-essential
SMc01153	chromosome	Probable enoyl CoA hydratase	small molecule metabolism; degradation; fatty acid		4.2.1.17	1	397173	397946	773	10	8	70.2727	173	125	90	125	fitness-cost
SMc01152	chromosome	30S ribosomal protein S20	structural elements; ribosome constituents; ribosomal proteins - synthesis, modification	rpsT		1	398138	398404	266	0	0	266	266	0	266	266	essential
SMc01167	chromosome	Chromosomal replication initiator	macromolecule metabolism; macromolecule synthesis, modification; dna - replication, repair, restr./modif.	dnaA		1	399330	400853	1523	6	1	217.571	1480	43	43	1480	essential
SMc01151	chromosome	Conserved hypothetical protein	miscellaneous; hypothetical/global homology			1	400977	401351	374	32	29	11.3333	61	39	10	14	non-essential
SMc01150	chromosome	Conserved hypothetical protein	miscellaneous; hypothetical/global homology			1	401348	402619	1271	44	42	28.2444	150	108	33	63	non-essential
SMc01149	chromosome	Conserved hypothetical protein	miscellaneous; hypothetical/global homology			1	402694	403176	482	100	87	4.7723	44	40	40	5	non-essential
SMc01148	chromosome	Hypothetical protein	miscellaneous; hypothetical/partial homology			1	403192	404058	866	161	147	5.3457	45	40	4	7	non-essential
SMc01147	chromosome	Putative oxygen-independent coproporphyrinogen III oxidase	small molecule metabolism; biosynthesis of cofactors, carriers; heme, porphyrin			-1	404075	405256	1181	41	39	28.119	239	102	8	-7	non-essential
SMc01146	chromosome	HAM1 NTPase family protein	miscellaneous; hypothetical/global homology			-1	405268	405912	644	49	43	12.88	88	68	-11	-7	non-essential
SMc01145	chromosome	Putative glyoxalase family protein	miscellaneous; hypothetical/global homology		2.5.1.18	-1	405943	406356	413	39	31	10.325	42	37	-11	42	non-essential
SMc01144	chromosome	Probable ribonuclease PH protein	macromolecule metabolism; macromolecule degradation; degradation of rna	rph	2.7.7.56	-1	406593	407312	719	67	43	10.5735	90	87	-9	5	non-essential
SMc01143	chromosome	Probable heat-inducible transcription repressor protein	cell processes; chaperoning	hrcA		1	407570	408649	1079	236	188	4.5527	33	25	16	21	non-essential
SMc01142	chromosome	Probable heat shock protein	cell processes; chaperoning	grpE		1	408808	409434	626	3	1	156.5	573	53	573	53	essential
SMc01141	chromosome	Probable nitrogen regulatory IIA protein	small molecule metabolism; global functions; global regulatory functions	ptsN	2.7.1.69	-1	409774	410238	464	1	1	232	439	25	439	25	essential
SMc01140	chromosome	Probable sigma54 modulation protein	small molecule metabolism; global functions; global regulatory functions			-1	410413	410985	572	58	52	9.6949	56	36	-6	7	non-essential
SMc01139	chromosome	RNA polymerase sigma-54 factor	macromolecule metabolism; macromolecule synthesis, modification; rna synthesis, modification , dna transcription	rpoN		-1	411264	412808	1544	78	70	19.5443	99	92	-3	13	non-essential
SMc01138	chromosome	Probable ABC transporter ATP-binding protein	cell processes; transport of small molecules			-1	412984	413796	812	2	0	270.667	812	0	812	812	essential
SMc01137	chromosome	Hypothetical transmembrane protein	miscellaneous; hypothetical/partial homology			-1	413810	414370	560	6	2	80	555	4	555	1	essential
SMc01136	chromosome	Hypothetical transmembrane protein	miscellaneous; hypothetical/partial homology			-1	414402	415070	668	6	3	95.4286	552	81	633	4	essential
SMc01135	chromosome	Putative protease IV transmembrane protein	macromolecule metabolism; macromolecule degradation; degradation of proteins, peptides, glycopeptides		3.4.21.-	1	415411	416370	959	107	82	8.8796	63	56	21	6	non-essential
SMc01134	chromosome	Probable integration host factor beta-subunit	macromolecule metabolism; macromolecule synthesis, modification; dna - replication, repair, restr./modif.	ihfB		1	416474	416785	311	16	11	18.2941	86	61	7	13	non-essential
SMc01133	chromosome	Hypothetical transmembrane protein	miscellaneous; hypothetical/global homology			1	416966	417310	344	18	13	18.1053	71	64	29	24	non-essential
SMc01132	chromosome	Conserved hypothetical protein	miscellaneous; hypothetical/global homology			-1	417338	417796	458	42	33	10.6512	43	37	6	36	non-essential
SMc01131	chromosome	Probable SAM dependent methyltransferase	miscellaneous; hypothetical/partial homology		2.1.1.64	1	417969	419123	1154	35	27	32.0556	203	189	203	13	non-essential
SMc01130	chromosome	Probable RNA methyltransferase, TrmH family	macromolecule metabolism; macromolecule synthesis, modification; rna synthesis, modification , dna transcription		2.1.1.-	1	419120	419986	866	25	9	33.3077	318	175	318	230	non-essential
SMc01129	chromosome	Probable lipoprotein signal peptidase transmembrane	cell processes; transport of large molecules; protein, peptide secretion	lspA	3.4.23.36	1	419983	420483	500	1	1	250	432	68	432	68	essential
SMc01128	chromosome	Putative sensor histidine kinase transmembrane protein	miscellaneous; not classified regulator			1	420990	423080	2090	140	121	14.8227	187	155	38	15	non-essential
SMc01127	chromosome	Protein required for first step of ornithine-containing lipid biosynthesis (N-acylation of ornithine forming lyso-ornithine lipid)	miscellaneous; hypothetical/global homology	olsB		1	423198	424088	890	80	70	10.9877	63	62	33	29	non-essential
SMc01126	chromosome	NADP-dependent malic enzyme protein	small molecule metabolism; central intermediary metabolism; gluconeogenesis	tme	1.1.1.40	-1	424367	426652	2285	158	128	14.3711	315	123	7	4	non-essential
SMc01125	chromosome	Probable DNA mismatch repair protein	macromolecule metabolism; macromolecule synthesis, modification; dna - replication, repair, restr./modif.	mutS		1	426755	429505	2750	200	168	13.6816	220	199	27	6	non-essential
SMc01124	chromosome	Protein-PII uridylyltransferase	small molecule metabolism; amino acid biosynthesis; glutamine	glnD	2.7.7.59	1	429607	432456	2849	200	148	14.1741	151	133	7	43	non-essential
SMc01123	chromosome	Uncharacterized membrane protein, putative virulence factor	miscellaneous; hypothetical/global homology	mviN		1	432453	434060	1607	2	0	535.667	1607	0	1607	1607	essential
SMc01122	chromosome	Conserved hypothetical protein	miscellaneous; hypothetical/global homology			1	434057	434446	389	56	47	6.8246	49	40	40	7	non-essential
SMc01121	chromosome	Probable tryptophanyl-tRNA synthetase	macromolecule metabolism; aa-trnas; amino acyl trna synthesis; trna modification	trpS	6.1.1.2	1	434538	435602	1064	0	0	1064	1064	0	1064	1064	essential
SMc01120	chromosome	Hypothetical protein	miscellaneous; hypothetical/partial homology			1	435655	436146	491	22	17	21.3478	104	66	104	25	non-essential
SMc01119	chromosome	Conserved hypothetical protein	miscellaneous; hypothetical/global homology			1	436305	436871	566	25	20	21.7692	213	87	36	14	non-essential
SMc01118	chromosome	Putative peptidase	miscellaneous; hypothetical/global homology			1	437108	437764	656	11	11	54.6667	207	192	370	14	fitness-cost
SMc01117	chromosome	Putative acetyltransferase	structural elements; ribosome constituents; ribosomes - maturation and modification	rimI	2.3.1.128	1	437819	438322	503	0	0	503	503	0	503	503	essential
SMc01116	chromosome	Acyltransferase	macromolecule metabolism; macromolecule synthesis, modification; phospholipides	olsA	2.3.1.51	1	438442	439320	878	71	53	12.1944	133	99	147	18	non-essential
SMc01115	chromosome	Probable tRNA-i(6)A37 modification enzyme, 2-methylthioadenine synthetase	miscellaneous; hypothetical/global homology	miaB		1	439370	440788	1418	200	171	7.0547	54	37	54	19	non-essential
SMc01114	chromosome	Putative phosphate starvation-inducible protein PhoH, predicted ATPase	miscellaneous; hypothetical/global homology	phoH		1	440793	441848	1055	119	85	8.7917	73	68	7	45	non-essential
SMc01113	chromosome	Conserved hypothetical protein	miscellaneous; hypothetical/global homology			1	441865	442371	506	13	12	36.1429	90	86	6	29	non-essential
SMc01112	chromosome	CBS domain-containing protein	miscellaneous; hypothetical/partial homology	tlyC		1	442384	443547	1163	126	105	9.1575	112	63	13	13	non-essential
SMc01111	chromosome	Apolipoprotein N-acyltransferase (acid-inducible gene) transmembrane	cell processes; adaptation; adaptations, atypical conditions	lnt		1	443701	445296	1595	108	95	14.633	178	80	80	178	non-essential
SMc01110	chromosome	Transcription regulator	cell processes; adaptation; adaptations, atypical conditions	phrR		1	445435	445854	419	50	39	8.2157	56	34	34	14	non-essential
SMc01109	chromosome	Probable S-adenosylmethionine synthetase	small molecule metabolism; central intermediary metabolism; amino acids	metK	2.5.1.6	1	446191	447471	1280	3	2	320	1224	36	1224	20	essential
SMc01108	chromosome	Putative tRNA (guanine-N(7)-)-methyltransferase	miscellaneous; hypothetical/global homology	trmB	2.1.1.33	1	447637	448392	755	37	32	19.8684	199	96	4	28	non-essential
SMc01107	chromosome	Conserved hypothetical protein	miscellaneous; hypothetical/global homology			-1	448527	448784	257	33	26	7.5588	40	31	-2	31	non-essential
SMc01106	chromosome	Probable small heat shock protein	cell processes; adaptation; adaptations, atypical conditions			-1	448833	449264	431	79	78	5.3875	40	24	-2	-3	non-essential
SMc01105	chromosome	Inosine-uridine nucleoside N-ribohydrolase	small molecule metabolism; central intermediary metabolism; salvage of nucleosides and nucleotides	iunH	3.2.2.1	1	449429	450373	944	110	90	8.5045	62	33	28	23	non-essential
SMc01104	chromosome	Probable chemoreceptor (methyl-accepting chemotaxis) transmembrane protein	cell processes; mobility chemotaxis	mcpX		-1	450468	452834	2366	200	169	11.7711	89	72	49	-2	non-essential
SMc01103	chromosome	Probable ribokinase	small molecule metabolism; degradation; carbon compounds	rbsK	2.7.1.15	-1	453189	454088	899	51	40	17.2885	124	116	-8	29	non-essential
SMc01102	chromosome	Hypothetical transmembrane protein	miscellaneous; hypothetical/global homology			-1	454194	455399	1205	96	74	12.4227	83	57	-2	1	non-essential
SMc01101	chromosome	Probable peptide deformylase	macromolecule metabolism; macromolecule synthesis, modification; proteins and peptides - translation and modification	def1	3.5.1.88	1	455537	456073	536	1	1	268	520	16	520	16	essential
SMc01100	chromosome	Probable methionyl-tRNA formyltransferase	macromolecule metabolism; aa-trnas; amino acyl trna synthesis; trna modification	fmt	2.1.2.9	1	456143	457078	935	2	2	311.667	478	429	907	506	essential
SMc01099	chromosome	Probable tRNA pseudouridine synthase A	macromolecule metabolism; aa-trnas; amino acyl trna synthesis; trna modification	truA	4.2.1.70	1	457078	457821	743	44	38	16.5111	76	75	7	46	non-essential
SMc01098	chromosome	C-terminal fragment of a putative transposase	elements of external origin; transposon-related functions	TRm19C		-1	457959	458564	605	30	20	19.5161	90	89	-6	80	non-essential
SMc01394	chromosome	N-terminal fragment of a putative transposase	elements of external origin; transposon-related functions	TRm19N		-1	458431	458886	455	30	23	14.6774	50	41	34	20	non-essential
SMc01097	chromosome	Hypothetical/unknown transmembrane protein	miscellaneous; hypothetical/partial homology			-1	459140	459736	596	125	102	4.7302	53	40	-9	53	non-essential
SMc01096	chromosome	Probable succinyl-diaminopimelate desuccinylase	small molecule metabolism; amino acid biosynthesis; lysine	dapE	3.5.1.18	-1	459723	460916	1193	8	8	132.556	447	328	198	-3	fitness-cost
SMc01095	chromosome	Probable multidrug-efflux system transmembrane protein	cell processes; protection responses; drug/analog sensitivity and resistance	mexF1		-1	461103	464288	3185	433	380	7.3387	72	64	34	-8	non-essential
SMc01094	chromosome	Putative multidrug efflux system transmembrane protein	cell processes; protection responses; drug/analog sensitivity and resistance	mexE1		-1	464417	465625	1208	79	67	15.1	171	90	90	-2	non-essential
SMc01093	chromosome	Putative esterase/lipase	small molecule metabolism		3.-.-.-	-1	465677	466492	815	70	54	11.4789	60	51	18	14	non-essential
SMc01092	chromosome	Putative transcriptional regulator	miscellaneous; not classified regulator			1	466650	467540	890	38	32	22.8205	152	144	21	7	non-essential
SMc01091	chromosome	Hypothetical protein	miscellaneous; hypothetical/partial homology			-1	467551	467694	143	9	7	14.3	70	55	-5	4	essential
SMc01090	chromosome	Putative ATP-dependent RNA helicase	macromolecule metabolism; macromolecule synthesis, modification; rna synthesis, modification , dna transcription	deaD		-1	467773	469665	1892	89	69	21.0222	294	164	0	-3	non-essential
SMc01089	chromosome	Hypothetical transmembrane protein	miscellaneous; hypothetical/partial homology			-1	469818	470204	386	41	35	9.1905	54	34	10	-3	non-essential
SMc01732	chromosome	Probable2,3,4,5-tetrahydropyridine-2-carboxylateN-succinyltransferase	small molecule metabolism; amino acid biosynthesis; lysine	dapD	2.3.1.117	-1	470207	471097	890	11	7	74.1667	514	133	10	133	fitness-cost
SMc01731	chromosome	Hypothetical protein	miscellaneous; hypothetical/partial homology			1	471359	472258	899	133	104	6.709	65	36	36	18	non-essential
SMc01730	chromosome	Probable hydrolase	miscellaneous; hypothetical/global homology		3.1.3.18	-1	472329	473105	776	112	87	6.8673	50	33	-9	5	non-essential
SMc01729	chromosome	Hypothetical transmembrane protein	miscellaneous; hypothetical/global homology			1	473140	474054	914	119	101	7.6167	78	40	7	25	non-essential
SMc01728	chromosome	ADA regulatory protein (regulatory protein of adaptative response)	macromolecule metabolism; macromolecule synthesis, modification; dna - replication, repair, restr./modif.	ada	2.1.1.63	1	474128	475240	1112	104	90	10.5905	91	68	22	6	non-essential
SMc01727	chromosome	Putative isocitrate lyase family protein	miscellaneous; hypothetical/global homology			1	475278	476048	770	83	70	9.1667	57	40	4	10	non-essential
SMc01726	chromosome	Probable acetylglutamate kinase (NAG kinase)	small molecule metabolism; amino acid biosynthesis; arginine	argB	2.7.2.8	-1	476243	477130	887	98	79	8.9596	83	45	-3	16	non-essential
SMc01725	chromosome	Conserved hypothetical transmembrane protein	miscellaneous; hypothetical/global homology			1	477420	478133	713	37	25	18.7632	142	104	37	64	non-essential
SMc01724	chromosome	Putative peptide methionine sulfoxide reductase MsrB	miscellaneous; hypothetical/global homology	msrB3	1.8.4.12	1	478241	478735	494	48	44	10.0816	132	29	23	140	non-essential
SMc01723	chromosome	Hypothetical transmembrane protein	miscellaneous; hypothetical/global homology			-1	478809	479348	539	55	46	9.625	80	70	-9	11	non-essential
SMc01722	chromosome	Hypothetical GTP-binding protein	miscellaneous; hypothetical/global homology	engB		-1	479477	480130	653	4	1	130.6	653	9	-9	662	essential
SMc01721	chromosome	Putative inner-membrane transmembrane protein	structural elements; cell envelope; membrane, inner			-1	480482	482269	1787	3	2	446.75	1782	6	1782	1793	essential
SMc01720	chromosome	Probable ribonuclease P protein component (protein C5)	macromolecule metabolism; macromolecule degradation; degradation of rna	rnpA	3.1.26.5	-1	482266	482652	386	3	1	96.5	358	28	358	28	essential
SMc04434	chromosome	Probable 50S ribosomal protein L34	structural elements; ribosome constituents; ribosomal proteins - synthesis, modification	rpmH		-1	482686	482820	134	1	1	67	99	35	99	35	essential
SMc01719	chromosome	Probable chemoreceptor (methyl-accepting chemotaxis) transmembrane protein	cell processes; mobility chemotaxis	mcpT		1	483128	485125	1997	198	154	10.0352	145	115	169	8	non-essential
SMc01718	chromosome	Hypothetical transmembrane protein	miscellaneous; hypothetical/partial homology			1	485369	486169	800	65	56	12.1212	101	75	54	23	non-essential
SMc01717	chromosome	Putative mercuric reductase	cell processes; protection responses; detoxification	merA1	1.16.1.1	1	486192	487613	1421	75	60	18.6974	190	177	18	149	non-essential
SMc01716	chromosome	Putative sensor histidine kinase transmembrane protein	miscellaneous; not classified regulator			1	487688	489208	1520	85	68	17.6744	142	125	4	30	non-essential
SMc01715	chromosome	Putative transcriptional regulator	miscellaneous; not classified regulator			-1	489742	490437	695	110	88	6.2613	34	32	2	1	non-essential
SMc01714	chromosome	Hypothetical transmembrane protein	miscellaneous; hypothetical/global homology			1	490630	491118	488	92	78	5.2473	95	29	18	11	non-essential
SMc01713	chromosome	Hypothetical protein	miscellaneous; unknown			1	491327	491944	617	99	75	6.17	46	36	10	16	non-essential
SMc01712	chromosome	Putative L-lactate dehydrogenase (cytochrome) protein	small molecule metabolism; energy metabolism, carbon; aerobic respiration	lldD	1.1.2.3	1	491966	493177	1211	183	160	6.5815	52	48	10	38	non-essential
SMc01711	chromosome	Hypothetical protein	miscellaneous; hypothetical/partial homology			1	493804	496527	2723	394	347	6.8937	62	61	51	5	non-essential
SMc01710	chromosome	Hypothetical protein	miscellaneous; hypothetical/partial homology			1	496646	501478	4832	457	361	10.5502	161	137	33	9	non-essential
SMc01709	chromosome	Hypothetical signal peptide protein	miscellaneous; hypothetical/global homology			1	501270	501773	503	59	49	8.3833	60	41	16	22	non-essential
SMc01708	chromosome	Hypothetical protein	miscellaneous; hypothetical/partial homology			1	502436	506311	3875	311	236	12.4199	185	151	13	20	non-essential
SMc01707	chromosome	Conserved hypothetical signal peptide protein	miscellaneous; hypothetical/global homology			1	506320	506889	569	28	23	19.6207	175	99	79	7	non-essential
SMc01706	chromosome	Conserved hypothetical protein	miscellaneous; hypothetical/global homology			1	506999	507574	575	71	59	7.9861	58	46	10	21	non-essential
SMc01705	chromosome	Conserved hypothetical protein	miscellaneous; hypothetical/global homology			-1	507611	508081	470	79	65	5.875	51	47	0	-2	non-essential
SMc01704	chromosome	Hypothetical transmembrane protein	miscellaneous; hypothetical/global homology			-1	508266	508943	677	51	37	13.0192	101	80	101	2	non-essential
SMc01703	chromosome	Conserved hypothetical protein	miscellaneous; hypothetical/global homology			-1	509457	509888	431	56	48	7.5614	116	49	116	-4	non-essential
SMc01702	chromosome	Putative oxidoreductase	small molecule metabolism			-1	509911	510897	986	97	83	10.0612	169	136	82	-4	non-essential
SMc01701	chromosome	Conserved hypothetical protein	miscellaneous; hypothetical/global homology			-1	510986	511570	584	32	23	17.697	116	67	17	15	non-essential
SMc02181	chromosome	Bifunctional: proline dehydrogenase and delta-1-pyrroline-5-carboxylate dehydrogenase	small molecule metabolism; degradation; amino acids	putA		-1	511820	515521	3701	128	105	28.6899	290	180	1	11	non-essential
SMc02180	chromosome	Conserved hypothetical protein	miscellaneous; hypothetical/global homology			-1	515708	516022	314	14	11	20.9333	85	51	-2	42	non-essential
SMc02179	chromosome	Conserved hypothetical protein	miscellaneous; hypothetical/global homology			-1	516081	516887	806	49	37	16.12	75	72	66	7	non-essential
SMc02178	chromosome	Hypothetical protein	miscellaneous; hypothetical/partial homology			-1	516999	517460	461	62	44	7.3175	51	41	-8	1	non-essential
SMc02177	chromosome	Hypothetical protein	miscellaneous; unknown			1	517659	518273	614	62	50	9.746	90	56	21	26	non-essential
SMc02176	chromosome	Putative adenylate cyclase transmembrane protein	small molecule metabolism; global functions; global regulatory functions	cyaD1	4.6.1.1	-1	518501	520372	1871	127	109	14.6172	162	78	16	5	non-essential
SMc02175	chromosome	Putative cAMP-binding protein-catabolite gene activator	miscellaneous; not classified regulator			-1	520434	521138	704	62	46	11.1746	142	58	1	58	non-essential
SMc02174	chromosome	Hypothetical transmembrane protein	miscellaneous; hypothetical/global homology			1	521374	521811	437	52	36	8.2453	47	40	1	37	non-essential
SMc02173	chromosome	Conserved hypothetical protein	miscellaneous; hypothetical/global homology	frcS		-1	521878	522306	428	25	22	16.4615	102	63	-11	16	non-essential
SMc02172	chromosome	Transcriptional regulator, ROK family	miscellaneous; not classified regulator	frcR		-1	522311	523540	1229	55	42	21.9464	169	136	10	56	non-essential
SMc02171	chromosome	Putative fructose ABC-type transport system, periplasmic component	cell processes; transport of small molecules	frcB		1	523892	524917	1025	104	77	9.7619	50	46	46	4	non-essential
SMc02170	chromosome	Putative fructose ABC-type transport system, permease component	cell processes; transport of small molecules	frcC		1	525199	526281	1082	277	231	3.8921	31	30	16	4	non-essential
SMc02169	chromosome	Putative fructose ABC-type transport system, ATPase component	cell processes; transport of small molecules	frcA	3.6.3.25	1	526281	527063	782	69	58	11.1714	86	57	11	8	non-essential
SMc02167	chromosome	Putative fructose transport system kinase	miscellaneous; hypothetical/global homology	frcK	2.7.1.33	1	527060	527680	620	84	74	7.2941	51	49	13	12	non-essential
SMc02166	chromosome	Probable dihydroorotase	small molecule metabolism; nucleotide biosynthesis; pyrimidine ribonucleotide biosynthesis	pyrC	3.5.2.3	1	527870	528913	1043	93	72	11.0957	66	66	20	16	non-essential
SMc02165	chromosome	Probable orotate phosphoribosyltransferase	small molecule metabolism; nucleotide biosynthesis; pyrimidine ribonucleotide biosynthesis	pyrE	2.4.2.10	1	528931	529629	698	51	43	13.4231	173	109	282	30	non-essential
SMc02164	chromosome	Probable fructokinase	small molecule metabolism; degradation; carbon compounds	frk	2.7.1.4	1	529686	530612	926	127	100	7.2344	94	82	3	13	non-essential
SMc02163	chromosome	Probable glucose-6-phosphate isomerase	small molecule metabolism; energy metabolism, carbon; glycolysis	pgi	5.3.1.9	-1	530745	532370	1625	86	75	18.6782	97	90	28	-8	non-essential
SMc02162	chromosome	Long-chain-fatty-acid-CoA ligase	small molecule metabolism; degradation; fatty acid	fadD	6.2.1.3	-1	532686	534386	1700	222	191	7.6233	82	56	-3	6	non-essential
SMc02161	chromosome	Probable MFS permease	cell processes; transport of small molecules			1	534724	535959	1235	52	44	23.3019	156	152	60	43	non-essential
SMc02160	chromosome	Probable permease	cell processes; transport of small molecules			1	536019	537329	1310	18	14	68.9474	848	269	80	14	essential
SMc02159	chromosome	PutativeCDP-diacylglycerol--glycerol-3-phosphate3-phosphatidyltransferase	miscellaneous; hypothetical/global homology			1	537425	538090	665	91	72	7.2283	54	36	36	6	non-essential
SMc02158	chromosome	Putative acyltransferase	small molecule metabolism			1	538087	538698	611	50	40	11.9804	122	103	22	103	non-essential
SMc02157	chromosome	Probable phosphatidate cytidylyltransferase	miscellaneous; hypothetical/global homology	cdsA2	2.7.7.41	1	538706	539647	941	126	100	7.4094	47	43	10	43	non-essential
SMc02156	chromosome	Putative major antigenic peptide PEB	miscellaneous; hypothetical/global homology			1	539798	540595	797	144	115	5.4966	32	30	21	14	non-essential
SMc02187	chromosome	Integrase	elements of external origin; phage-related functions and prophages	int		1	540915	542123	1208	196	143	6.132	89	70	70	13	non-essential
SMc02202	chromosome	Hypothetical protein	miscellaneous; unknown			1	542113	542955	842	273	234	3.073	23	22	9	6	non-essential
SMc02201	chromosome	Conserved hypothetical protein	miscellaneous; hypothetical/global homology			1	543112	543309	197	19	18	9.85	37	25	13	7	non-essential
SMc02189	chromosome	Hypothetical protein	miscellaneous; hypothetical/partial homology			-1	545715	545969	254	104	80	2.419	15	11	1	1	non-essential
SMc02200	chromosome	Hypothetical transmembrane protein	miscellaneous; unknown			-1	545971	546495	524	124	103	4.192	71	40	-2	-5	non-essential
SMc02184	chromosome	Putative HTH-type transcriptional regulator	miscellaneous; not classified regulator			1	546632	546901	269	28	25	9.2759	38	37	21	37	non-essential
SMc02199	chromosome	Hypothetical protein	miscellaneous; hypothetical/global homology			1	547181	547675	494	56	43	8.6667	55	55	12	5	non-essential
SMc02203	chromosome	Conserved hypothetical protein	miscellaneous; hypothetical/global homology			1	547672	548811	1139	213	156	5.3224	95	47	40	95	non-essential
SMc02155	chromosome	Hypothetical protein	miscellaneous; hypothetical/partial homology			-1	548970	551798	2828	312	262	9.0351	95	71	7	-3	non-essential
SMc02154	chromosome	Hypothetical protein	miscellaneous; hypothetical/partial homology			-1	551813	554713	2900	432	353	6.6975	199	66	-5	15	non-essential
SMc04429	chromosome	Hypothetical protein	miscellaneous; hypothetical/partial homology			-1	554710	555357	647	189	149	3.4053	26	22	-9	-2	non-essential
SMc02153	chromosome	Conserved hypothetical protein	miscellaneous; hypothetical/global homology			-1	555359	556690	1331	277	241	4.7878	31	30	2	-1	non-essential
SMc02152	chromosome	Helicase-DNA-binding protein	macromolecule metabolism; macromolecule synthesis, modification			-1	556687	560199	3512	566	487	6.194	81	69	2	-1	non-essential
SMc02151	chromosome	Virulence-associated protein	miscellaneous; hypothetical/global homology			-1	560247	560579	332	79	71	4.15	33	29	-11	-2	non-essential
SMc02150	chromosome	Conserved hypothetical protein	miscellaneous; hypothetical/global homology			-1	561561	562571	1010	94	83	10.6316	65	50	17	29	non-essential
SMc02149	chromosome	Hypothetical transmembrane protein	miscellaneous; hypothetical/partial homology			1	562964	564124	1160	48	38	23.6735	164	131	45	11	non-essential
SMc02148	chromosome	Conserved hypothetical protein	miscellaneous; hypothetical/global homology			-1	564142	565044	902	62	45	14.3175	99	58	10	58	non-essential
SMc02147	chromosome	Probable phosphate regulon sensor histidine kinase transmembrane protein	small molecule metabolism; global functions; global regulatory functions	phoR	2.7.3.-	1	565258	566520	1262	201	185	6.2475	114	102	18	12	non-essential
SMc02146	chromosome	Phosphate binding periplasmic protein	cell processes; transport of small molecules	pstS		1	566715	567749	1034	43	24	23.5	141	135	7	26	non-essential
SMc02145	chromosome	Truncated pstC	miscellaneous; hypothetical/partial homology			1	567841	568446	605	52	42	11.4151	55	50	12	17	non-essential
SMc02144	chromosome	Truncated pstC	cell processes; transport of small molecules	pstC		1	568413	569324	911	82	70	10.9759	83	72	16	19	non-essential
SMc02143	chromosome	Putative phosphate transport system permease ABC transporter	cell processes; transport of small molecules	pstA		1	569321	570643	1322	114	99	11.4957	128	64	150	19	non-essential
SMc02142	chromosome	Probable phosphate import ATP-binding ABC transporter	cell processes; transport of small molecules	pstB	3.6.3.27	1	570657	571472	815	68	63	11.8116	80	62	19	19	non-essential
SMc02141	chromosome	Probable phosphate transport system transcriptional regulator	cell processes; transport of small molecules	phoU		1	571559	572272	713	16	14	41.9412	188	155	188	29	fitness-cost
SMc02140	chromosome	Phosphate regulon transcriptional regulatory protein	small molecule metabolism; global functions; global regulatory functions	phoB		1	572383	573066	683	51	39	13.1346	72	64	25	16	non-essential
SMc02139	chromosome	Conserved hypothetical protein	miscellaneous; hypothetical/partial homology			-1	573161	573682	521	3	3	130.25	504	17	504	-5	essential
SMc02138	chromosome	Acetylornithine aminotransferase	small molecule metabolism; amino acid biosynthesis; arginine	argD	2.6.1.11	1	574093	575292	1199	60	44	19.6557	267	123	25	302	non-essential
SMc02137	chromosome	Probable ornithine carbamoyltransferase	small molecule metabolism; amino acid biosynthesis; arginine	argF1	2.1.3.3	1	575367	576278	911	67	48	13.3971	109	84	27	10	non-essential
SMc02136	chromosome	33 kDa chaperonin, Hsp33 protein	miscellaneous; hypothetical/global homology	hslO		1	576645	577637	992	85	68	11.5349	89	76	76	12	non-essential
SMc02135	chromosome	Conserved hypothetical protein	miscellaneous; hypothetical/global homology	apaG		-1	577654	578046	392	27	23	14	110	45	-9	115	non-essential
SMc02134	chromosome	Hypothetical protein	miscellaneous; hypothetical/global homology			1	578236	578847	611	27	24	21.8214	157	106	36	44	non-essential
SMc02217	chromosome	Probable O-succinylhomoserine sulfhydrylase	small molecule metabolism; amino acid biosynthesis; methionine	metZ	2.5.1.-	-1	578883	580067	1184	112	93	10.4779	106	60	2	13	non-essential
SMc02218	chromosome	Putative deoxycytidine triphosphate deaminase	small molecule metabolism; central intermediary metabolism; 2-prime-deoxyribonucleotide metabolism		3.5.4.13	1	580265	581362	1097	2	0	365.667	1097	0	1097	1097	essential
SMc02219	chromosome	Putative amino acid-binding periplasmic protein precursor	cell processes; transport of small molecules; amino acids, amines, peptides			1	581426	582349	923	18	17	48.5789	198	139	31	38	fitness-cost
SMc02220	chromosome	Hypothetical transmembrane protein	miscellaneous; hypothetical/partial homology			-1	582385	583197	812	119	103	6.7667	49	43	43	-3	non-essential
SMc02221	chromosome	Conserved hypothetical protein	miscellaneous; hypothetical/global homology			-1	583276	583686	410	44	32	9.1111	66	43	-6	32	non-essential
SMc02222	chromosome	Hypothetical transmembrane protein	miscellaneous; hypothetical/partial homology			-1	583799	584605	806	25	18	31	134	113	4	88	non-essential
SMc02223	chromosome	Transcriptional regulator	miscellaneous; not classified regulator			-1	584615	585271	656	70	48	9.2394	87	59	87	-1	non-essential
SMc02224	chromosome	Putative calcium/proton antiporter transmembrane protein	cell processes; transport of small molecules; cations	chaA		1	585497	586582	1085	119	108	9.0417	63	56	24	18	non-essential
SMc02225	chromosome	Hypothetical transmembrane protein	miscellaneous; hypothetical/partial homology			-1	586684	587211	527	38	31	13.5128	205	56	205	-7	non-essential
SMc02226	chromosome	Conserved hypothetical protein	miscellaneous; hypothetical/global homology			1	587336	587809	473	41	33	11.2619	117	78	31	7	non-essential
SMc02227	chromosome	Putative fatty oxidation complex alpha subunit includes: enoyl-CoA hydratase, 3-hydroxyacyl-CoA dehydrogenase, 3-hydroxybutyryl-CoA epimerase transmembrane protein	small molecule metabolism; degradation; fatty acid	fadB	1.1.1.35;4.2.1.17;5.1.2.3;5.3.3.8	-1	587900	590113	2213	163	128	13.4939	116	113	4	5	non-essential
SMc02228	chromosome	Putative acetyl-CoA acyltransferase	small molecule metabolism; degradation; fatty acid	fadA	2.3.1.16	-1	590135	591343	1208	155	134	7.7436	89	83	-9	-2	non-essential
SMc02229	chromosome	Putative acyl-CoA dehydrogenase	small molecule metabolism; degradation; fatty acid		1.3.99.-	-1	591449	593245	1796	200	167	8.9353	73	65	16	73	non-essential
SMc02230	chromosome	Hypothetical transmembrane protein	miscellaneous; hypothetical/partial homology			1	593695	596577	2882	45	30	62.6522	510	390	390	6	fitness-cost
SMc02231	chromosome	Hypothetical protein	miscellaneous; hypothetical/partial homology			1	596668	597357	689	84	69	8.1059	50	46	9	29	non-essential
SMc02232	chromosome	Hypothetical transmembrane protein	miscellaneous; hypothetical/global homology			1	597695	598621	926	61	54	14.9355	120	67	67	28	non-essential
SMc02234	chromosome	Hypothetical transmembrane protein	miscellaneous; hypothetical/partial homology			1	598621	599424	803	52	44	15.1509	173	90	9	5	non-essential
SMc02235	chromosome	Conserved hypothetical protein	miscellaneous; not classified regulator			1	599523	599759	236	41	35	5.619	50	34	11	50	non-essential
SMc02236	chromosome	Conserved hypothetical protein	miscellaneous; hypothetical/global homology			-1	599879	600607	728	82	67	8.7711	45	44	9	4	non-essential
SMc02237	chromosome	Putative ATP-dependent helicase	macromolecule metabolism; macromolecule synthesis, modification		3.6.1.-	-1	600851	603400	2549	291	243	8.7295	94	88	-3	-6	non-essential
SMc02238	chromosome	Conserved hypothetical protein	miscellaneous; hypothetical/global homology			1	603508	604014	506	34	24	14.4571	138	102	16	138	non-essential
SMc02239	chromosome	Conserved hypothetical protein	miscellaneous; hypothetical/global homology			1	604053	604514	461	71	62	6.4028	31	28	9	7	non-essential
SMc02240	chromosome	Hypothetical transmembrane protein	miscellaneous; hypothetical/partial homology			-1	604544	605179	635	92	65	6.828	65	46	-1	5	non-essential
SMc02241	chromosome	Conserved hypothetical protein	miscellaneous; hypothetical/global homology			-1	605288	606226	938	90	64	10.3077	77	53	22	5	non-essential
SMc02242	chromosome	Hypothetical transmembrane protein	miscellaneous; hypothetical/partial homology			1	606242	606640	398	71	55	5.5278	55	33	33	5	non-essential
SMc02243	chromosome	Hypothetical transmembrane protein	miscellaneous; hypothetical/partial homology			1	606643	607146	503	46	37	10.7021	65	51	6	14	non-essential
SMc02244	chromosome	Putative transmembrane protein	miscellaneous; hypothetical/global homology	dinF		1	607193	608560	1367	84	72	16.0824	152	111	37	18	non-essential
SMc02245	chromosome	Probable dihydroorotate dehydrogenase (dihydroorotate oxidase)	small molecule metabolism; nucleotide biosynthesis; pyrimidine ribonucleotide biosynthesis	pyrD	1.3.3.1	-1	608536	609624	1088	86	66	12.5057	73	61	61	-2	non-essential
SMc02246	chromosome	Conserved hypothetical protein	miscellaneous; hypothetical/global homology			-1	609621	609968	347	18	15	18.2632	128	58	4	7	non-essential
SMc02247	chromosome	Conserved hypothetical signal peptide protein	miscellaneous; hypothetical/global homology			1	610089	610526	437	19	17	21.85	91	85	10	18	non-essential
SMc02248	chromosome	Transcriptional regulatory protein	miscellaneous; not classified regulator			1	610668	611315	647	23	22	26.9583	153	75	153	47	non-essential
SMc02249	chromosome	Putative sensory transduction histidine kinase transmembrane protein	miscellaneous; not classified regulator			-1	611472	614978	3506	240	187	14.5477	138	103	-8	70	non-essential
SMc02250	chromosome	Probable large-conductance mechanosensitive channel transmembrane protein	cell processes; transport of small molecules	mscL		1	615198	615626	428	13	9	30.5714	183	90	18	46	non-essential
SMc02251	chromosome	Aspartate aminotransferase	small molecule metabolism; central intermediary metabolism; amino acids	datA	2.6.1.1	1	615760	616926	1166	88	75	13.1011	98	71	6	30	non-essential
SMc02252	chromosome	Probable UDP-glucose 4-epimerase	small molecule metabolism; degradation; carbon compounds	galE	5.1.3.2	1	617107	618135	1028	124	114	8.224	55	41	16	24	non-essential
SMc02253	chromosome	Putative salycilate biosynthesis protein	small molecule metabolism	pchB	1.3.1.12	-1	618154	618459	305	10	7	27.7273	103	92	103	4	non-essential
SMc02254	chromosome	Putative quinol oxidase subunit II transmembrane protein	small molecule metabolism; energy transfer; electron transport	qxtB		-1	618694	619698	1004	81	56	12.2439	112	98	1	-2	non-essential
SMc02255	chromosome	Putative quinol oxidase subunit I transmembrane protein	small molecule metabolism; energy transfer; electron transport	qxtA		-1	619688	621169	1481	78	71	18.7468	149	80	22	8	non-essential
SMc02256	chromosome	Putative hippurate hydrolase	small molecule metabolism; degradation	hipO2	3.5.1.32	-1	621308	622489	1181	80	72	14.5802	144	121	5	13	non-essential
SMc02257	chromosome	Putative transport system permease ABC transporter	cell processes; transport of small molecules			-1	622479	623303	824	81	65	10.0488	67	49	0	-8	non-essential
SMc02258	chromosome	Amino-acid ABC transporter permease	cell processes; transport of small molecules			-1	623300	624025	725	69	48	10.3571	95	61	22	3	non-essential
SMc02259	chromosome	Putative periplasmic binding ABC transporter	cell processes; transport of small molecules			-1	624133	624915	782	134	114	5.7926	80	33	6	22	non-essential
SMc02260	chromosome	Amino-acid transport ATP-binding protein	cell processes; transport of small molecules			-1	624952	625806	854	92	82	9.1828	46	45	11	-7	non-essential
SMc02261	chromosome	Transcriptional regulator, TetR family	miscellaneous; not classified regulator			1	625996	626610	614	40	28	14.9756	64	61	13	29	non-essential
SMc02262	chromosome	Aspartate aminotransferase	small molecule metabolism; central intermediary metabolism; amino acids	aspC	2.6.1.1	1	626634	627824	1190	98	78	12.0202	148	77	19	14	non-essential
SMc02263	chromosome	Putative acetolactate synthase isozyme I large subunit	small molecule metabolism; amino acid biosynthesis; isoleucine/valine	ilvB1	2.2.1.6	1	627821	629434	1613	110	85	14.5315	238	139	27	52	non-essential
SMc02264	chromosome	Hypothetical transmembrane protein	miscellaneous; hypothetical/partial homology			1	629624	630016	392	3	0	98	392	0	392	392	essential
SMc02265	chromosome	Putative protein-export membrane protein	cell processes; transport of large molecules; protein, peptide secretion	secD2		1	630110	632644	2534	4	2	506.8	2454	61	2454	61	essential
SMc02266	chromosome	Conserved hypothetical protein	miscellaneous; hypothetical/global homology			1	633193	633411	218	25	20	8.3846	62	23	62	12	non-essential
SMc02267	chromosome	Conserved hypothetical protein	miscellaneous; hypothetical/global homology			1	633648	634103	455	46	29	9.6809	68	45	43	20	non-essential
SMc02268	chromosome	Putative arabinose 5-phosphate isomerase	structural elements; cell exterior; surface polysaccharides/antigens	kpsF3	5.3.1.13	1	634287	635300	1013	105	79	9.5566	61	53	48	23	non-essential
SMc02269	chromosome	Capsule polysaccharide export protein	structural elements; cell exterior; surface polysaccharides/antigens	rkpJ		-1	635270	636595	1325	112	85	11.7257	117	95	4	-1	non-essential
SMc02270	chromosome	Capsular polysaccharide biosynthesis export transmembrane protein	structural elements; cell exterior; surface polysaccharides/antigens	rkpI		-1	636619	638235	1616	329	269	4.897	64	47	-2	-2	non-essential
SMc02271	chromosome	Short-chain dehydrogenases/reductases (SDR) family protein	structural elements; cell exterior; surface polysaccharides/antigens	rkpH	1.1.1.100	-1	638317	639120	803	146	120	5.4626	46	29	-9	5	non-essential
SMc02272	chromosome	Putative acyltransferase	structural elements; cell exterior; surface polysaccharides/antigens	rkpG		-1	639160	640575	1415	132	108	10.6391	149	66	18	65	non-essential
SMc02273	chromosome	Putative fatty acid synthase	structural elements; cell exterior; surface polysaccharides/antigens	rkpA		-1	640572	648086	7514	762	631	9.848	196	167	-6	7	non-essential
SMc02274	chromosome	Capsule polysaccharide exporter	structural elements; cell exterior; surface polysaccharides/antigens	rkpU		1	648454	649677	1223	17	15	67.9444	371	258	36	47	fitness-cost
SMc02275	chromosome	Probable pyrazinamidase/nicotinamidase (includes: pyrazinamidase, nicotinamidase)	small molecule metabolism; central intermediary metabolism; salvage of nucleosides and nucleotides	pncA		1	649987	650622	635	81	59	7.7439	128	70	48	8	non-essential
SMc02276	chromosome	Putative nicotinate phosphoribosyltransferase	small molecule metabolism; biosynthesis of cofactors, carriers; pyridine nucleotide	pncB	2.4.2.11	1	650739	652043	1304	74	65	17.3867	159	99	16	54	non-essential
SMc02277	chromosome	Hypothetical unknown protein	miscellaneous; unknown			1	652179	652391	212	7	5	26.5	71	42	71	35	non-essential
SMc02278	chromosome	Hypothetical unknown transmembrane protein	miscellaneous; unknown			-1	652438	652590	152	27	25	5.4286	38	14	-11	-3	non-essential
SMc02279	chromosome	Hypothetical signal peptide protein	miscellaneous; hypothetical/global homology			1	652921	653298	377	18	12	19.8421	126	75	3	152	non-essential
SMc02280	chromosome	Hypothetical transmembrane protein	miscellaneous; hypothetical/global homology			1	653351	653620	269	10	8	24.4545	105	48	105	16	non-essential
SMc02281	chromosome	Conserved hypothetical protein	miscellaneous; hypothetical/global homology			1	653617	655062	1445	215	171	6.6898	62	55	21	9	non-essential
SMc02282	chromosome	Putative copper-containing oxidoreductase	small molecule metabolism			1	655077	656426	1349	346	289	3.8876	47	30	4	7	non-essential
SMc02283	chromosome	Putative copper-containing oxidoreductase signal peptide protein	small molecule metabolism; energy transfer; electron transport			1	656466	656945	479	77	64	6.141	47	34	6	16	non-essential
SMc02284	chromosome	Hypothetical signal peptide protein	miscellaneous; hypothetical/global homology			1	656967	657251	284	44	29	6.3111	50	27	9	8	non-essential
SMc02285	chromosome	Putative adenylate cyclase transmembrane protein	small molecule metabolism; global functions; global regulatory functions	cyaE1	4.6.1.1	1	657348	658595	1247	162	136	7.6503	45	45	4	45	non-essential
SMc02326	chromosome	Hypothetical protein	miscellaneous; hypothetical/partial homology			1	658860	659342	482	83	67	5.7381	52	37	7	5	non-essential
SMc02327	chromosome	Probable ribonuclease HI protein	macromolecule metabolism; macromolecule degradation; degradation of rna	rnhA2	3.1.26.4	-1	660004	660513	509	113	72	4.4649	40	25	-3	7	non-essential
SMc02328	chromosome	Hypothetical unknown protein	miscellaneous; unknown			-1	660620	661264	644	144	107	4.4414	31	30	-2	2	non-essential
SMc02286	chromosome	Hypothetical unknown protein	miscellaneous; unknown			-1	661487	661735	248	34	25	7.0857	36	22	1	-2	non-essential
SMc02287	chromosome	Resolvase, N-terminal domain	elements of external origin; transposon-related functions			-1	661816	662370	554	61	55	8.9355	39	34	3	5	non-essential
SMc02289	chromosome	Transposase for insertion sequence element ISRm11/ISRm2011-2	elements of external origin; transposon-related functions	TRm11b		-1	663284	663889	605	102	84	5.8738	32	31	17	-4	non-essential
SMc05002	chromosome	Hypothetical protein of ISRm2011-2, orfC C-terminus	NA			1	663410	663895	485	68	61	7.029	44	26	19	23	non-essential
SMc02291	chromosome	Transposase for insertion sequence element ISRm11/ISRm2011-2	elements of external origin; transposon-related functions	TRm11a		-1	663823	664230	407	51	45	7.8269	101	47	148	-5	non-essential
SMc02292	chromosome	Putative type I restriction enzyme R	macromolecule metabolism; macromolecule degradation; degradation of dna	hsdR	3.1.21.3	-1	664606	667803	3197	660	569	4.8366	46	40	-1	-3	non-essential
SMc02295	chromosome	Putative specificity protein S	macromolecule metabolism; macromolecule synthesis, modification; dna - replication, repair, restr./modif.	hsdS		-1	667807	669081	1274	447	366	2.8438	26	21	-6	-8	non-essential
SMc02296	chromosome	Putative modification enzyme transmembrane protein	macromolecule metabolism; macromolecule synthesis, modification; dna - replication, repair, restr./modif.	hsdM	2.1.1.72	-1	669078	670658	1580	426	360	3.7002	61	58	4	-8	non-essential
SMc02297	chromosome	Putative integrase	elements of external origin; transposon-related functions			-1	670768	672309	1541	379	326	4.0553	48	32	0	-2	non-essential
SMc02298	chromosome	Transposase for insertion sequence element ISRm1	elements of external origin; transposon-related functions	TRm1a		1	672431	672823	392	67	55	5.7647	28	28	28	15	non-essential
SMc02329	chromosome	Transposase for insertion sequence element ISRm1	elements of external origin; transposon-related functions	TRm1b		1	672820	673512	692	122	96	5.626	36	29	26	8	non-essential
SMc02300	chromosome	Putative transposase number 4 for insertion sequence ISRm30	elements of external origin; transposon-related functions	TRm30.4		-1	673474	675558	2084	310	273	6.701	99	60	1	3	non-essential
SMc02301	chromosome	Putative transposase number 3 for insertion sequence ISRm30	elements of external origin; transposon-related functions	TRm30.3		-1	675548	675910	362	38	27	9.2821	71	58	-2	5	non-essential
SMc02302	chromosome	Putative transposase number 2 for insertion sequence ISRm30	elements of external origin; transposon-related functions	TRm30.2		-1	675840	676289	449	69	47	6.4143	95	37	-3	37	non-essential
SMc04430	chromosome	Putative transposase number 1 for insertion sequence ISRm30	elements of external origin; transposon-related functions	TRm30.1		-1	676470	676640	170	26	18	6.2963	34	23	10	5	non-essential
SMc02303	chromosome	Putative partial transposase for insertion sequence element ISRm1	elements of external origin; transposon-related functions			1	676784	676966	182	32	26	5.5152	26	24	3	16	non-essential
SMc02304	chromosome	Hypothetical protein	miscellaneous; hypothetical/partial homology			1	677555	677770	215	46	34	4.5745	30	20	3	5	non-essential
SMc02305	chromosome	Probable UDP-N-acetylglucosamine 1-carboxyvinyltransferase	structural elements; cell envelope; murein sacculus, peptidoglycan	murA	2.5.1.7	1	677941	679233	1292	4	1	258.4	720	572	720	572	essential
SMc02306	chromosome	Hypothetical protein	miscellaneous; hypothetical/partial homology			1	679388	679828	440	37	27	11.5789	91	40	31	31	non-essential
SMc02307	chromosome	Probable histidinol dehydrogenase	small molecule metabolism; amino acid biosynthesis; histidine	hisD1	1.1.1.23	1	679893	681197	1304	74	63	17.3867	187	104	22	16	non-essential
SMc02308	chromosome	Conserved hypothetical protein	miscellaneous; hypothetical/global homology			1	681194	681670	476	58	44	8.0678	41	35	17	7	non-essential
SMc02309	chromosome	Putative arsenate reductase	cell processes; protection responses			1	681684	682163	479	46	44	10.1915	48	37	31	16	non-essential
SMc02310	chromosome	Probable translation initiation factor IF-1 protein	macromolecule metabolism; macromolecule synthesis, modification; proteins and peptides - translation and modification	infA		1	682321	682539	218	0	0	218	218	0	218	218	essential
SMc02311	chromosome	Putative septum formation protein	cell processes; cell division	maf		1	682637	683257	620	10	10	56.3636	160	145	250	5	fitness-cost
SMc02312	chromosome	Conserved hypothetical protein	miscellaneous; hypothetical/global homology			1	683262	683474	212	13	8	15.1429	61	45	39	61	non-essential
SMc04431	chromosome	Conserved hypothetical protein	miscellaneous; hypothetical/global homology			1	684058	684321	263	50	41	5.1569	22	21	17	12	non-essential
SMc04432	chromosome	Hypothetical protein	miscellaneous; hypothetical/partial homology			1	684318	684635	317	33	26	9.3235	78	47	4	31	non-essential
SMc02313	chromosome	Hypothetical protein	miscellaneous; hypothetical/partial homology			-1	684838	685194	356	11	10	29.6667	156	128	156	-1	non-essential
SMc02314	chromosome	Hypothetical protein	miscellaneous; hypothetical/partial homology			1	685807	686907	1100	370	329	2.965	45	23	45	4	non-essential
SMc02315	chromosome	Hypothetical unknown protein	miscellaneous; unknown			1	686894	687976	1082	267	243	4.0373	72	29	14	16	non-essential
SMc02316	chromosome	Hypothetical protein	miscellaneous; hypothetical/partial homology			1	688179	688490	311	34	27	8.8857	48	27	48	16	non-essential
SMc02317	chromosome	Hypothetical signal peptide protein	miscellaneous; hypothetical/global homology			-1	688770	689159	389	54	47	7.0727	51	48	51	-3	non-essential
SMc02318	chromosome	Conserved hypothetical protein	miscellaneous; hypothetical/global homology			-1	689306	689767	461	25	19	17.7308	82	61	61	5	non-essential
SMc02319	chromosome	Hypothetical unknown protein	miscellaneous; unknown			-1	689847	690035	188	5	4	31.3333	67	56	67	11	non-essential
SMc02320	chromosome	Hypothetical transmembrane protein	miscellaneous; hypothetical/global homology			-1	690106	690360	254	9	7	25.4	113	48	42	-2	non-essential
SMc02321	chromosome	Putative sugar isomerase	small molecule metabolism	rhaI	5.3.1.-	-1	690552	691844	1292	51	42	24.8462	291	158	22	-2	non-essential
SMc02322	chromosome	Hypothetical oxidoreductase	small molecule metabolism	rhaD	1.-.-.-	-1	691858	693957	2099	185	151	11.2849	100	98	-9	-7	non-essential
SMc02323	chromosome	Transcription regulator DeoR family	miscellaneous; not classified regulator	rhaR		1	694158	694970	812	93	74	8.6383	75	69	15	17	non-essential
SMc02324	chromosome	ABC transporter , periplasmic rhamnose binding protein	cell processes; transport of small molecules	rhaS		1	695084	696073	989	76	57	12.8442	138	97	97	27	non-essential
SMc02325	chromosome	ATP-binding component of rhamnose transport system	cell processes; transport of small molecules	rhaT		1	696263	697774	1511	132	106	11.3609	125	85	18	9	non-essential
SMc03000	chromosome	Rhamnose transport system, permease	cell processes; transport of small molecules	rhaP		1	697771	698751	980	185	142	5.2688	75	55	4	23	non-essential
SMc03001	chromosome	Rhamnose transport system, permease	cell processes; transport of small molecules	rhaQ		1	698751	699755	1004	267	214	3.7463	32	26	21	22	non-essential
SMc03002	chromosome	Conserved hypothetical protein	miscellaneous; hypothetical/global homology	rhaU		1	699766	700080	314	33	25	9.2353	86	34	34	19	non-essential
SMc03003	chromosome	Sugar kinase	miscellaneous; hypothetical/global homology	rhaK	2.7.1.-	1	700077	701465	1388	129	90	10.6769	191	67	49	10	non-essential
SMc03004	chromosome	IcpA/McpE internal chemotaxis protein	cell processes; mobility chemotaxis	mcpE		1	702172	703773	1601	90	78	17.5934	182	164	13	6	non-essential
SMc03005	chromosome	Conserved hypothetical protein, required for motility, contains an anti-anti-sigma domain	miscellaneous; hypothetical/global homology			1	703799	704092	293	19	18	14.65	34	31	29	16	non-essential
SMc03006	chromosome	Chemotaxis regulator protein	cell processes; mobility chemotaxis	cheY1		1	704096	704461	365	31	24	11.4062	85	44	10	85	non-essential
SMc03007	chromosome	Chemotaxis protein (sensory transduction histidine kinase)	cell processes; mobility chemotaxis	cheA	2.7.3.-	1	704482	706758	2276	131	122	17.2424	166	146	125	13	non-essential
SMc03008	chromosome	Chemotaxis protein	cell processes; mobility chemotaxis	cheW1		1	706764	707231	467	47	40	9.7292	41	38	18	8	non-essential
SMc03009	chromosome	Chemotaxis protein methyltransferase	cell processes; mobility chemotaxis	cheR	2.1.1.80	1	707228	708136	908	58	45	15.3898	103	63	4	103	non-essential
SMc03010	chromosome	Protein-glutamate methylesterase	cell processes; mobility chemotaxis	cheB	3.1.1.61	1	708133	709182	1049	43	29	23.8409	192	171	60	76	non-essential
SMc03011	chromosome	Response regulators consisting of a CheY-like receiver domain and a winged-helix DNA-binding domain	cell processes; mobility chemotaxis	cheY2		1	709182	709571	389	30	23	12.5484	49	45	45	49	non-essential
SMc03012	chromosome	Probable chemotaxis protein	cell processes; mobility chemotaxis	cheD		1	709568	710119	551	89	64	6.1222	34	33	4	18	non-essential
SMc03013	chromosome	Conserved hypothetical protein	miscellaneous; hypothetical/global homology			1	710149	710523	374	46	37	7.9574	39	27	9	7	non-essential
SMc03014	chromosome	Flagellar M-ring transmembrane protein	cell processes; mobility chemotaxis	fliF		1	711589	713262	1673	152	129	10.9346	89	79	27	17	non-essential
SMc03015	chromosome	Transcriptional regulator of motility genes, LuxR family	miscellaneous; not classified regulator	visN		1	714089	714826	737	100	84	7.297	67	53	18	7	non-essential
SMc03016	chromosome	Regulator of flagellar operons, LuxR family, probable forming a heterodimer with VisN	miscellaneous; not classified regulator	visR		1	714838	715578	740	74	68	9.8667	93	67	10	6	non-essential
SMc03017	chromosome	Conserved hypothetical protein	miscellaneous; hypothetical/global homology			-1	715587	716033	446	46	32	9.4894	89	79	5	4	non-essential
SMc03018	chromosome	Flagellar biosynthetic transmembrane protein	cell processes; mobility chemotaxis	flhB		-1	716030	717112	1082	180	152	5.9779	60	53	9	-2	non-essential
SMc03019	chromosome	Flagellar motor switch protein	cell processes; mobility chemotaxis	fliG		-1	717324	718361	1037	110	92	9.3423	105	84	-2	112	non-essential
SMc03020	chromosome	Flagellar motor switch protein	cell processes; mobility chemotaxis	fliN		-1	718449	719081	632	72	67	8.6575	101	64	10	0	non-essential
SMc03021	chromosome	Flagellar motor switch transmembrane protein	cell processes; mobility chemotaxis	fliM		-1	719101	720048	947	158	144	5.956	67	56	3	-8	non-essential
SMc03022	chromosome	Chemotaxis (motility protein A) transmembrane	cell processes; mobility chemotaxis	motA		-1	720050	720928	878	121	91	7.1967	64	54	-1	53	non-essential
SMc03023	chromosome	Conserved hypothetical protein	miscellaneous; hypothetical/global homology			1	721127	721906	779	67	57	11.4559	54	54	17	22	non-essential
SMc03024	chromosome	Flagellar basal-body rod protein	cell processes; mobility chemotaxis	flgF		1	721908	722633	725	139	107	5.1786	44	41	7	44	non-essential
SMc03025	chromosome	Flagellum-specific ATP synthase	cell processes; mobility chemotaxis	fliI	3.6.3.14	1	722679	724082	1403	122	96	11.4065	123	85	15	7	non-essential
SMc03026	chromosome	Hypothetical transmembrane protein	miscellaneous; hypothetical/global homology			1	724079	724630	551	29	20	18.3667	70	69	22	35	non-essential
SMc03027	chromosome	Flagellar basal-body rod protein	cell processes; mobility chemotaxis	flgB		1	724938	725318	380	12	10	29.2308	82	81	39	37	non-essential
SMc03028	chromosome	Flagellar basal-body rod protein	cell processes; mobility chemotaxis	flgC		1	725325	725744	419	35	30	11.6389	58	43	27	10	non-essential
SMc03029	chromosome	Flagellar hook-basal body complex protein	cell processes; mobility chemotaxis	fliE		1	725744	726079	335	32	29	10.1515	53	52	15	30	non-essential
SMc03030	chromosome	Flagellar basal-body rod protein	cell processes; mobility chemotaxis	flgG		1	726091	726879	788	133	112	5.8806	42	38	26	16	non-essential
SMc03031	chromosome	Flagellar precursor transmembrane protein	cell processes; mobility chemotaxis	flgA		1	726901	727407	506	41	37	12.0476	48	47	48	35	non-essential
SMc03032	chromosome	Flagellar P-ring precursor transmembrane protein	cell processes; mobility chemotaxis	flgI		1	727404	728519	1115	68	51	16.1594	102	95	39	95	non-essential
SMc03033	chromosome	MotE chaperone specific for MotC folding and stability	miscellaneous; hypothetical/global homology	motE		1	728516	729055	539	32	25	16.3333	111	82	193	49	non-essential
SMc03034	chromosome	Flagellar L-ring protein precursor (basal body L-ring protein)	cell processes; mobility chemotaxis	flgH		1	729052	729762	710	71	62	9.8611	93	40	24	34	non-essential
SMc03035	chromosome	Flagellar transmembrane protein	cell processes; mobility chemotaxis	fliL		1	729778	730269	491	65	60	7.4394	54	52	52	23	non-essential
SMc03036	chromosome	Flagellar biosynthetic transmembrane protein	cell processes; mobility chemotaxis	fliP		1	730277	731014	737	84	72	8.6706	46	36	32	14	non-essential
SMc03037	chromosome	Flagellin A	cell processes; mobility chemotaxis	flaA		1	731285	732469	1184	146	130	8.0544	63	61	20	42	non-essential
SMc03038	chromosome	Flagellin B	cell processes; mobility chemotaxis	flaB		1	732812	733996	1184	131	116	8.9697	57	55	47	19	non-essential
SMc03039	chromosome	Flagellin D	cell processes; mobility chemotaxis	flaD		1	734262	735467	1205	165	134	7.259	69	57	9	7	non-essential
SMc03040	chromosome	Flagellin C	cell processes; mobility chemotaxis	flaC		1	735785	736750	965	85	66	11.2209	64	56	36	26	non-essential
SMc03041	chromosome	Conserved hypothetical protein, required for flagellum formation	miscellaneous; hypothetical/partial homology			1	737106	737753	647	48	42	13.2041	79	65	12	5	non-essential
SMc03042	chromosome	Chemotaxis (motility protein B) transmembrane	cell processes; mobility chemotaxis	motB		1	737750	738934	1184	112	82	10.4779	204	53	28	8	non-essential
SMc03043	chromosome	Chemotaxis precursor (motility protein C) transmembrane	cell processes; mobility chemotaxis	motC		1	738938	740242	1304	53	44	24.1481	485	87	19	485	non-essential
SMc03044	chromosome	FliK hook length control protein	cell processes; mobility chemotaxis	fliK		1	740239	741666	1427	107	86	13.213	145	99	145	4	non-essential
SMc03045	chromosome	Conserved hypothetical protein	miscellaneous; hypothetical/partial homology			1	741602	742168	566	131	112	4.2879	43	34	3	43	non-essential
SMc03046	chromosome	Response regulator of exponential growth motility	miscellaneous; not classified regulator	rem		1	742440	743111	671	53	42	12.4259	175	96	6	32	non-essential
SMc03047	chromosome	Flagellar hook protein	cell processes; mobility chemotaxis	flgE		1	743202	744422	1220	135	114	8.9706	150	45	11	32	non-essential
SMc03048	chromosome	Putative flagellar hook-associated protein	cell processes; mobility chemotaxis	flgK		1	744506	745924	1418	81	60	17.2927	123	117	123	117	non-essential
SMc03049	chromosome	Putative flagellar hook-associated protein	cell processes; mobility chemotaxis	flgL		1	745927	746964	1037	146	123	7.0544	69	45	7	38	non-essential
SMc03050	chromosome	Putative flagellin synthesis regulator	cell processes; mobility chemotaxis	flaF		1	747002	747349	347	38	35	8.8974	37	25	25	13	non-essential
SMc03051	chromosome	Putative flagellin synthesis repressor protein	cell processes; mobility chemotaxis	flbT		1	747346	747795	449	62	59	7.127	65	43	12	8	non-essential
SMc03052	chromosome	Putative basal-body rod modification protein	cell processes; mobility chemotaxis	flgD		1	747786	748202	416	77	72	5.3333	29	18	11	14	non-essential
SMc03053	chromosome	Putative flagellar biosynthetic transmembrane protein	cell processes; mobility chemotaxis	fliQ		1	748209	748475	266	70	58	3.7465	32	23	7	32	non-essential
SMc03054	chromosome	Probable flagellar biosynthesis transmembrane protein	cell processes; mobility chemotaxis	flhA		1	748600	750687	2087	312	247	6.6677	97	66	10	61	non-essential
SMc03055	chromosome	Probable flagellar biosynthetic transmembrane protein	cell processes; mobility chemotaxis	fliR		1	750684	751436	752	39	35	18.8	83	67	10	11	non-essential
SMc03056	chromosome	Hypothetical protein	miscellaneous; hypothetical/partial homology			1	751441	751854	413	70	58	5.8169	34	29	18	7	non-essential
SMc03071	chromosome	Hypothetical protein	cell processes; mobility chemotaxis			1	751953	752507	554	73	58	7.4865	62	47	12	22	non-essential
SMc03072	chromosome	Conserved hypothetical protein	miscellaneous; hypothetical/global homology			1	752633	753001	368	74	61	4.9067	37	18	37	18	non-essential
SMc03057	chromosome	Conserved hypothetical transmembrane protein	miscellaneous; hypothetical/global homology			1	753001	753567	566	173	168	3.2529	25	17	7	7	non-essential
SMc03058	chromosome	Putative glycosyltransferase	small molecule metabolism		2.4.1.-	-1	753602	754591	989	262	181	3.7605	53	33	-9	-3	non-essential
SMc03059	chromosome	Probable bifunctional protein : methylenetetrahydrofolate dehydrogenase ; methenyltetrahydrofolate cyclohydrolase	small molecule metabolism; biosynthesis of cofactors, carriers; folic acid	folD2		1	754910	755809	899	17	11	49.9444	313	189	196	14	fitness-cost
SMc03060	chromosome	Transcriptional regulator	miscellaneous; not classified regulator	aglR		-1	756368	757438	1070	209	173	5.0952	110	35	10	-3	non-essential
SMc03061	chromosome	Alpha-glucosides ABC transporter, periplasmic substrate-binding component	cell processes; transport of small molecules; carbohydrates, organic acids, alcohols	aglE		1	757756	759132	1376	283	233	4.8451	58	39	7	7	non-essential
SMc03062	chromosome	Alpha-glucosides ABC transporter, permease component	cell processes; transport of small molecules; carbohydrates, organic acids, alcohols	aglF		1	759384	760394	1010	175	152	5.7386	44	42	11	7	non-essential
SMc03063	chromosome	Alpha-glucosides ABC transporter, permease component	cell processes; transport of small molecules; carbohydrates, organic acids, alcohols	aglG		1	760396	761538	1142	149	120	7.6133	49	49	13	14	non-essential
SMc03064	chromosome	Probable alpha-glucosidase	small molecule metabolism; degradation; carbon compounds	aglA	3.2.1.20	1	761568	763223	1655	332	258	4.97	36	35	21	25	non-essential
SMc03065	chromosome	Alpha-glucosides ABC transporter, ATP binding component	cell processes; transport of small molecules; carbohydrates, organic acids, alcohols	aglK		1	763243	764331	1088	183	149	5.913	49	47	40	5	non-essential
SMc03066	chromosome	Conserved hypothetical protein	miscellaneous; unknown			1	764433	764843	410	102	90	3.9806	31	22	7	7	non-essential
SMc03067	chromosome	Putative transposase	elements of external origin; transposon-related functions	TRm22		-1	765114	766277	1163	213	185	5.4346	53	48	4	9	non-essential
SMc03068	chromosome	Phosphogluconate dehydratase	small molecule metabolism; central intermediary metabolism; entner-doudoroff	edd	4.2.1.12	-1	766634	768454	1820	126	102	14.3307	224	163	-2	14	non-essential
SMc03069	chromosome	6-phosphogluconolactonase	small molecule metabolism; central intermediary metabolism; entner-doudoroff	pgl	3.1.1.31	-1	768546	769244	698	58	42	11.8305	73	60	-6	-3	non-essential
SMc03070	chromosome	Glucose-6-phosphate 1-dehydrogenase	small molecule metabolism; central intermediary metabolism; entner-doudoroff	zwf	1.1.1.49	-1	769253	770728	1475	218	185	6.7352	108	105	5	-3	non-essential
SMc00761	chromosome	Putative oxidoreductase	small molecule metabolism	ordL	1.-.-.-	-1	770925	772211	1286	124	96	10.288	143	90	11	-7	non-essential
SMc00762	chromosome	Putative glutamine synthetase	small molecule metabolism; amino acid biosynthesis; glutamine		6.3.1.2	-1	772228	773664	1436	107	84	13.2963	82	74	-5	-8	non-essential
SMc00763	chromosome	Conserved hypothetical protein	miscellaneous; hypothetical/global homology			1	773789	774973	1184	151	142	7.7895	93	45	45	14	non-essential
SMc00764	chromosome	Hypothetical/unknown transmembrane protein	miscellaneous; unknown			1	775244	775384	140	9	8	14	35	26	25	26	non-essential
SMc00765	chromosome	Probable methyl-accepting chemotaxis protein	cell processes; mobility chemotaxis	mcpZ		1	775714	778239	2525	278	215	9.0502	95	87	87	43	non-essential
SMc00766	chromosome	Putative transcription regulator	miscellaneous; not classified regulator			1	778588	779463	875	110	97	7.8829	58	52	29	41	non-essential
SMc00767	chromosome	Hypothetical protein	miscellaneous; hypothetical/partial homology			-1	779629	779868	239	43	39	5.4318	28	23	-6	-5	non-essential
SMc00768	chromosome	Probable isocitrate lyase	small molecule metabolism; central intermediary metabolism; glyoxylate bypass	aceA	4.1.3.1	-1	779980	781269	1289	115	99	11.1121	77	67	39	5	non-essential
SMc00769	chromosome	Conserved hypothetical protein	miscellaneous; hypothetical/global homology			1	781497	782909	1412	88	79	15.8652	148	118	9	8	non-essential
SMc00770	chromosome	Probable putrescine-binding periplasmic protein	cell processes; transport of small molecules; amino acids, amines, peptides	potF		1	783254	784348	1094	103	80	10.5192	93	79	15	17	non-essential
SMc00771	chromosome	Probable putrescine transport ATP-binding protein	cell processes; transport of small molecules; amino acids, amines, peptides	potG		1	784466	785611	1145	88	76	12.8652	108	101	19	39	non-essential
SMc00772	chromosome	Probable putrescine transport system permease	cell processes; transport of small molecules; amino acids, amines, peptides	potH		1	785616	786527	911	120	97	7.5289	65	48	13	32	non-essential
SMc00773	chromosome	Probable putrescine transport system permease	cell processes; transport of small molecules; amino acids, amines, peptides	potI		1	786531	787352	821	103	76	7.8942	67	46	6	44	non-essential
SMc00838	chromosome	Hypothetical transmembrane protein	miscellaneous; hypothetical/partial homology			-1	787646	789460	1814	192	162	9.399	78	77	0	66	non-essential
SMc00774	chromosome	Acetoacetyl-coenzyme A synthetase	small molecule metabolism; energy metabolism, carbon	acsA2	6.2.1.16	1	789645	791597	1952	188	163	10.328	102	92	24	30	non-essential
SMc00775	chromosome	ABC-type Fe3+ transport system, permease component	cell processes; transport of small molecules; cations	fbpB		-1	791887	793569	1682	194	166	8.6256	97	64	10	17	non-essential
SMc00776	chromosome	Two-component histidine kinase, stationary-phase regulator of cell surface physiology and symbiosis	miscellaneous; not classified regulator	cbrA	2.7.-.-	-1	793692	797096	3404	24	16	136.16	1251	887	-9	25	fitness-cost
SMc00777	chromosome	Conserved hypothetical protein	miscellaneous; hypothetical/global homology			1	797329	797775	446	50	40	8.7451	112	61	6	125	non-essential
SMc00778	chromosome	Putative oxidoreductase	small molecule metabolism		1.-.-.-	1	798230	798997	767	99	83	7.67	69	49	6	23	non-essential
SMc00779	chromosome	Probable FAD-linked oxidoreductase	small molecule metabolism		1.-.-.-	1	799009	800247	1238	223	196	5.5268	77	73	11	73	non-essential
SMc00780	chromosome	Probable HTH-type transcriptional regulator, LysR family	miscellaneous; not classified regulator			-1	800319	801200	881	132	118	6.6241	53	39	53	17	non-essential
SMc00781	chromosome	Methylmalonate-semialdehyde dehydrogenase	small molecule metabolism; degradation; carbon compounds	iolA	1.2.1.27	1	801316	802812	1496	130	110	11.4198	107	103	66	24	non-essential
SMc00782	chromosome	Hypothetical transmembrane protein	miscellaneous; hypothetical/global homology			1	803072	804184	1112	304	253	3.6459	32	30	11	14	non-essential
SMc00783	chromosome	Hypothetical transmembrane protein	miscellaneous; hypothetical/global homology			1	804174	805226	1052	237	180	4.4202	37	33	19	19	non-essential
SMc00784	chromosome	Fe3+ ABC transporter	cell processes; transport of small molecules; cations	fbpA		-1	805302	806345	1043	209	156	4.9667	45	37	15	1	non-essential
SMc00785	chromosome	Transcriptional regulator of the iron limitation response	miscellaneous; hypothetical/global homology	rirA		1	806545	807009	464	28	23	16	251	38	38	13	non-essential
SMc00786	chromosome	Putative amino acid or peptide ABC transporter, periplasmic solute-binding component	cell processes; transport of small molecules; amino acids, amines, peptides	dppA1		1	807487	809082	1595	441	366	3.6086	69	30	16	10	non-essential
SMc00787	chromosome	Putative amino acid or peptide ABC transporter, permease component	cell processes; transport of small molecules; amino acids, amines, peptides	dppB1		1	809186	810190	1004	178	141	5.6089	60	46	10	16	non-essential
SMc00788	chromosome	Putative amino acid or peptide ABC transporter, permease component	cell processes; transport of small molecules; amino acids, amines, peptides	dppC1		1	810201	811109	908	158	123	5.7107	52	46	3	7	non-essential
SMc00789	chromosome	Putative amino acid or peptide ABC transporter, ATP-binding component	cell processes; transport of small molecules; amino acids, amines, peptides	dppD1		1	811111	811965	854	182	152	4.6667	37	36	15	10	non-essential
SMc00790	chromosome	Putative amino acid or peptide ABC transporter, ATP-binding component	cell processes; transport of small molecules; amino acids, amines, peptides	dppF1		1	811962	812789	827	175	121	4.6989	41	38	12	7	non-essential
SMc00791	chromosome	Conserved hypothetical protein	miscellaneous; hypothetical/global homology			1	812854	813198	344	25	15	13.2308	101	75	27	13	non-essential
SMc00792	chromosome	Hypothetical transmembrane protein	miscellaneous; unknown			1	813351	813521	170	37	27	4.4737	32	23	7	23	non-essential
SMc00793	chromosome	Putative permease	cell processes; transport of small molecules			1	813623	814753	1130	211	181	5.3302	78	49	9	25	non-essential
SMc00794	chromosome	Putative 2-component receiver domain protein	miscellaneous; not classified regulator			-1	814780	815577	797	165	133	4.8012	42	41	1	-7	non-essential
SMc00795	chromosome	Conserved hypothetical protein	miscellaneous; hypothetical/global homology			-1	816102	816350	248	11	9	20.6667	86	56	24	13	non-essential
SMc00796	chromosome	Hypothetical transmembrane protein	miscellaneous; hypothetical/global homology			1	817061	817225	164	21	15	7.4545	37	30	12	12	non-essential
SMc00797	chromosome	Probable amino acid dehydrogenase	small molecule metabolism		1.4.99.1	1	817466	818719	1253	122	87	10.187	171	166	38	17	non-essential
SMc00798	chromosome	Conserved hypothetical protein	miscellaneous; hypothetical/global homology			1	818874	819122	248	18	13	13.0526	118	43	138	43	non-essential
SMc00799	chromosome	Hypothetical transmembrane protein	miscellaneous; hypothetical/global homology			-1	819147	819719	572	38	33	14.6667	224	53	28	3	non-essential
SMc00800	chromosome	Hypothetical transmembrane protein	miscellaneous; hypothetical/partial homology			-1	819830	820273	443	51	42	8.5192	43	35	-2	-5	non-essential
SMc00801	chromosome	Hypothetical protein	miscellaneous; unknown			1	820589	821245	656	71	60	9.1111	44	36	14	23	non-essential
SMc00802	chromosome	Conserved hypothetical protein	miscellaneous; hypothetical/global homology			1	821447	821812	365	29	23	12.1667	66	39	25	10	non-essential
SMc00803	chromosome	Conserved hypothetical protein	miscellaneous; hypothetical/global homology			-1	822073	822888	815	42	34	18.9535	102	86	33	11	non-essential
SMc00804	chromosome	Hypothetical protein	miscellaneous; hypothetical/partial homology			1	823007	824230	1223	81	68	14.9146	327	69	16	6	non-essential
SMc00805	chromosome	Hypothetical protein	miscellaneous; hypothetical/partial homology			1	824264	824908	644	76	66	8.3636	95	56	40	4	non-essential
SMc00806	chromosome	Conserved hypothetical protein	miscellaneous; hypothetical/global homology			1	825182	825550	368	28	26	12.6897	70	32	4	12	non-essential
SMc00807	chromosome	Putative MFS permease	cell processes; transport of small molecules			-1	825818	827020	1202	223	199	5.3661	49	46	-3	-2	non-essential
SMc00808	chromosome	Putative chromate transport protein	cell processes; transport of small molecules; anions	chrA		-1	827099	828541	1442	158	136	9.0692	91	71	-1	7	non-essential
SMc00809	chromosome	Putative signal peptide protein	miscellaneous; hypothetical/global homology			-1	828912	829178	266	63	52	4.1562	18	17	6	4	non-essential
SMc00810	chromosome	Exopolyphosphatase	miscellaneous; hypothetical/partial homology	ppx	3.6.1.11	1	830836	832176	1340	5	4	223.333	1012	272	1012	42	essential
SMc00811	chromosome	Probable cell division protein	cell processes; cell division	ftsJ		1	832173	832910	737	1	1	368.5	696	41	696	41	essential
SMc00812	chromosome	Conserved hypothetical protein	miscellaneous; hypothetical/global homology			1	832915	833298	383	13	7	27.3571	101	90	10	152	non-essential
SMc00813	chromosome	Probable MFS permease	cell processes; transport of small molecules			-1	833376	834788	1412	99	81	14.12	200	93	2	226	non-essential
SMc00814	chromosome	Hypothetical signal peptide protein	miscellaneous; hypothetical/global homology			1	835041	836021	980	114	94	8.5217	59	57	12	39	non-essential
SMc00815	chromosome	Probable inosine-5-monophosphate dehydrogenase	small molecule metabolism; nucleotide biosynthesis; purine ribonucleotide biosynthesis	guaB	1.1.1.205	1	836212	837714	1502	71	50	20.8611	202	165	27	8	non-essential
SMc00816	chromosome	Conserved hypothetical transmembrane protein	miscellaneous; hypothetical/global homology			1	837775	838191	416	65	57	6.303	53	40	16	8	non-essential
SMc00817	chromosome	Probable carboxymethylenebutenolidase	miscellaneous; hypothetical/global homology	dlhH	3.1.1.45	1	838306	839181	875	68	54	12.6812	74	58	24	29	non-essential
SMc00818	chromosome	Regulator of kat genes	cell processes; protection responses; detoxification	oxyR		-1	839182	840117	935	99	92	9.35	114	87	10	-7	non-essential
SMc00819	chromosome	Catalase	cell processes; protection responses; detoxification	katA	1.11.1.6	1	840311	841795	1484	201	168	7.3465	90	67	67	13	non-essential
SMc00820	chromosome	Putative transcriptional regulator	miscellaneous; not classified regulator			-1	841879	842829	950	134	108	7.037	60	44	9	1	non-essential
SMc00821	chromosome	Hypothetical protein	miscellaneous; unknown			1	843040	843336	296	35	32	8.2222	49	44	10	49	non-essential
SMc00822	chromosome	Conserved hypothetical protein	miscellaneous; hypothetical/global homology			1	843615	843911	296	25	19	11.3846	68	57	16	4	non-essential
SMc00823	chromosome	Hypothetical protein	miscellaneous; hypothetical/partial homology			1	843911	844306	395	75	72	5.1974	27	21	27	4	non-essential
SMc00824	chromosome	Hypothetical protein	miscellaneous; hypothetical/partial homology			-1	844367	845200	833	186	160	4.4545	52	37	-2	-3	non-essential
SMc00825	chromosome	Glutamate-cysteine ligase, GshA	small molecule metabolism; biosynthesis of cofactors, carriers; thioredoxin, glutaredoxin, glutathione	gsh1	6.3.2.2	-1	845337	846710	1373	31	24	42.9062	341	314	-9	-7	fitness-cost
SMc00826	chromosome	Conserved hypothetical protein	miscellaneous; hypothetical/global homology			-1	846848	847585	737	209	166	3.5095	27	24	-6	-2	non-essential
SMc00827	chromosome	Probable phosphate permease	cell processes; transport of small molecules	pit2		-1	847602	849146	1544	320	272	4.81	41	39	-1	11	non-essential
SMc00828	chromosome	Conserved hypothetical protein	miscellaneous; hypothetical/global homology			-1	849289	849795	506	123	100	4.0806	68	25	5	-7	non-essential
SMc00829	chromosome	Probable transcriptional regulator	miscellaneous; not classified regulator			-1	850072	850899	827	105	85	7.8019	58	45	-3	35	non-essential
SMc00830	chromosome	Hypothetical transmembrane protein	miscellaneous; hypothetical/partial homology			1	851078	852346	1268	204	179	6.1854	35	33	16	11	non-essential
SMc00831	chromosome	Probable transcription regulator	miscellaneous; not classified regulator			-1	852348	853244	896	85	65	10.4186	190	71	190	0	non-essential
SMc00832	chromosome	Probable glycolate oxidase subunit	small molecule metabolism; degradation; carbon compounds	glcD		1	853444	854883	1439	192	156	7.456	82	57	25	52	non-essential
SMc00833	chromosome	Probable glycolate oxidase subunit	small molecule metabolism; central intermediary metabolism; pool of unassigned individual reversibles reactions	glcE		1	854880	856097	1217	42	35	28.3023	183	121	25	74	non-essential
SMc00926	chromosome	Probable glycolate oxidase iron-sulfur subunit	small molecule metabolism; central intermediary metabolism; pool of unassigned individual reversibles reactions	glcF		1	856192	857523	1331	96	78	13.7216	69	67	42	25	non-essential
SMc00925	chromosome	Conserved hypothetical protein	miscellaneous; hypothetical/partial homology			-1	857762	858457	695	53	45	12.8704	97	47	-6	97	non-essential
SMc00924	chromosome	Hypothetical protein	miscellaneous; hypothetical/partial homology			-1	858648	859388	740	146	123	5.034	52	45	-6	0	non-essential
SMc00923	chromosome	Probable DNA-3-methyladenine glycosylase I	macromolecule metabolism; macromolecule synthesis, modification; dna - replication, repair, restr./modif.	tag	3.2.2.20	1	859674	860309	635	66	54	9.4776	69	57	34	19	non-essential
SMc00922	chromosome	Probable cytosine/uracil/thiamine/allantoin permease	cell processes; transport of small molecules			-1	860384	861841	1457	253	227	5.7362	47	45	0	-2	non-essential
SMc00921	chromosome	Hypothetical signal peptide protein	miscellaneous; hypothetical/partial homology			-1	862031	862417	386	27	19	13.7857	69	66	22	-5	non-essential
SMc00931	chromosome	Hypothetical/unknown protein	miscellaneous; unknown			-1	862491	862916	425	71	60	5.9028	32	26	8	-3	non-essential
SMc00919	chromosome	Probable histidyl-tRNA synthetase	macromolecule metabolism; aa-trnas; amino acyl trna synthesis; trna modification	hisS	6.1.1.21	1	863149	864663	1514	2	2	504.667	1488	20	1488	20	essential
SMc00918	chromosome	ATP phosphoribosyltransferase regulatory subunit	miscellaneous; hypothetical/partial homology	hisZ		1	864669	865808	1139	59	46	18.9833	267	136	3	385	non-essential
SMc00917	chromosome	Probable ATP phosphoribosyltransferase	small molecule metabolism; amino acid biosynthesis; histidine	hisG	2.4.2.17	1	865805	866500	695	44	34	15.4444	100	83	10	43	non-essential
SMc00916	chromosome	Putative glutathione S-transferase	miscellaneous	gst11	2.5.1.18	1	866620	867363	743	72	56	10.1781	111	56	18	26	non-essential
SMc00915	chromosome	Conserved hypothetical protein	miscellaneous; hypothetical/partial homology			1	867138	867329	191	23	16	7.9583	31	25	18	25	non-essential
SMc00914	chromosome	Probable ferredoxin reductase	small molecule metabolism		1.18.1.3	1	867417	868634	1217	14	7	81.1333	485	384	384	7	fitness-cost
SMc00913	chromosome	60 KD chaperonin A	cell processes; chaperoning	groEL1		-1	869135	870772	1637	90	77	17.989	108	102	82	113	non-essential
SMc00912	chromosome	10 KD chaperonin A	cell processes; chaperoning	groES1		-1	870848	871144	296	10	10	26.9091	167	33	189	1	essential
SMc00911	chromosome	Conserved hypothetical protein	miscellaneous; hypothetical/global homology			1	871413	872240	827	136	115	6.0365	104	49	14	6	non-essential
SMc00910	chromosome	Conserved hypothetical protein	miscellaneous; hypothetical/global homology			1	872554	873402	848	53	33	15.7037	219	91	219	34	non-essential
SMc00909	chromosome	Probable riboflavin biosynthesis protein RibF includes: riboflavin kinase and FMN adenylyltransferase	small molecule metabolism; biosynthesis of cofactors, carriers; riboflavin	ribF		1	873416	874399	983	14	13	65.5333	684	253	937	4	essential
SMc00908	chromosome	Probable isoleucyl-tRNA synthetase	macromolecule metabolism; aa-trnas; amino acyl trna synthesis; trna modification	ileS	6.1.1.5	1	874682	877591	2909	8	1	323.222	2880	29	2880	29	essential
SMc00907	chromosome	Hypothetical transmembrane protein	miscellaneous; hypothetical/partial homology			1	877731	878345	614	0	0	614	614	0	614	614	essential
SMc00906	chromosome	Putative acetyltransferase	small molecule metabolism			1	878408	878887	479	10	9	43.5455	131	94	94	56	fitness-cost
SMc00905	chromosome	Putative tRNA-specific adenosine deaminase	small molecule metabolism	tadA	3.5.4.-	-1	878931	879380	449	2	1	149.667	434	15	15	434	essential
SMc00904	chromosome	Hypothetical protein	miscellaneous; hypothetical/partial homology			1	879455	881176	1721	67	53	25.3088	280	216	4	5	non-essential
SMc00902	chromosome	Conserved hypothetical protein	miscellaneous; hypothetical/global homology			1	881183	881743	560	42	40	13.0233	40	39	21	5	non-essential
SMc00930	chromosome	Hypothetical transmembrane protein	miscellaneous; hypothetical/global homology			1	881816	882715	899	77	68	11.5256	72	55	26	10	non-essential
SMc00900	chromosome	Conserved hypothetical protein	miscellaneous; hypothetical/global homology			-1	882944	883330	386	49	41	7.72	73	24	-9	19	non-essential
SMc00899	chromosome	Conserved hypothetical protein	miscellaneous; hypothetical/global homology			-1	883330	883584	254	28	25	8.7586	49	41	10	-4	non-essential
SMc00898	chromosome	Probable glutathione-regulated potassium-efflux system transmembrane protein	cell processes; transport of small molecules; cations	kefB1		-1	883723	885555	1832	214	191	8.5209	78	75	-1	-4	non-essential
SMc00897	chromosome	Hypothetical PmbA protein	macromolecule metabolism; macromolecule synthesis, modification; proteins and peptides - translation and modification	pmbA		1	885707	887053	1346	125	102	10.6825	125	104	1	15	non-essential
SMc00896	chromosome	Inositol monophosphatase family protein	small molecule metabolism; central intermediary metabolism; sulfur metabolism		3.1.3.25	1	887162	887980	818	151	127	5.3816	66	33	15	6	non-essential
SMc00895	chromosome	Conserved hypothetical protein	miscellaneous; hypothetical/global homology			1	888041	888277	236	19	15	11.8	40	37	3	8	non-essential
SMc00894	chromosome	Putative 3-deoxy-D-manno-octulosonic-acid transferase	structural elements; cell exterior; surface polysaccharides/antigens	kdtA	2.-.-.-	1	888315	889628	1313	2	1	437.667	1248	65	1248	65	essential
SMc00893	chromosome	Probable phosphoglycolate phosphatase	miscellaneous; hypothetical/global homology		3.1.3.18	1	889665	890375	710	37	30	18.6842	73	71	51	6	non-essential
SMc00892	chromosome	Putative tetraacyldisaccharide 4-kinase	small molecule metabolism; fatty acid biosynthesis	lpxK	2.7.1.130	1	890518	891558	1040	2	0	346.667	1040	0	1040	1040	essential
SMc00934	chromosome	Transposase for ISRm11/ISRm2011-2 protein	NA	TRm11b		-1	891571	892176	605	71	59	8.4028	48	35	27	35	non-essential
SMc00891	chromosome	Transposase for insertion sequence element ISRm11/ISRm2011-2	elements of external origin; transposon-related functions	TRm11a		-1	892110	892517	407	50	46	7.9804	49	47	47	-5	non-essential
SMc00933	chromosome	Conserved hypothetical protein	miscellaneous; hypothetical/global homology			-1	892736	892969	233	16	16	13.7059	43	30	0	-5	non-essential
SMc00932	chromosome	Probable DNA mismatch repair protein	macromolecule metabolism; macromolecule synthesis, modification; dna - replication, repair, restr./modif.	mutL		-1	893063	894880	1817	103	94	17.4712	139	107	24	-4	non-essential
SMc00888	chromosome	Putative 2-component receiver domain protein	miscellaneous; not classified regulator			1	895248	896984	1736	201	158	8.5941	56	47	22	12	non-essential
SMc00887	chromosome	Diguanylate cyclase/phosphodiesterase	miscellaneous; hypothetical/partial homology			1	896981	898327	1346	154	107	8.6839	108	63	111	10	non-essential
SMc00929	chromosome	Probable transcriptional regulator	miscellaneous; not classified regulator			-1	898303	899283	980	125	108	7.7778	55	39	-2	-3	non-essential
SMc00886	chromosome	Probable trimethylamine methyltransferase family protein	miscellaneous; hypothetical/global homology		2.1.1.-	1	899365	900909	1544	124	102	12.352	135	60	30	17	non-essential
SMc00885	chromosome	Hypothetical transmembrane signal peptide protein	miscellaneous; hypothetical/partial homology			-1	900992	901630	638	66	50	9.5224	55	51	-8	3	non-essential
SMc00884	chromosome	Putative dihydroxy-acid dehydratase	small molecule metabolism; amino acid biosynthesis; isoleucine/valine	ilvD1	4.2.1.9	-1	901995	903719	1724	184	161	9.3189	62	58	-6	8	non-essential
SMc00883	chromosome	Probable regucalcin	miscellaneous; hypothetical/global homology		3.1.1.17	-1	903810	904694	884	81	65	10.7805	106	80	-8	-3	non-essential
SMc00882	chromosome	Probable 2-dehydro-3-deoxy-6-phosphogalactonate aldolase	small molecule metabolism	dgoA	4.1.2.21	-1	904691	905329	638	22	17	27.7391	178	146	45	3	non-essential
SMc00881	chromosome	Putative 2-dehydro-3-deoxygalactonokinase	small molecule metabolism; degradation; carbon compounds	dgoK1	2.7.1.58	-1	905344	906264	920	87	80	10.4545	65	58	39	7	non-essential
SMc00880	chromosome	Probable 3-oxoacyl-(acyl carrier protein) reductase	small molecule metabolism	fabG2	1.1.1.100	-1	906261	907031	770	52	47	14.5283	136	86	-11	22	non-essential
SMc00879	chromosome	Putative transcriptional regulator	miscellaneous; not classified regulator			1	907157	908011	854	56	43	14.9825	122	112	70	26	non-essential
SMc00878	chromosome	Putative transcriptional regulator	miscellaneous; not classified regulator			1	908239	908979	740	135	95	5.4412	45	33	3	11	non-essential
SMc00877	chromosome	Putative transcriptional regulator	miscellaneous; not classified regulator			1	909133	909966	833	56	45	14.614	87	77	24	38	non-essential
SMc00876	chromosome	Putative MRP protein homolog ATP-binding	miscellaneous; hypothetical/global homology			1	910428	911582	1154	60	42	18.918	106	87	87	15	non-essential
SMc00874	chromosome	Probable magnesium and cobalt transport transmembrane protein	cell processes; transport of small molecules; cations	corA2		1	911877	912857	980	69	60	14	159	81	21	8	non-essential
SMc00873	chromosome	Probable KUP system potassium uptake transmembrane protein	cell processes; transport of small molecules; cations	kup1		1	912907	914775	1868	285	228	6.5315	72	61	45	11	non-essential
SMc00928	chromosome	Hypothetical signal peptide protein	miscellaneous; hypothetical/partial homology			1	915066	916223	1157	121	99	9.4836	129	60	30	23	non-essential
SMc00872	chromosome	Putative F0F1 ATP synthase, subunit I transmembrane protein	small molecule metabolism; global functions; atp-proton motive force interconversion	atpI		1	916431	916877	446	40	30	10.878	50	41	23	26	non-essential
SMc00871	chromosome	Probable ATP synthase A chain transmembrane protein	small molecule metabolism; global functions; atp-proton motive force interconversion	atpB	3.6.3.14	1	916938	917690	752	0	0	752	752	0	752	752	essential
SMc00870	chromosome	Probable ATP synthase subunit C transmembrane protein	small molecule metabolism; global functions; atp-proton motive force interconversion	atpE	3.6.3.14	1	917775	918002	227	0	0	227	227	0	227	227	essential
SMc00869	chromosome	Probable ATP synthase subunit B transmembrane protein	small molecule metabolism; global functions; atp-proton motive force interconversion	atpF2	3.6.3.14	1	918076	918690	614	1	0	307	614	0	614	614	essential
SMc00868	chromosome	Probable ATP synthase B chain transmembrane protein	small molecule metabolism; global functions; atp-proton motive force interconversion	atpF	3.6.3.14	1	918704	919189	485	0	0	485	485	0	485	485	essential
SMc00867	chromosome	Probable ribonuclease HII protein	macromolecule metabolism; macromolecule degradation; degradation of rna	rnhB	3.1.26.4	-1	919580	920230	650	54	49	11.8182	91	37	91	7	non-essential
SMc00866	chromosome	Hypothetical protein	miscellaneous; hypothetical/partial homology			-1	920391	921548	1157	94	76	12.1789	77	59	19	26	non-essential
SMc00865	chromosome	Hypothetical protein	miscellaneous; hypothetical/partial homology			1	921727	922278	551	67	55	8.1029	77	55	17	29	non-essential
SMc00864	chromosome	Hypothetical/unknown protein	miscellaneous; unknown			-1	922416	923495	1079	184	152	5.8324	37	33	4	5	non-essential
SMc00863	chromosome	Probable molybdenum cofactor biosynthesis protein B	small molecule metabolism; biosynthesis of cofactors, carriers; molybdopterin	moaB		-1	923950	924492	542	93	74	5.766	30	24	0	7	non-essential
SMc00862	chromosome	4-diphosphocytidyl-2-C-methyl-D-erythritolkinase	miscellaneous	ispE	2.7.1.148	-1	924500	925405	905	3	3	226.25	868	35	903	-8	essential
SMc00861	chromosome	Hypothetical signal peptide protein	miscellaneous; hypothetical/partial homology			-1	925413	927242	1829	8	4	203.222	1379	362	-8	362	essential
SMc00860	chromosome	Putative octaprenyl-diphosphate synthase	small molecule metabolism; biosynthesis of cofactors, carriers; menaquinone, ubiquinone	ispB	2.5.1.-	-1	927505	928521	1016	6	3	145.143	993	11	7	998	essential
SMc00859	chromosome	Hypothetical/unknown protein	miscellaneous; unknown			1	928629	928850	221	13	6	15.7857	97	45	6	97	non-essential
SMc00858	chromosome	Conserved hypothetical protein	miscellaneous; hypothetical/global homology			1	928819	929655	836	54	34	15.2	147	124	30	122	non-essential
SMc00857	chromosome	Probable proteinase	macromolecule metabolism; macromolecule degradation; degradation of proteins, peptides, glycopeptides	sohB	3.4.-.-	1	929794	930660	866	132	104	6.5113	49	29	28	23	non-essential
SMc00856	chromosome	Conserved hypothetical transmembrane protein	miscellaneous; hypothetical/global homology			1	930801	930992	191	37	29	5.0263	18	18	11	7	non-essential
SMc00855	chromosome	Probable glycyl-tRNA synthetase alpha chain	macromolecule metabolism; aa-trnas; amino acyl trna synthesis; trna modification	glyQ	6.1.1.14	1	931119	932054	935	4	3	187	882	30	882	13	essential
SMc00854	chromosome	Hypothetical/unknown signal peptide protein	miscellaneous; unknown			-1	932055	932300	245	34	31	7	50	20	9	-2	non-essential
SMc00853	chromosome	Hypothetical transmembrane protein	miscellaneous; hypothetical/global homology			1	932528	933076	548	82	67	6.6024	26	25	13	17	non-essential
SMc00852	chromosome	Hypothetical transmembrane signal peptide protein	miscellaneous; hypothetical/partial homology			1	933196	935130	1934	193	167	9.9691	160	117	160	78	non-essential
SMc00851	chromosome	Probable glycyl-tRNA synthetase beta chain	macromolecule metabolism; aa-trnas; amino acyl trna synthesis; trna modification	glyS	6.1.1.14	1	935222	937387	2165	0	0	2165	2165	0	2165	2165	essential
SMc00850	chromosome	Conserved hypothetical protein	miscellaneous; hypothetical/global homology			1	937447	937965	518	41	38	12.3333	76	64	13	39	non-essential
SMc00849	chromosome	Hypothetical protein	miscellaneous; hypothetical/partial homology			-1	938095	938577	482	40	29	11.7561	63	60	-5	5	non-essential
SMc00993	chromosome	Probable phosphoribosylamine--glycine ligase	small molecule metabolism; nucleotide biosynthesis; purine ribonucleotide biosynthesis	purD	6.3.4.13	-1	938694	939965	1271	69	57	18.1571	202	125	9	-1	non-essential
SMc00992	chromosome	Diguanylate cyclase/phosphodiesterase	miscellaneous; hypothetical/partial homology			-1	940092	942464	2372	280	208	8.4413	95	65	-2	-7	non-essential
SMc00991	chromosome	Putative spermidine/putrescine ABC transporter	cell processes; transport of small molecules; amino acids, amines, peptides			-1	942461	943501	1040	99	83	10.4	45	44	-2	5	non-essential
SMc00990	chromosome	Putative fosmidomycin resistance antibiotic resistance transmembrane protein	cell processes; protection responses; drug/analog sensitivity and resistance	fsr		-1	943608	944804	1196	220	199	5.4118	76	36	21	1	non-essential
SMc00994	chromosome	Putative transcription regulator	miscellaneous; not classified regulator			1	944917	945732	815	147	118	5.5068	66	38	66	6	non-essential
SMc00989	chromosome	Hypothetical signal peptide protein	miscellaneous; hypothetical/global homology			1	946103	946909	806	64	49	12.4	92	66	66	28	non-essential
SMc00988	chromosome	Probable 4-hydroxybenzoate octaprenyltransferase transmembrane protein	small molecule metabolism; biosynthesis of cofactors, carriers; menaquinone, ubiquinone	ubiA	2.5.1.-	1	946982	947938	956	1	1	478	922	34	922	34	essential
SMc00987	chromosome	Conserved hypothetical protein	miscellaneous; hypothetical/global homology			-1	948018	948584	566	15	12	35.375	228	85	46	-2	non-essential
SMc00986	chromosome	Hypothetical protein	miscellaneous; hypothetical/partial homology			1	948959	951268	2309	327	264	7.0396	80	72	3	10	non-essential
SMc00985	chromosome	4-phospho-D-erythronate dehydrogenase	small molecule metabolism	pdxR	1.1.1.-	-1	951316	952758	1442	27	27	51.5	630	272	3	-6	fitness-cost
SMc00984	chromosome	Conserved hypothetical protein	miscellaneous; hypothetical/global homology			-1	952806	953780	974	7	4	121.75	744	219	963	-4	essential
SMc00983	chromosome	Hypothetical/unknown protein	miscellaneous; unknown			-1	953846	954439	593	65	50	8.9848	42	39	-1	7	non-essential
SMc00982	chromosome	Putative dioxygenase Rieske 2Fe-2S family protein	small molecule metabolism; degradation; carbon compounds		1.14.12.-	1	955077	956321	1244	167	125	7.4048	49	48	48	10	non-essential
SMc00981	chromosome	Putative ferredoxin protein	small molecule metabolism; energy transfer; electron transport			1	956324	957418	1094	131	101	8.2879	69	55	16	39	non-essential
SMc00980	chromosome	Glycosyl hydrolase family protein	miscellaneous; hypothetical/partial homology			-1	957420	958445	1025	100	73	10.1485	71	67	-11	5	non-essential
SMc00979	chromosome	Hypothetical transmembrane protein	miscellaneous; hypothetical/global homology			1	958741	959154	413	37	30	10.8684	58	54	10	13	non-essential
SMc00978	chromosome	Hypothetical transmembrane protein	miscellaneous; hypothetical/global homology			-1	959627	960616	989	54	45	17.9818	304	108	3	7	non-essential
SMc00977	chromosome	Putative acyl-CoA dehydrogenase	small molecule metabolism; degradation; fatty acid		1.3.99.-	1	960794	962575	1781	100	72	17.6337	224	106	106	23	non-essential
SMc00976	chromosome	Putative enoyl-CoA hydratase	small molecule metabolism; degradation; fatty acid		4.2.1.17	1	962585	963337	752	78	61	9.519	69	66	11	35	non-essential
SMc00975	chromosome	Probable chemoreceptor (methyl-accepting chemotaxis) transmembrane protein	cell processes; mobility chemotaxis	mcpU		1	963594	965717	2123	187	164	11.2926	190	150	19	30	non-essential
SMc00974	chromosome	Putative RNA methyltransferase	macromolecule metabolism; macromolecule synthesis, modification; rna synthesis, modification , dna transcription		2.1.1.-	-1	965799	967046	1247	112	86	11.0354	86	69	-3	22	non-essential
SMc00973	chromosome	Probable hemolysin	miscellaneous; hypothetical/global homology			-1	967043	967798	755	91	70	8.2065	51	50	5	7	non-essential
SMc00972	chromosome	Probable 1-deoxyxylulose-5-phosphate synthase	small molecule metabolism; central intermediary metabolism; pool of unassigned individual reversibles reactions	dxs	2.2.1.7	-1	967850	969787	1937	6	6	276.714	1893	14	1893	-2	essential
SMc00971	chromosome	Probable pirin-related protein	miscellaneous; hypothetical/global homology			-1	969984	970907	923	121	106	7.5656	44	43	5	-7	non-essential
SMc00970	chromosome	Putative exodeoxyribonuclease 7 small subunit	macromolecule metabolism; macromolecule degradation; degradation of dna	xseB	3.1.11.6	-1	971124	971375	251	24	20	10.04	34	33	-9	-3	non-essential
SMc00969	chromosome	Conserved hypothetical protein	miscellaneous; hypothetical/global homology			-1	971379	972308	929	144	136	6.4069	42	42	39	-3	non-essential
SMc00968	chromosome	Putative quinone oxidoreductase	small molecule metabolism		1.6.5.5	-1	972371	973339	968	67	60	14.2353	75	73	12	-4	non-essential
SMc00967	chromosome	Conserved hypothetical protein	miscellaneous; hypothetical/global homology			1	973353	973754	401	36	31	10.8378	52	40	7	52	non-essential
SMc00966	chromosome	Putative acetyl-CoA C-acetyltransferase	small molecule metabolism; degradation; fatty acid		2.3.1.9	-1	973742	974935	1193	46	32	25.383	365	137	-11	148	non-essential
SMc00965	chromosome	Putative acyl-CoA synthase	miscellaneous; hypothetical/global homology		6.2.1.3	-1	974919	976415	1496	108	83	13.7248	352	96	5	-3	non-essential
SMc00964	chromosome	Putative biotin transporter	miscellaneous; hypothetical/global homology	bioB		-1	976420	976983	563	0	0	563	563	0	563	563	essential
SMc00963	chromosome	Biotin ABC transporter, permease component	miscellaneous; hypothetical/global homology	bioN		-1	977015	977620	605	7	3	75.625	502	64	510	31	essential
SMc00962	chromosome	Biotin ABC transporter, ATP-binding component	cell processes; transport of small molecules	bioM	3.6.3.25	-1	977614	978294	680	7	7	85	201	192	393	-2	fitness-cost
SMc00961	chromosome	Conserved hypothetical protein	miscellaneous; hypothetical/global homology			1	978428	979627	1199	106	95	11.2056	67	49	4	15	non-essential
SMc00960	chromosome	Peptidase U62 family protein	miscellaneous; hypothetical/global homology	tldD		1	979731	981146	1415	103	86	13.6058	118	105	17	32	non-essential
SMc00068	chromosome	Probable D-alanyl-D-alanine carboxypeptidase	miscellaneous; hypothetical/partial homology		3.4.16.4	-1	981288	982517	1229	77	63	15.7564	127	125	-5	127	non-essential
SMc00001	chromosome	Hypothetical protein	miscellaneous; hypothetical/partial homology			1	982728	983786	1058	118	91	8.8908	64	62	26	35	non-essential
SMc00069	chromosome	Probable pyridoxamine 5-phosphate oxidase (PNP/PMP oxidase)	small molecule metabolism; biosynthesis of cofactors, carriers; pyridoxine	pdxH	1.4.3.5	-1	983810	984430	620	0	0	620	620	0	620	620	essential
SMc00002	chromosome	Conserved hypothetical protein	miscellaneous; hypothetical/global homology			1	984572	985027	455	133	100	3.3955	29	20	3	6	non-essential
SMc00003	chromosome	Putative chaperone protein	cell processes; chaperoning			1	985233	986288	1055	94	73	11.1053	195	46	9	25	non-essential
SMc00005	chromosome	Putative enoyl-acyl-carrier-protein reductase NADH	small molecule metabolism; fatty acid biosynthesis	fabI1	1.3.1.9	1	986489	987307	818	8	5	90.8889	676	77	10	26	essential
SMc00006	chromosome	Probable phosphoglycerate mutase	miscellaneous; hypothetical/global homology	gpmB	5.4.2.1	1	987452	988036	584	130	107	4.458	34	27	7	19	non-essential
SMc00070	chromosome	Conserved hypothetical signal peptide protein	miscellaneous; hypothetical/global homology			-1	988047	988307	260	69	59	3.7143	21	19	-11	-8	non-essential
SMc00007	chromosome	Probable chorismate synthase	small molecule metabolism; amino acid biosynthesis; chorismate	aroC	4.2.3.5	1	988748	989845	1097	6	3	156.714	601	360	721	376	essential
SMc00008	chromosome	Probable riboflavin biosynthesis protein RibA includes: GTP cyclohydrolase II 3,4-dihydroxy-2-butanone 4-phosphate synthase	small molecule metabolism; biosynthesis of cofactors, carriers; riboflavin	ribA	3.5.4.25	1	989937	991037	1100	176	149	6.2147	54	51	4	31	non-essential
SMc00071	chromosome	Conserved hypothetical protein	miscellaneous; hypothetical/global homology	ialB		-1	991106	991636	530	3	2	132.5	521	9	532	521	essential
SMc00009	chromosome	Putative cytochrome C oxidase subunit II	small molecule metabolism; energy metabolism, carbon; aerobic respiration	ctaC	1.9.3.1	1	992038	992922	884	57	37	15.2414	151	129	151	122	non-essential
SMc00010	chromosome	Putative cytochrome C oxidase polypeptide I transmembrane protein	small molecule metabolism; energy metabolism, carbon; aerobic respiration	ctaD	1.9.3.1	1	992942	994630	1688	38	21	43.2821	641	200	105	15	fitness-cost
SMc00450	chromosome	Putative heme O synthase transmembrane protein	small molecule metabolism; energy metabolism, carbon; aerobic respiration	ctaB		1	994627	995679	1052	15	9	65.75	513	229	606	11	fitness-cost
SMc00130	chromosome	Hypothetical transmembrane protein	miscellaneous; hypothetical/global homology			1	995679	995819	140	22	20	6.087	19	17	7	15	non-essential
SMc00012	chromosome	Putative cytochrome C oxidase assembly transmembrane protein	small molecule metabolism; energy metabolism, carbon; aerobic respiration	ctaG		1	995831	996427	596	63	44	9.3125	60	43	12	16	non-essential
SMc00013	chromosome	Putative cytochrome C oxidase subunit III transmembrane protein	small molecule metabolism; energy metabolism, carbon; aerobic respiration	ctaE	1.9.3.1	1	996489	997367	878	102	80	8.5243	59	51	10	25	non-essential
SMc00014	chromosome	Hypothetical/unknown transmembrane protein	miscellaneous; hypothetical/global homology			1	997562	997945	383	36	23	10.3514	79	48	3	31	non-essential
SMc00085	chromosome	Probable Surf	small molecule metabolism; energy metabolism, carbon; aerobic respiration	surf1		1	997953	998681	728	53	42	13.4815	82	70	9	19	non-essential
SMc00016	chromosome	Probable 4-hydroxy-3-methylbut-2-enyl diphosphate reductase	small molecule metabolism; global functions; global regulatory functions	ispH	1.17.1.2	1	998733	999785	1052	4	3	210.4	1005	21	1026	20	essential
SMc00017	chromosome	Putative homoserine kinase	small molecule metabolism; amino acid biosynthesis; threonine	thrB	2.7.1.39	1	999940	1000920	980	78	57	12.4051	66	64	66	22	non-essential
SMc00018	chromosome	Probable ribonuclease HI protein	macromolecule metabolism; macromolecule degradation; degradation of rna	rnhA1	3.1.26.4	1	1000917	1001378	461	12	8	35.4615	237	108	177	19	non-essential
SMc00072	chromosome	Hypothetical peroxiredoxin protein	miscellaneous; hypothetical/global homology			-1	1001589	1002074	485	94	80	5.1053	33	25	-3	16	non-essential
SMc00073	chromosome	Hypothetical protein	miscellaneous; hypothetical/partial homology			-1	1002130	1003068	938	118	107	7.8824	50	45	-2	-7	non-essential
SMc00019	chromosome	Conserved hypothetical protein	miscellaneous; hypothetical/global homology			1	1003161	1003766	605	81	64	7.378	44	41	25	16	non-essential
SMc00074	chromosome	Diguanylate cyclase/phosphodiesterase	miscellaneous; hypothetical/partial homology			-1	1003924	1006836	2912	11	8	242.667	1986	724	3	-3	essential
SMc00075	chromosome	Probable ribosomal-protein-alanine acetyltransferase	structural elements; ribosome constituents; ribosomal proteins - synthesis, modification	rimJ	2.3.1.128	-1	1006836	1007447	611	136	107	4.4599	30	21	7	21	non-essential
SMc00451	chromosome	Probable processing protease	macromolecule metabolism; macromolecule degradation; degradation of proteins, peptides, glycopeptides		3.4.-.-	-1	1007719	1009017	1298	215	190	6.0093	42	37	6	-7	non-essential
SMc00077	chromosome	Probable threonine synthase	small molecule metabolism; amino acid biosynthesis; threonine	thrC1	4.2.3.1	-1	1009036	1010436	1400	30	22	45.1613	317	213	-9	-8	fitness-cost
SMc00020	chromosome	Hypothetical protein	miscellaneous; hypothetical/partial homology			1	1010785	1011330	545	61	49	8.7903	58	51	4	7	non-essential
SMc00078	chromosome	Putative methionine ABC transporter, periplasmic solute-binding protein	cell processes; transport of small molecules; amino acids, amines, peptides	livJ		-1	1011536	1012642	1106	137	109	8.0145	67	59	20	3	non-essential
SMc00079	chromosome	Conserved hypothetical protein	miscellaneous; hypothetical/global homology			-1	1012771	1013466	695	77	62	8.9103	103	97	7	-3	non-essential
SMc00080	chromosome	Probable transcriptional regulator	miscellaneous; hypothetical/global homology			-1	1013651	1014334	683	119	94	5.6917	45	41	9	-7	non-essential
SMc00021	chromosome	Adenine DNA methyltransferase	macromolecule metabolism; macromolecule synthesis, modification	ccrM	2.1.1.72	1	1014504	1015634	1130	0	0	1130	1130	0	1130	1130	essential
SMc00081	chromosome	Conserved hypothetical protein	miscellaneous; hypothetical/global homology			-1	1015769	1016425	656	84	65	7.7176	52	45	45	3	non-essential
SMc00452	chromosome	Probable A/G-specific adenine glycosylase	macromolecule metabolism; macromolecule synthesis, modification; dna - replication, repair, restr./modif.	mutY		-1	1016498	1017598	1100	139	106	7.8571	45	39	18	5	non-essential
SMc00022	chromosome	Conserved hypothetical protein	miscellaneous; hypothetical/global homology			1	1017628	1018194	566	3	3	141.5	531	22	538	6	essential
SMc00023	chromosome	Hypothetical protein	miscellaneous; hypothetical/partial homology			1	1018305	1019114	809	4	3	161.8	754	32	754	20	essential
SMc05003	chromosome	Hypothetical protein	NA			1	1019195	1019416	221	30	23	7.129	24	22	10	12	non-essential
SMc00024	chromosome	Putative chromosome partition protein	cell processes; cell division	smc		1	1019404	1022874	3470	155	137	22.2436	236	210	11	7	non-essential
SMc00025	chromosome	Putative pyruvate phosphate dikinase	small molecule metabolism; central intermediary metabolism; gluconeogenesis	ppdK	2.7.9.1	1	1023072	1025768	2696	441	360	6.0995	89	77	12	23	non-essential
SMc00083	chromosome	Hypothetical protein	miscellaneous; unknown			-1	1026097	1026345	248	8	7	27.5556	89	66	21	5	non-essential
SMc00084	chromosome	Hypothetical protein	miscellaneous; unknown			-1	1026509	1026898	389	77	69	4.9872	49	33	-1	-7	non-essential
SMc00026	chromosome	Conserved hypothetical transmembrane protein	miscellaneous; hypothetical/global homology			1	1027192	1028100	908	185	140	4.8817	35	31	1	15	non-essential
SMc00087	chromosome	Probable metallo-beta-lactamase	miscellaneous; hypothetical/global homology		3.1.2.6	-1	1028155	1029063	908	121	85	7.4426	75	65	-9	-8	non-essential
SMc00027	chromosome	Hypothetical/unknown protein	miscellaneous; unknown			1	1029978	1030328	350	31	25	10.9375	51	33	13	16	non-essential
SMc00028	chromosome	Hypothetical transmembrane protein	miscellaneous; hypothetical/global homology			1	1030480	1033095	2615	216	186	12.0507	136	89	10	12	non-essential
SMc00088	chromosome	Hypothetical/unknown transmembrane protein	miscellaneous; unknown			-1	1033179	1033592	413	61	46	6.6613	66	42	28	-7	non-essential
SMc00029	chromosome	Hypothetical/unknown protein	miscellaneous; unknown			1	1034185	1034328	143	10	9	13	35	31	24	31	non-essential
SMc00089	chromosome	Hypothetical protein	miscellaneous; hypothetical/partial homology			-1	1034334	1034690	356	82	64	4.2892	81	24	-5	15	non-essential
SMc00090	chromosome	Putative sulfate adenylate transferase cysteine biosynthesis protein	small molecule metabolism; central intermediary metabolism; amino acids	cysN	2.7.7.4	-1	1034852	1036348	1496	126	105	11.7795	152	104	-6	-8	non-essential
SMc00091	chromosome	Putative sulfate adenylate transferase subunit 2 cysteine biosynthesis protein	small molecule metabolism; central intermediary metabolism; amino acids	cysD	2.7.7.4	-1	1036348	1037301	953	146	124	6.483	115	34	1	-2	non-essential
SMc00092	chromosome	Phosphoadenosine phosphosulfate reductase	small molecule metabolism; central intermediary metabolism; amino acids	cysH	1.8.4.8	-1	1037349	1038146	797	125	98	6.3254	49	48	48	-4	non-essential
SMc00030	chromosome	Hypothetical/unknown signal peptide protein	miscellaneous; unknown			1	1038426	1038812	386	69	51	5.5143	75	17	75	17	non-essential
SMc00031	chromosome	Hypothetical/unknown transmembrane protein	miscellaneous; unknown			1	1038812	1039291	479	91	81	5.2065	22	20	9	14	non-essential
SMc00093	chromosome	Choline dehydrogenase CHD oxidoreductase flavoprotein FAD membrane	cell processes; adaptation; osmotic adaptation	betA	1.1.99.1	-1	1039293	1040942	1649	308	241	5.3366	81	65	25	-7	non-essential
SMc00094	chromosome	Betaine aldehyde dehydrogenase badh oxidoreductase NAD protein	cell processes; adaptation; osmotic adaptation	betB	1.2.1.8	-1	1041153	1042616	1463	157	132	9.2595	107	50	-6	4	non-essential
SMc00127	chromosome	Choline sulfatase	cell processes; adaptation; osmotic adaptation	betC	3.1.6.6	-1	1042618	1044156	1538	185	150	8.2688	121	62	-8	4	non-essential
SMc00095	chromosome	Transcriptional repressor of bet operon, TetR family	cell processes; adaptation; osmotic adaptation	betI		-1	1044323	1044934	611	45	35	13.2826	107	59	-8	-2	non-essential
SMc00032	chromosome	Hypothetical transmembrane protein	miscellaneous; hypothetical/global homology			1	1045078	1045626	548	99	88	5.48	27	24	18	6	non-essential
SMc00033	chromosome	Diguanylate cyclase/phosphodiesterase	miscellaneous; hypothetical/global homology			1	1045735	1047534	1799	302	262	5.9373	75	52	16	7	non-essential
SMc00034	chromosome	Putative quinone oxidoreductase	small molecule metabolism		1.6.5.5	1	1047631	1048614	983	164	132	5.9576	47	46	12	47	non-essential
SMc00096	chromosome	Hypothetical/unknown protein	miscellaneous; hypothetical/partial homology			-1	1048884	1049621	737	72	57	10.0959	76	75	67	-7	non-essential
SMc00035	chromosome	Conserved hypothetical protein	miscellaneous; hypothetical/global homology			1	1049693	1050703	1010	150	128	6.6887	86	60	7	5	non-essential
SMc00036	chromosome	Putative glutathione S-transferase	miscellaneous	gst1	2.5.1.18	1	1050794	1051414	620	154	120	4	34	28	19	15	non-essential
SMc00037	chromosome	Transcription regulator LysR family	miscellaneous; not classified regulator	lsrA		1	1051802	1052710	908	45	36	19.7391	139	94	57	13	non-essential
SMc00097	chromosome	Putative glutathione S-transferase	miscellaneous	gst2	2.5.1.18	-1	1052739	1053398	659	123	104	5.3145	57	31	0	-3	non-essential
SMc00038	chromosome	Diguanylate cyclase/phosphodiesterase	miscellaneous; hypothetical/partial homology			1	1053664	1055982	2318	334	276	6.9194	74	69	15	13	non-essential
SMc00039	chromosome	Hypothetical protein	miscellaneous; hypothetical/partial homology			1	1056219	1056947	728	100	83	7.2079	59	41	3	12	non-essential
SMc00098	chromosome	Probable transcriptional regulator	miscellaneous; not classified regulator			-1	1056993	1057469	476	58	50	8.0678	114	47	114	-7	non-essential
SMc00040	chromosome	Putative organic hydroperoxide resistance protein	miscellaneous; hypothetical/global homology			1	1057578	1058000	422	47	40	8.7917	62	33	16	7	non-essential
SMc00099	chromosome	Probable alkylphosphonate uptake protein	macromolecule metabolism; macromolecule synthesis, modification	phnA		-1	1058097	1058309	212	21	16	9.6364	31	29	27	1	non-essential
SMc00100	chromosome	Conserved hypothetical protein	miscellaneous; hypothetical/global homology			-1	1058318	1059880	1562	219	191	7.1	71	70	1	23	non-essential
SMc00041	chromosome	Hypothetical transmembrane protein	miscellaneous; hypothetical/partial homology			1	1060171	1060566	395	78	67	5	43	23	19	11	non-essential
SMc00101	chromosome	Putative 2,5-diketo-D-gluconic acid reductase B	small molecule metabolism	dkgB	1.1.1.274	-1	1060630	1061457	827	90	69	9.0879	89	59	1	-8	non-essential
SMc00225	chromosome	Probable trans-aconitate methyltransferase	small molecule metabolism	tam	2.1.1.144	-1	1061915	1062688	773	100	80	7.6535	45	37	-3	5	non-essential
SMc00103	chromosome	Putative (S)-2-haloacid dehalogenase IVA	cell processes; protection responses; detoxification	dhe	3.8.1.2	-1	1062702	1063364	662	99	79	6.62	38	38	12	-3	non-essential
SMc00104	chromosome	Hypothetical protein	miscellaneous; hypothetical/partial homology			-1	1063545	1064096	551	77	67	7.0641	41	38	-9	5	non-essential
SMc00105	chromosome	Probable alcohol dehydrogenase	small molecule metabolism		1.1.1.1	-1	1064165	1065205	1040	201	167	5.1485	41	41	4	-2	non-essential
SMc00042	chromosome	Putative aminotransferase	small molecule metabolism; amino acid biosynthesis; isoleucine/valine	ilvE2	2.6.1.42	1	1065361	1066242	881	258	219	3.4015	63	17	3	17	non-essential
SMc00106	chromosome	Conserved hypothetical protein	miscellaneous; hypothetical/global homology			-1	1066390	1066800	410	55	45	7.3214	47	31	-2	5	non-essential
SMc00043	chromosome	Probable superoxide dismutase FE protein	cell processes; protection responses; detoxification	sodB	1.15.1.1	1	1067033	1067635	602	24	19	24.08	141	91	141	31	non-essential
SMc00107	chromosome	Putative transcriptional regulator	miscellaneous; not classified regulator			-1	1067701	1068414	713	69	55	10.1857	104	70	49	-8	non-essential
SMc00044	chromosome	Putative amino acid exporter	cell processes; transport of small molecules; amino acids, amines, peptides			1	1068542	1069180	638	129	110	4.9077	41	29	12	7	non-essential
SMc00045	chromosome	Probable Cytochrome c556	small molecule metabolism; energy transfer; electron transport	cycF		1	1069385	1069834	449	76	55	5.8312	36	30	16	4	non-essential
SMc00086	chromosome	Putative diheme cytochrome C-type signal peptide protein	small molecule metabolism; energy transfer; electron transport	cycG		1	1069956	1070870	914	234	184	3.8894	50	28	10	17	non-essential
SMc00108	chromosome	Putative acetyltransferase	small molecule metabolism			-1	1070891	1071424	533	97	90	5.4388	41	39	13	-4	non-essential
SMc00109	chromosome	Probable transcriptional regulator	miscellaneous; not classified regulator			-1	1071584	1072051	467	45	34	10.1522	55	51	3	35	non-essential
SMc00047	chromosome	Putative beta-lactamase signal peptide protein	cell processes; protection responses; drug/analog sensitivity and resistance	bla	3.5.2.6	1	1072284	1073174	890	120	92	7.3554	93	75	22	16	non-essential
SMc00110	chromosome	Probable glucose dehydrogenase (pyrroloquinoline-quinone) protein	small molecule metabolism; degradation; carbon compounds	gcd	1.1.5.2	-1	1073224	1075557	2333	491	402	4.7419	66	48	9	-2	non-essential
SMc00453	chromosome	Conserved hypothetical protein	miscellaneous; hypothetical/global homology			-1	1075846	1077318	1472	192	171	7.6269	138	81	18	-4	non-essential
SMc00112	chromosome	Conserved hypothetical protein	miscellaneous; hypothetical/global homology			-1	1077557	1077790	233	28	18	8.0345	86	40	-2	7	non-essential
SMc00454	chromosome	Hypothetical protein	miscellaneous; hypothetical/partial homology			-1	1077781	1078083	302	35	28	8.3889	40	38	10	-7	non-essential
SMc00114	chromosome	Probable protease II oligopeptidase B hydrolase serine protease	macromolecule metabolism; macromolecule degradation; degradation of proteins, peptides, glycopeptides	ptrB	3.4.21.83	-1	1078096	1080234	2138	293	244	7.2721	62	62	-1	-1	non-essential
SMc00115	chromosome	Conserved hypothetical protein	miscellaneous; hypothetical/global homology			-1	1080391	1081281	890	125	97	7.0635	74	49	-2	-7	non-essential
SMc00048	chromosome	Conserved hypothetical protein	miscellaneous; hypothetical/global homology			1	1081641	1082063	422	91	80	4.587	23	19	9	9	non-essential
SMc00049	chromosome	Hypothetical protein	miscellaneous; hypothetical/global homology			1	1082124	1082468	344	76	60	4.4675	27	18	7	6	non-essential
SMc00455	chromosome	Probable HlyIII	miscellaneous; hypothetical/global homology			1	1082739	1083401	662	114	98	5.7565	40	35	18	17	non-essential
SMc00116	chromosome	Conserved hypothetical protein	miscellaneous; hypothetical/global homology			-1	1083682	1084179	497	87	73	5.6477	48	43	-3	-3	non-essential
SMc00117	chromosome	Probable peptide methionine sulfoxide reductase	miscellaneous; hypothetical/global homology	msrB1	1.8.4.11	-1	1084374	1084781	407	85	72	4.7326	34	28	-3	15	non-essential
SMc00051	chromosome	Probable Na(+)/H(+)-antiporter	cell processes; transport of small molecules; cations	phaA2		1	1085034	1087409	2375	14	9	158.333	2271	27	2283	16	essential
SMc00052	chromosome	Probable Na(+)/H(+) antiporter	cell processes; transport of small molecules; cations	phaB2	1.6.5.3	1	1087406	1087825	419	7	5	52.375	382	13	382	13	essential
SMc00053	chromosome	Probable Na(+)/H(+)-antiporter	cell processes; transport of small molecules; cations	phaC2		1	1087825	1088202	377	15	8	23.5625	210	66	210	25	non-essential
SMc00054	chromosome	Probable Na(+)/H(+)-antiporter	cell processes; transport of small molecules; cations	phaD2	1.6.5.-	1	1088209	1089774	1565	18	9	82.3684	1348	78	6	55	essential
SMc00055	chromosome	Probable Na(+)/H(+)-antiporter	cell processes; transport of small molecules; cations	phaE2		1	1089771	1090247	476	4	2	95.2	443	30	30	443	essential
SMc00056	chromosome	Probable Na(+)/H(+)-antiporter	cell processes; transport of small molecules; cations	phaF2		1	1090244	1090615	371	20	11	17.6667	238	43	253	43	essential
SMc00057	chromosome	Probable Na(+)/H(+)-antiporter	cell processes; transport of small molecules; cations	phaG2		1	1090615	1090965	350	2	2	116.667	282	43	282	43	essential
SMc00058	chromosome	Transcriptional regulator of exopolysaccharide biosynthesis	structural elements; cell exterior; surface polysaccharides/antigens	mucR		1	1091371	1091802	431	2	1	143.667	218	213	213	218	essential
SMc00118	chromosome	Conserved hypothetical protein	miscellaneous; hypothetical/global homology			-1	1092006	1092428	422	3	3	105.5	387	23	-3	410	essential
SMc00456	chromosome	Hypothetical protein	miscellaneous; hypothetical/partial homology			-1	1092616	1093053	437	29	23	14.5667	70	66	66	22	non-essential
SMc00059	chromosome	Putative sensor histidine kinase	miscellaneous; not classified regulator			1	1093568	1095145	1577	8	7	175.222	1299	113	72	113	essential
SMc00060	chromosome	Hypothetical protein	miscellaneous; hypothetical/partial homology			1	1095117	1096076	959	17	14	53.2778	285	245	208	280	fitness-cost
SMc00061	chromosome	Conserved hypothetical protein	miscellaneous; hypothetical/global homology			1	1096148	1096498	350	14	10	23.3333	94	45	16	94	non-essential
SMc00120	chromosome	Conserved hypothetical protein	miscellaneous; hypothetical/global homology			-1	1096742	1097797	1055	20	16	50.2381	442	314	-5	-2	fitness-cost
SMc00062	chromosome	Hypothetical protein	miscellaneous; hypothetical/partial homology			1	1098050	1098685	635	103	83	6.1058	43	39	18	43	non-essential
SMc00063	chromosome	Hypothetical protein	miscellaneous; hypothetical/partial homology			1	1098840	1099124	284	15	12	17.75	53	53	28	53	non-essential
SMc00128	chromosome	Hypothetical transmembrane protein	miscellaneous; hypothetical/partial homology			-1	1099690	1100235	545	38	31	13.9744	126	64	-3	11	non-essential
SMc00457	chromosome	Hypothetical transmembrane protein	miscellaneous; hypothetical/global homology			-1	1100228	1100815	587	17	16	32.6111	138	91	138	-3	non-essential
SMc00122	chromosome	Putative penicillin-binding protein	structural elements; cell envelope; murein sacculus, peptidoglycan	pbp	2.4.1.129	-1	1100913	1103147	2234	46	34	47.5319	338	183	-2	25	fitness-cost
SMc00064	chromosome	Conserved hypothetical protein	miscellaneous; hypothetical/global homology			1	1103268	1103735	467	142	99	3.2657	19	18	12	11	non-essential
SMc00123	chromosome	Conserved hypothetical protein	miscellaneous; hypothetical/global homology			-1	1103797	1104132	335	32	26	10.1515	111	32	-11	27	non-essential
SMc00065	chromosome	Hypothetical protein	miscellaneous; hypothetical/global homology			1	1104685	1104936	251	5	3	41.8333	183	40	192	19	essential
SMc00458	chromosome	Response regulators consisting of a CheY-like receiver domain and a winged-helix DNA-binding domain	cell processes; transport of small molecules; incorporation metal ions	feuP		1	1104977	1105648	671	56	46	11.7719	119	87	1	17	non-essential
SMc00129	chromosome	Probable sensor histidine kinase	cell processes; transport of small molecules; incorporation metal ions	feuQ		1	1105638	1107023	1385	127	111	10.8203	139	65	4	17	non-essential
SMc00067	chromosome	Probable LipA	structural elements; cell envelope; membrane, outer	lppA		1	1107235	1107645	410	17	16	22.7778	121	75	12	68	non-essential
SMc02361	chromosome	Cytochrome C-type biogenesis transmembrane protein	small molecule metabolism; energy transfer; electron transport	cycH		1	1107820	1108965	1145	53	33	21.2037	269	115	114	24	non-essential
SMc02362	chromosome	Cytochrome C-type biogenesis transmembrane protein	small molecule metabolism; energy transfer; electron transport	cycJ		1	1108962	1109414	452	20	15	21.5238	104	59	12	14	non-essential
SMc02363	chromosome	Cytochrome C-type biogenesis transmembrane protein	small molecule metabolism; energy transfer; electron transport	cycK		1	1109411	1111441	2030	128	98	15.7364	186	149	49	5	non-essential
SMc02364	chromosome	Cytochrome C-type biogenesis transmembrane protein	small molecule metabolism; energy transfer; electron transport	cycL		1	1111502	1111957	455	12	11	35	70	65	27	25	non-essential
SMc02365	chromosome	Probable serine protease	macromolecule metabolism; macromolecule degradation; degradation of proteins, peptides, glycopeptides	degP1	3.4.21.-	1	1112257	1113771	1514	23	18	63.0833	456	253	709	5	fitness-cost
SMc02366	chromosome	Probable response regulator	miscellaneous; not classified regulator	ragA		1	1113918	1114619	701	28	24	24.1724	69	69	19	52	non-essential
SMc02367	chromosome	Putative sensor histidine kinase transmembrane protein	miscellaneous; not classified regulator			1	1114616	1116013	1397	118	95	11.7395	81	76	11	23	non-essential
SMc02368	chromosome	Putative glutamate-ammonia-ligase adenylyltransferase	macromolecule metabolism; macromolecule synthesis, modification; proteins and peptides - translation and modification	glnE	2.7.7.42	1	1116048	1119008	2960	371	276	7.957	87	78	1	9	non-essential
SMc02369	chromosome	Putative sensor histidine kinase transmembrane protein	miscellaneous; not classified regulator			-1	1119019	1121337	2318	15	3	144.875	2206	93	2299	11	essential
SMc02370	chromosome	Probable aminopeptidase N	macromolecule metabolism; macromolecule degradation; degradation of proteins, peptides, glycopeptides	pepN	3.4.11.2	-1	1121700	1124354	2654	406	325	6.5209	124	73	-9	1	non-essential
SMc02371	chromosome	Hypothetical transmembrane protein	miscellaneous; hypothetical/global homology			1	1124780	1125718	938	87	68	10.6591	57	53	11	11	non-essential
SMc02372	chromosome	Putative MFS permease	cell processes; transport of small molecules			-1	1125728	1127017	1289	343	313	3.7471	24	23	3	-8	non-essential
SMc02373	chromosome	Hypothetical unknown protein	miscellaneous; unknown			-1	1127282	1127437	155	20	16	7.381	44	30	-3	-8	non-essential
SMc02374	chromosome	Hypothetical unknown protein	miscellaneous; unknown			-1	1127475	1127651	176	43	36	4	13	12	3	8	non-essential
SMc02375	chromosome	Putative DNA polymerase bacteriophage-type	miscellaneous; hypothetical/global homology		2.7.7.7	-1	1127790	1128650	860	6	5	122.857	803	34	837	-4	essential
SMc02376	chromosome	Putative heat shock protein	cell processes; chaperoning			-1	1128723	1130012	1289	155	125	8.2628	130	90	-5	-2	non-essential
SMc02377	chromosome	Probable electron transfer flavoprotein-ubiquinone oxidoreductase	small molecule metabolism; energy transfer; electron transport	etf	1.5.5.1	1	1130282	1131946	1664	2	0	554.667	1664	0	1664	1664	essential
SMc02378	chromosome	Probable glycine betaine ABC transporter, periplasmic substrate-binding component	cell processes; transport of small molecules			1	1132435	1133433	998	140	111	7.078	61	59	45	10	non-essential
SMc02379	chromosome	Probable glycine betaine ABC transporter, permease	cell processes; transport of small molecules; amino acids, amines, peptides			1	1133654	1134541	887	102	81	8.6117	64	54	1	22	non-essential
SMc02380	chromosome	Putative oxidoreductase transmembrane protein	small molecule metabolism			-1	1134631	1135644	1013	116	89	8.6581	64	60	12	15	non-essential
SMc02381	chromosome	Conserved hypothetical protein	miscellaneous; hypothetical/global homology			1	1135745	1136146	401	67	57	5.8971	31	27	26	17	non-essential
SMc02382	chromosome	Conserved hypothetical protein	miscellaneous; hypothetical/global homology			1	1136285	1137211	926	96	82	9.5464	70	55	70	16	non-essential
SMc02383	chromosome	Hypothetical transmembrane protein	miscellaneous; hypothetical/global homology			-1	1137227	1138714	1487	285	236	5.1993	58	39	1	8	non-essential
SMc02384	chromosome	Putative glycosyltransferase transmembrane protein	small molecule metabolism			-1	1138707	1139726	1019	96	76	10.5052	171	76	5	-2	non-essential
SMc02385	chromosome	Hypothetical transmembrane protein	miscellaneous; hypothetical/partial homology			1	1139822	1140778	956	169	126	5.6235	40	37	19	19	non-essential
SMc02386	chromosome	Probable AMP nucleosidase	small molecule metabolism; central intermediary metabolism; salvage of nucleosides and nucleotides	amn	3.2.2.4	-1	1140807	1142309	1502	140	125	10.6525	158	94	40	2	non-essential
SMc02387	chromosome	Hypothetical transmembrane protein	miscellaneous; hypothetical/global homology			-1	1142389	1142709	320	43	31	7.2727	48	47	-9	-7	non-essential
SMc02388	chromosome	Hypothetical unknown transmembrane protein	miscellaneous; unknown			-1	1142784	1142957	173	21	18	7.8636	32	31	0	-7	non-essential
SMc02389	chromosome	Hypothetical unknown transmembrane protein	miscellaneous; unknown			-1	1142971	1143144	173	21	18	7.8636	58	18	-3	-7	non-essential
SMc02390	chromosome	Putative glutathione S-transferase	miscellaneous	gst7	2.5.1.18	1	1143380	1144081	701	186	157	3.7487	35	20	17	16	non-essential
SMc02391	chromosome	Conserved hypothetical transmembrane protein	miscellaneous; hypothetical/global homology			-1	1144305	1144646	341	31	28	10.6562	48	42	19	-8	non-essential
SMc02392	chromosome	Hypothetical protein	miscellaneous; hypothetical/partial homology			1	1145231	1145497	266	22	14	11.5652	50	45	45	50	non-essential
SMc02393	chromosome	Probable histidinol-phosphate aminotransferase	small molecule metabolism; central intermediary metabolism; amino acids	hisC4	2.6.1.9	-1	1145519	1146640	1121	142	124	7.8392	82	37	9	-4	non-essential
SMc02394	chromosome	Conserved hypothetical protein	miscellaneous; hypothetical/global homology			-1	1147310	1147618	308	12	9	23.6923	232	29	232	-7	essential
SMc02461	chromosome	Conserved hypothetical protein	miscellaneous; hypothetical/global homology			-1	1147632	1147928	296	36	31	8	48	25	-3	4	non-essential
SMc02396	chromosome	Probable outer membrane protein	structural elements; cell envelope; membrane, outer			1	1148609	1149646	1037	0	0	1037	1037	0	1037	1037	essential
SMc02397	chromosome	Putative integrase	elements of external origin; phage-related functions and prophages			-1	1149756	1150688	932	206	165	4.5024	36	35	21	11	non-essential
SMc02398	chromosome	Transposase for insertion sequence element ISRm11/ISRm2011-2	elements of external origin; transposon-related functions	TRm11a		1	1150950	1151357	407	49	45	8.14	89	25	89	6	non-essential
SMc05004	chromosome	Hypothetical protein of ISRm2011-2, orfC	NA			-1	1151285	1151770	485	61	53	7.8226	40	32	40	25	non-essential
SMc02399	chromosome	Transposase for insertion sequence element ISRm11/ISRm2011-2	NA	TRm11b		1	1151291	1151896	605	71	56	8.4028	61	55	19	31	non-essential
SMc02400	chromosome	Probable outer membrane protein	structural elements; cell envelope; membrane, outer			-1	1151919	1152968	1049	85	69	12.1977	117	48	-8	-2	non-essential
SMc02401	chromosome	Hypothetical transmembrane protein	miscellaneous; hypothetical/global homology			-1	1153182	1153658	476	43	40	10.8182	145	34	0	3	non-essential
SMc02403	chromosome	Probable soluble lytic murein transglycosylase	structural elements; cell envelope; murein sacculus, peptidoglycan		3.2.1.-	-1	1153838	1155883	2045	203	165	10.0245	120	100	-11	100	non-essential
SMc02404	chromosome	Putative dihydrodipicolinate synthase	small molecule metabolism; amino acid biosynthesis; lysine	dapA1	4.2.1.52	1	1156180	1157064	884	3	2	221	855	22	855	22	essential
SMc02405	chromosome	Conserved hypothetical protein	miscellaneous; hypothetical/global homology	smpB		1	1157064	1157543	479	1	0	239.5	479	0	479	479	essential
SMc02406	chromosome	Hypothetical protein	miscellaneous; hypothetical/partial homology		3.4.21.-	-1	1158131	1162366	4235	449	348	9.4111	298	255	15	23	non-essential
SMc02422	chromosome	Hypothetical protein	miscellaneous; hypothetical/partial homology			1	1158929	1159585	656	68	52	9.5072	204	46	3	230	non-essential
SMc02407	chromosome	Conserved hypothetical protein	miscellaneous; hypothetical/global homology			-1	1162858	1163436	578	90	69	6.3516	54	46	-2	13	non-essential
SMc02408	chromosome	DNA-directed RNA polymerase omega subunit	macromolecule metabolism; macromolecule synthesis, modification; rna synthesis, modification , dna transcription	rpoZ	2.7.7.6	1	1163909	1164316	407	0	0	407	407	0	407	407	essential
SMc02659	chromosome	Putative GTP pyrophosphokinase (ATP:GTP 3-pyrophosphotransferase)	small molecule metabolism; global functions; global regulatory functions	relA	2.7.6.5	1	1164419	1166644	2225	141	114	15.669	141	125	28	106	non-essential
SMc02658	chromosome	Hypothetical protein	miscellaneous; hypothetical/partial homology			1	1166694	1166927	233	17	17	12.9444	40	37	40	10	non-essential
SMc02657	chromosome	Hypothetical protein	miscellaneous; hypothetical/partial homology			1	1166924	1167208	284	35	29	7.8889	38	30	16	30	non-essential
SMc02656	chromosome	Hypothetical unknown protein	miscellaneous; unknown			1	1167340	1167492	152	16	10	8.9412	59	28	1	28	non-essential
SMc02655	chromosome	Hypothetical transmembrane protein	miscellaneous; hypothetical/global homology			1	1167714	1168358	644	86	66	7.4023	43	37	11	11	non-essential
SMc02654	chromosome	Probable holo-acyl-carrier protein synthase	small molecule metabolism; fatty acid biosynthesis	acpS	2.7.8.7	1	1168355	1168774	419	6	5	59.8571	379	20	379	20	essential
SMc02653	chromosome	Probable signal peptidase I transmembrane protein	cell processes; transport of small molecules	lepB	3.4.21.89	1	1168934	1169677	743	7	0	92.875	743	0	743	743	essential
SMc02652	chromosome	Probable ribonuclease III	macromolecule metabolism; macromolecule degradation; degradation of rna	rnc	3.1.26.3	1	1169677	1170393	716	6	3	102.286	460	224	684	31	essential
SMc02651	chromosome	Probable GTP-binding protein	small molecule metabolism; global functions; global regulatory functions	era		1	1170390	1171331	941	8	6	104.556	831	37	868	20	essential
SMc02650	chromosome	Conserved hypothetical protein	cell processes; protection responses; drug/analog sensitivity and resistance	arsH		-1	1171344	1172069	725	68	66	10.5072	116	45	-11	-4	non-essential
SMc02649	chromosome	Arsenate reductase	cell processes; protection responses; drug/analog sensitivity and resistance	arsC	1.20.4.1	-1	1172062	1172484	422	47	39	8.7917	49	32	-6	4	non-essential
SMc02648	chromosome	aquaglyceroporin	cell processes; transport of small molecules	aqpS		-1	1172481	1173182	701	171	148	4.0756	33	30	6	-3	non-essential
SMc02647	chromosome	Transcriptional regulator	miscellaneous; not classified regulator	arsR		-1	1173182	1173595	413	42	33	9.6047	46	31	46	19	non-essential
SMc02646	chromosome	Putative glycerophosphoryl diester phosphodiesterase	miscellaneous; hypothetical/partial homology		3.1.4.46	-1	1173653	1174654	1001	174	160	5.72	55	41	-9	-8	non-essential
SMc02645	chromosome	Putative cyclopropane-fatty-acyl-phospholipid synthase	small molecule metabolism; fatty acid biosynthesis	cfa2	2.1.1.79	1	1175221	1176477	1256	248	190	5.0442	53	44	53	13	non-essential
SMc02644	chromosome	Putative transcriptional accessory protein	miscellaneous; hypothetical/global homology			1	1176683	1178989	2306	159	117	14.4125	122	81	25	54	non-essential
SMc02642	chromosome	Hypothetical protein	miscellaneous; hypothetical/partial homology			1	1179230	1179544	314	10	9	28.5455	98	70	98	5	non-essential
SMc02641	chromosome	UDP-glucose 6-dehydrogenase	structural elements; cell exterior; surface polysaccharides/antigens	rkpK	1.1.1.22	-1	1179630	1180943	1313	14	11	87.5333	392	161	270	1	fitness-cost
SMc02640	chromosome	UDP-glucuronate 5-epimerase	structural elements; cell exterior; surface polysaccharides/antigens	lpsL	5.1.3.12	-1	1181090	1182115	1025	30	29	33.0645	195	91	10	10	non-essential
SMc02639	chromosome	Putative transcription regulator	miscellaneous; not classified regulator			-1	1182187	1182519	332	21	19	15.0909	64	49	49	15	non-essential
SMc02638	chromosome	Hypothetical transmembrane protein	miscellaneous; hypothetical/partial homology			1	1182571	1183053	482	88	67	5.4157	50	28	10	13	non-essential
SMc02637	chromosome	Hypothetical protein	miscellaneous; hypothetical/global homology			1	1183063	1183425	362	69	55	5.1714	51	35	6	51	non-essential
SMc02636	chromosome	Conserved hypothetical protein	miscellaneous; hypothetical/global homology			-1	1183431	1184036	605	93	75	6.4362	55	49	42	7	non-essential
SMc02635	chromosome	Recombinational DNA repair protein (RecF pathway)	miscellaneous; hypothetical/partial homology	recO		1	1184359	1185138	779	56	49	13.6667	69	63	21	4	non-essential
SMc02634	chromosome	Hypothetical transmembrane protein	miscellaneous; hypothetical/partial homology			-1	1185444	1187447	2003	216	185	9.2304	126	86	66	-8	non-essential
SMc02633	chromosome	Hypothetical transmembrane protein	miscellaneous; hypothetical/partial homology			1	1187692	1190478	2786	289	227	9.6069	175	121	139	20	non-essential
SMc02632	chromosome	Conserved hypothetical protein	miscellaneous; hypothetical/global homology			1	1190475	1191131	656	38	32	16.8205	83	57	10	45	non-essential
SMc02631	chromosome	Conserved hypothetical protein	miscellaneous; hypothetical/global homology			1	1191210	1192061	851	48	36	17.3673	101	62	35	25	non-essential
SMc02603	chromosome	Probable MFS permease	cell processes; transport of small molecules			1	1192189	1193427	1238	224	196	5.5022	81	57	19	30	non-essential
SMc02601	chromosome	Probable quinolinate synthetase A	small molecule metabolism; biosynthesis of cofactors, carriers; pyridine nucleotide	nadA		1	1193610	1194689	1079	132	104	8.1128	65	60	7	5	non-essential
SMc02599	chromosome	Probable L-aspartate oxidase	small molecule metabolism; biosynthesis of cofactors, carriers; pyridine nucleotide	nadB	1.4.3.16	1	1194739	1196337	1598	86	73	18.3678	275	142	275	16	non-essential
SMc02598	chromosome	Probable nicotinate-nucleotide pyrophosphorylase carboxylating protein	small molecule metabolism; biosynthesis of cofactors, carriers; pyridine nucleotide	nadC	2.4.2.19	1	1196387	1197286	899	72	62	12.3151	204	96	60	11	non-essential
SMc02597	chromosome	Putative superoxide dismutase CU-ZN precursor (bacteriocuprein) transmembrane protein	cell processes; protection responses; detoxification	sodC	1.15.1.1	1	1197390	1197908	518	66	51	7.7313	33	33	33	18	non-essential
SMc02661	chromosome	Putative toxin secretion ATP-binding ABC transporter	cell processes; transport of large molecules; protein, peptide secretion			1	1198811	1200490	1679	152	134	10.9739	74	71	24	8	non-essential
SMc02571	chromosome	Putative secretion membrane fusion protein	cell processes; transport of large molecules; protein, peptide secretion			1	1200492	1201814	1322	239	193	5.5083	122	99	10	8	non-essential
SMc02660	chromosome	Putative acyltransferase	small molecule metabolism		2.3.1.-	1	1201811	1202308	497	34	18	14.2	120	76	10	75	non-essential
SMc02565	chromosome	Hypothetical protein	miscellaneous; hypothetical/partial homology			-1	1202482	1203486	1004	44	40	22.3111	145	126	164	22	non-essential
SMc02561	chromosome	Hypothetical protein	miscellaneous; hypothetical/partial homology			-1	1203440	1203973	533	3	2	133.25	506	27	506	542	essential
SMc02559	chromosome	Conserved hypothetical protein	miscellaneous; hypothetical/global homology			-1	1203976	1204584	608	93	70	6.4681	42	36	-9	25	non-essential
SMc02558	chromosome	Putative aminomethyltransferase	miscellaneous; hypothetical/global homology			-1	1204581	1205423	842	79	53	10.525	175	116	-6	-4	non-essential
SMc02557	chromosome	Hypothetical protein	miscellaneous; hypothetical/partial homology			-1	1205538	1206281	743	47	39	15.4792	122	55	11	5	non-essential
SMc02556	chromosome	Conserved hypothetical protein	miscellaneous; hypothetical/global homology			-1	1206297	1206566	269	25	19	10.3462	57	48	57	4	non-essential
SMc02555	chromosome	Conserved hypothetical signal peptide protein	miscellaneous; hypothetical/global homology			-1	1206725	1207168	443	15	14	27.6875	103	68	40	35	non-essential
SMc02554	chromosome	Putative ADP-ribose pyrophosphatase	miscellaneous; hypothetical/global homology		3.6.1.-	-1	1207165	1207629	464	46	40	9.8723	58	43	58	7	non-essential
SMc02553	chromosome	Conserved hypothetical protein	miscellaneous; hypothetical/global homology			1	1207628	1208458	830	115	93	7.1552	46	42	27	11	non-essential
SMc02552	chromosome	Hypothetical unknown protein	miscellaneous; unknown			-1	1208645	1208794	149	9	7	14.9	77	24	77	-3	non-essential
SMc02551	chromosome	Probable cysteinyl-tRNA synthetase	macromolecule metabolism; aa-trnas; amino acyl trna synthesis; trna modification	cysS	6.1.1.16	1	1209209	1210609	1400	15	12	87.5	1116	247	1363	4	essential
SMc02550	chromosome	Conserved hypothetical protein	miscellaneous; hypothetical/global homology			1	1210660	1211142	482	113	90	4.2281	36	23	1	14	non-essential
SMc02549	chromosome	Conserved hypothetical protein	miscellaneous; hypothetical/global homology			1	1211139	1211618	479	96	64	4.9381	39	33	4	14	non-essential
SMc02548	chromosome	Conserved hypothetical protein	miscellaneous; hypothetical/global homology			1	1211615	1212115	500	53	34	9.2593	63	41	12	32	non-essential
SMc02547	chromosome	Putative proline iminopeptidase	macromolecule metabolism; macromolecule degradation; degradation of proteins, peptides, glycopeptides	pip1	3.4.11.5	1	1212112	1213074	962	207	173	4.625	46	37	4	18	non-essential
SMc02546	chromosome	Putative 2-isopropylmalate synthase	small molecule metabolism; amino acid biosynthesis; leucine	leuA2	2.3.3.13	1	1213129	1214745	1616	223	199	7.2143	81	52	9	52	non-essential
SMc02545	chromosome	Hypothetical transmembrane protein	miscellaneous; hypothetical/global homology			1	1214959	1215900	941	149	102	6.2733	72	48	43	23	non-essential
SMc02544	chromosome	Conserved hypothetical protein	miscellaneous; hypothetical/global homology			-1	1215972	1216589	617	38	33	15.8205	100	60	-1	1	non-essential
SMc02543	chromosome	Conserved hypothetical protein	miscellaneous; hypothetical/partial homology			1	1216832	1218541	1709	73	60	23.0946	163	160	11	16	non-essential
SMc00550	chromosome	Probable ABC transporter ATP-binding transmembrane protein	cell processes; transport of small molecules			1	1218739	1220622	1883	135	113	13.8456	129	117	31	30	non-essential
SMc00551	chromosome	Probable phosphatidylserine decarboxylase	miscellaneous; hypothetical/global homology	psd	4.1.1.65	1	1220729	1221427	698	0	0	698	698	0	698	698	essential
SMc00552	chromosome	Phosphatidylserine synthase	macromolecule metabolism; macromolecule synthesis, modification	pssA	2.7.8.8	1	1221437	1222306	869	1	0	434.5	869	0	869	869	essential
SMc00553	chromosome	Probable NAD/NADP dependent oxidoreductase	small molecule metabolism		1.1.1.-	-1	1222911	1223651	740	59	45	12.3333	142	74	4	11	non-essential
SMc00554	chromosome	Probable amidophosphoribosyltransferase, prpp amidotransferase	small molecule metabolism; nucleotide biosynthesis; purine ribonucleotide biosynthesis	purF	2.4.2.14	-1	1223663	1225153	1490	95	71	15.5208	222	98	51	-8	non-essential
SMc00555	chromosome	Putative colicin V production homolog transmembrane protein	elements of external origin; colicin-related functions non-bacterial functions	cvpA		-1	1225300	1225899	599	16	11	35.2353	413	80	-9	4	essential
SMc00556	chromosome	Putative DNA repair protein	macromolecule metabolism	radA		-1	1225968	1227431	1463	101	91	14.3431	206	67	0	2	non-essential
SMc00557	chromosome	Putative alanine racemase	small molecule metabolism; amino acid biosynthesis; alanine	alr	5.1.1.1	-1	1227495	1228634	1139	100	83	11.2772	126	71	8	-2	non-essential
SMc00558	chromosome	Probable transcriptional regulator	miscellaneous; not classified regulator			1	1228768	1229625	857	114	91	7.4522	38	36	27	7	non-essential
SMc00559	chromosome	Hypothetical transmembrane protein	miscellaneous; hypothetical/global homology			1	1229690	1230460	770	82	59	9.2771	54	46	13	20	non-essential
SMc00560	chromosome	Hypothetical transmembrane protein	miscellaneous; hypothetical/global homology			1	1230457	1230759	302	22	20	13.1304	101	35	4	4	non-essential
SMc00561	chromosome	Probable replicative DNA helicase	macromolecule metabolism; macromolecule synthesis, modification; dna - replication, repair, restr./modif.	dnaB	3.6.1.-	-1	1230911	1232410	1499	0	0	1499	1499	0	1499	1499	essential
SMc00562	chromosome	Transcription regulator, MarR family	miscellaneous; not classified regulator			1	1232732	1233184	452	11	10	37.6667	128	93	19	93	non-essential
SMc00563	chromosome	Putative transport protein transmembrane	cell processes; transport of small molecules			1	1233181	1234776	1595	214	163	7.4186	81	71	24	39	non-essential
SMc00564	chromosome	Multidrug resistance protein	cell processes; transport of small molecules			1	1234773	1235861	1088	74	53	14.5067	109	93	93	59	non-essential
SMc00565	chromosome	Probable 50S ribosomal protein L9	structural elements; ribosome constituents; ribosomal proteins - synthesis, modification	rplI		-1	1236108	1236683	575	27	21	20.5357	140	58	36	198	non-essential
SMc00566	chromosome	Hypothetical transmembrane protein	miscellaneous; hypothetical/partial homology			-1	1236719	1237672	953	67	45	14.0147	154	65	217	11	non-essential
SMc00567	chromosome	Putative 30S ribosomal protein S18	structural elements; ribosome constituents; ribosomal proteins - synthesis, modification	rpsR		-1	1237866	1238114	248	1	0	124	248	0	248	248	essential
SMc00568	chromosome	Putative 30S ribosomal protein S6	structural elements; ribosome constituents; ribosomal proteins - synthesis, modification	rpsF		-1	1238140	1238589	449	0	0	449	449	0	449	449	essential
SMc00569	chromosome	Conserved hypothetical protein	miscellaneous; hypothetical/global homology			1	1238933	1239265	332	10	5	30.1818	128	83	52	128	non-essential
SMc00570	chromosome	Probable oxidoreductase	small molecule metabolism			-1	1239292	1240335	1043	142	113	7.2937	52	51	4	13	non-essential
SMc00571	chromosome	Probable malonyl CoA-acyl carrier protein transacylase	small molecule metabolism; degradation; fatty acid	fabD	2.3.1.39	1	1240670	1241614	944	88	62	10.6067	80	62	4	20	non-essential
SMc00572	chromosome	Probable 3-oxoacyl-acyl-carrier protein reductase	small molecule metabolism; fatty acid biosynthesis	fabG	1.1.1.100	1	1241639	1242376	737	0	0	737	737	0	737	737	essential
SMc00573	chromosome	Acyl carrier protein	small molecule metabolism; fatty acid biosynthesis	acpP		1	1242713	1242949	236	0	0	236	236	0	236	236	essential
SMc00574	chromosome	Probable 3-oxoacyl-acyl-carrier-protein synthase II	small molecule metabolism; fatty acid biosynthesis	fabF	2.3.1.41	1	1243255	1244520	1265	2	1	421.667	1255	10	1255	10	essential
SMc00575	chromosome	Conserved hypothetical protein	miscellaneous; hypothetical/global homology			1	1244845	1246044	1199	23	10	49.9583	773	221	800	38	essential
SMc00576	chromosome	Conserved hypothetical protein	miscellaneous; hypothetical/global homology			1	1246291	1247178	887	40	30	21.6341	150	95	51	10	non-essential
SMc00577	chromosome	Probable guanylate kinase	small molecule metabolism; nucleotide biosynthesis; purine ribonucleotide biosynthesis	gmk	2.7.4.8	1	1247182	1247841	659	2	1	219.667	405	254	405	254	essential
SMc00578	chromosome	Hypothetical protein	miscellaneous; hypothetical/partial homology			1	1247904	1248032	128	4	4	25.6	63	34	16	34	non-essential
SMc00579	chromosome	Putative dimethyladenosine transferase	cell processes; protection responses; drug/analog sensitivity and resistance	ksgA	2.1.1.48	-1	1248254	1249078	824	56	48	14.4561	70	68	34	7	non-essential
SMc00580	chromosome	Probable pyridoxal phosphate biosynthetic protein	small molecule metabolism; biosynthesis of cofactors, carriers; pyridoxine	pdxA1	1.1.1.262	-1	1249078	1250106	1028	34	27	29.3714	223	126	6	40	non-essential
SMc00581	chromosome	Hypothetical protein	miscellaneous; hypothetical/partial homology			-1	1250116	1251066	950	4	1	190	926	24	24	926	essential
SMc00582	chromosome	Hypothetical protein	miscellaneous; hypothetical/partial homology			-1	1251258	1253603	2345	9	4	234.5	2295	36	2295	-2	essential
SMc00583	chromosome	Hypothetical, transmembrane protein	miscellaneous; hypothetical/global homology			-1	1253603	1254685	1082	7	2	135.25	1082	6	-11	1088	essential
SMc00584	chromosome	Hypothetical transmembrane protein	miscellaneous; hypothetical/global homology			-1	1254682	1255854	1172	12	7	90.1538	966	138	972	14	essential
SMc00585	chromosome	Probable aminopeptidase A/I protein	macromolecule metabolism; macromolecule degradation; degradation of proteins, peptides, glycopeptides	pepA	3.4.11.1	1	1256168	1257661	1493	151	103	9.8224	100	99	3	58	non-essential
SMc00586	chromosome	Putative DNA polymerase III chi subunit	miscellaneous; hypothetical/global homology		2.7.7.7	1	1257681	1258130	449	15	12	28.0625	390	18	390	18	essential
SMc05005	chromosome	Putative transposase	NA			1	1258357	1259349	992	131	116	7.5152	91	39	24	6	non-essential
SMc00588	chromosome	Putative D-galactose 1-dehydrogenase	small molecule metabolism; degradation; carbon compounds	gal	1.1.1.48	-1	1259399	1260325	926	137	114	6.7101	36	35	-9	-7	non-essential
SMc00589	chromosome	Conserved hypothetical protein	miscellaneous; hypothetical/global homology			1	1260440	1261354	914	134	101	6.7704	116	55	10	116	non-essential
SMc00590	chromosome	Putative ABC transporter ATP-binding protein	cell processes; transport of small molecules			-1	1261374	1263263	1889	182	162	10.3224	72	56	19	35	non-essential
SMc00591	chromosome	Hypothetical/unknown signal peptide protein	miscellaneous; unknown			1	1263574	1263855	281	35	31	7.8056	35	24	3	11	non-essential
SMc00592	chromosome	Hypothetical, transmembrane protein	miscellaneous; hypothetical/partial homology			1	1264088	1266745	2657	472	372	5.6173	90	65	15	7	non-essential
SMc00593	chromosome	Conserved hypothetical protein	miscellaneous; hypothetical/global homology			-1	1266686	1267198	512	133	105	3.8209	50	24	12	-4	non-essential
SMc00594	chromosome	Putative beta-etherase (beta-aryl ether cleaving enzyme) protein	small molecule metabolism; degradation; carbon compounds	ligE		1	1267334	1268023	689	111	93	6.1518	41	33	13	8	non-essential
SMc00595	chromosome	Probable nucleoside diphosphate kinase	small molecule metabolism; nucleotide biosynthesis; purine ribonucleotide biosynthesis	ndk	2.7.4.6	1	1268126	1268548	422	0	0	422	422	0	422	422	essential
SMc00596	chromosome	Conserved hypothetical protein	miscellaneous; hypothetical/global homology			-1	1268601	1269104	503	16	12	29.5882	108	96	-3	12	non-essential
SMc00597	chromosome	Conserved hypothetical protein	miscellaneous; hypothetical/global homology			-1	1269101	1269661	560	53	41	10.3704	91	75	3	1	non-essential
SMc00598	chromosome	Putative branched-chain amino acid transport permease	cell processes; transport of small molecules; amino acids, amines, peptides			1	1269729	1270625	896	131	111	6.7879	65	53	65	5	non-essential
SMc00599	chromosome	Probable molybdopterin MPT converting factor, subunit 2 protein	small molecule metabolism; biosynthesis of cofactors, carriers; molybdopterin	moaE		-1	1270758	1271225	467	33	24	13.7353	78	75	-9	33	non-essential
SMc00600	chromosome	Probable molybdopterin MPT converting factor, subunit 1 protein	small molecule metabolism; biosynthesis of cofactors, carriers; molybdopterin	moaD		-1	1271230	1271490	260	24	19	10.4	55	37	7	-4	non-essential
SMc00601	chromosome	ProbableCDP-diacylglycerol--glycerol-3- phosphate 3-phosphatidyltransferase transmembrane protein	macromolecule metabolism; macromolecule synthesis, modification; phospholipides	pgsA	2.7.8.5	-1	1271487	1272074	587	2	1	195.667	564	23	23	564	essential
SMc00602	chromosome	Probable excinuclease ABC subunit C	macromolecule metabolism; macromolecule synthesis, modification; dna - replication, repair, restr./modif.	uvrC		-1	1272309	1274333	2024	179	148	11.2444	150	81	7	35	non-essential
SMc00603	chromosome	Oxidoreductase, short chain dehydrogenase/reductase family	small molecule metabolism		1.1.1.100	-1	1274330	1275094	764	108	97	7.0092	53	46	53	19	non-essential
SMc00604	chromosome	Probable outer membrane protein	structural elements; cell envelope; membrane, outer	ropB1		1	1275457	1276095	638	2	2	212.667	525	92	21	525	essential
SMc00605	chromosome	Glutathione S-transferase family protein	miscellaneous; hypothetical/global homology		2.5.1.18	-1	1276341	1276949	608	94	68	6.4	103	57	-2	-2	non-essential
SMc00606	chromosome	Putative ribonuclease	macromolecule metabolism; macromolecule degradation; degradation of rna			-1	1276946	1277704	758	166	136	4.5389	101	48	101	-7	non-essential
SMc00607	chromosome	Hypothetical signal peptide protein	miscellaneous; hypothetical/partial homology			-1	1277758	1278201	443	82	69	5.3373	33	25	-8	1	non-essential
SMc00608	chromosome	Conserved hypothetical protein	miscellaneous; hypothetical/global homology			-1	1278253	1279122	869	172	149	5.0231	31	25	-3	-2	non-essential
SMc00609	chromosome	Putative anaerobic dimethyl sulfoxide reductase chain A	small molecule metabolism; energy metabolism, carbon; anaerobic respiration	dmsA	1.8.99.-	1	1279209	1281323	2114	272	200	7.7436	69	57	6	16	non-essential
SMc00610	chromosome	Putative hydrolase	miscellaneous; hypothetical/global homology		3.1.-.-	1	1281531	1282127	596	91	66	6.4783	61	60	15	22	non-essential
SMc00611	chromosome	Hypothetical transmembrane protein	miscellaneous; hypothetical/partial homology			1	1282231	1284774	2543	299	233	8.4767	182	72	7	213	non-essential
SMc00612	chromosome	Hypothetical protein signal peptide	miscellaneous; hypothetical/partial homology			1	1284824	1285588	764	37	26	20.1053	140	99	18	42	non-essential
SMc00613	chromosome	Conserved hypothetical protein	miscellaneous; hypothetical/global homology	acvB		1	1285621	1286205	584	17	16	32.4444	93	89	58	24	non-essential
SMc00614	chromosome	Probable phosphoribosylglycinamide formyltransferase gart protein	small molecule metabolism; nucleotide biosynthesis; purine ribonucleotide biosynthesis	purN	2.1.2.2	-1	1286215	1286877	662	54	47	12.0364	72	60	60	7	non-essential
SMc00615	chromosome	5-phosphoribosyl-5-aminoimidazole synthetase	small molecule metabolism; nucleotide biosynthesis; purine ribonucleotide biosynthesis	purM	6.3.3.1	-1	1286874	1287944	1070	64	48	16.4615	101	98	20	101	non-essential
SMc00616	chromosome	Putative permease	cell processes; transport of small molecules	perM		1	1288190	1289305	1115	145	129	7.637	67	64	9	12	non-essential
SMc00617	chromosome	Conserved hypothetical protein	miscellaneous; hypothetical/global homology			1	1289361	1290050	689	1	1	344.5	669	20	669	20	essential
SMc00618	chromosome	Putative polyphosphate kinase	small molecule metabolism; central intermediary metabolism; phosphorus metabolism	ppk	2.7.4.1	1	1290115	1292325	2210	202	170	10.8867	66	65	7	25	non-essential
SMc00619	chromosome	Putative exopolyphosphatase	miscellaneous; hypothetical/partial homology	ppx	3.6.1.11	1	1292337	1293860	1523	136	104	11.1168	157	103	23	11	non-essential
SMc00620	chromosome	Hypothetical signal peptide protein	miscellaneous; hypothetical/global homology			-1	1293997	1295355	1358	109	82	12.3455	111	103	0	5	non-essential
SMc00621	chromosome	Adenylate cyclase 2 protein	small molecule metabolism; global functions; global regulatory functions	cyaB	4.6.1.1	-1	1295426	1296517	1091	68	57	15.8116	98	97	66	10	non-essential
SMc00622	chromosome	Probable ribonuclease D	macromolecule metabolism; macromolecule degradation; degradation of rna	rnd	3.1.26.3	-1	1296723	1297874	1151	106	96	10.757	66	60	11	-4	non-essential
SMc01754	chromosome	Multicopper oxidase signal peptide	small molecule metabolism			-1	1297956	1299350	1394	125	115	11.0635	70	69	-3	67	non-essential
SMc01755	chromosome	Hypothetical MFS-type transporter protein	cell processes; transport of small molecules			-1	1299607	1300842	1235	73	51	16.6892	216	177	-2	1	non-essential
SMc01756	chromosome	Probable aspartyl-tRNA synthetase	macromolecule metabolism; aa-trnas; amino acyl trna synthesis; trna modification	aspS	6.1.1.12	1	1301147	1302934	1787	4	3	357.4	1607	117	1635	152	essential
SMc01757	chromosome	Conserved hypothetical protein	miscellaneous; hypothetical/global homology			1	1303111	1303491	380	50	36	7.451	38	33	10	38	non-essential
SMc01758	chromosome	60 KD chaperonin B (GroEL) protein	cell processes; chaperoning	groEL4		-1	1303835	1305463	1628	190	140	8.5236	81	73	-6	-4	non-essential
SMc01759	chromosome	Conserved hypothetical protein	miscellaneous; hypothetical/global homology			-1	1305596	1305814	218	64	50	3.3538	15	13	3	5	non-essential
SMc01760	chromosome	Hypothetical transmembrane protein	miscellaneous; hypothetical/partial homology			-1	1305991	1307181	1190	148	125	7.9866	91	86	0	10	non-essential
SMc01761	chromosome	Probable topoisomerase IV subunit A	macromolecule metabolism; macromolecule synthesis, modification; dna - replication, repair, restr./modif.	parC	5.99.1.-	1	1307365	1309641	2276	2	2	758.667	2245	19	2245	19	essential
SMc01762	chromosome	Putative transcription regulator	miscellaneous; not classified regulator			1	1309800	1310135	335	31	23	10.4688	62	34	18	25	non-essential
SMc01763	chromosome	Hypothetical transmembrane protein	miscellaneous; hypothetical/global homology			-1	1310357	1311262	905	99	91	9.05	68	58	13	-3	non-essential
SMc01764	chromosome	Putative arginyl-tRNA--protein transferase	miscellaneous; hypothetical/partial homology	ate	2.3.2.8	-1	1311266	1312045	779	94	80	8.2	149	98	-2	13	non-essential
SMc01765	chromosome	Hypothetical transmembrane protein	miscellaneous; hypothetical/partial homology			-1	1312141	1312605	464	91	77	5.0435	51	21	3	-7	non-essential
SMc01766	chromosome	Probable delta-aminolevulinic acid dehydratase	small molecule metabolism; biosynthesis of cofactors, carriers; heme, porphyrin	hemB	4.2.1.24	-1	1312688	1313830	1142	28	19	39.3793	452	370	-8	370	fitness-cost
SMc01767	chromosome	Conserved hypothetical transmembrane protein	miscellaneous; hypothetical/global homology			1	1313882	1314319	437	43	35	9.9318	136	50	50	8	non-essential
SMc01768	chromosome	Transcription regulator MarR family	miscellaneous; not classified regulator			1	1314450	1314962	512	30	27	16.5161	66	51	13	45	non-essential
SMc01769	chromosome	Hypothetical protein	miscellaneous; hypothetical/partial homology			1	1315387	1316718	1331	207	170	6.399	60	42	16	28	non-essential
SMc01770	chromosome	Probable serine hydroxymethyltransferase	small molecule metabolism; amino acid biosynthesis; glycine	glyA1	2.1.2.1	1	1316903	1318198	1295	103	73	12.4519	91	70	6	17	non-essential
SMc01771	chromosome	Putative transcriptional repressor NrdR	miscellaneous; hypothetical/global homology	nrdR		1	1318211	1318684	473	4	4	94.6	159	117	117	112	fitness-cost
SMc01772	chromosome	Probable riboflavin biosynthesis protein (deaminase/reductase)	small molecule metabolism; biosynthesis of cofactors, carriers; riboflavin	ribD		1	1318702	1319907	1205	2	2	401.667	807	386	1193	398	essential
SMc01773	chromosome	Probable riboflavin synthase alpha chain	small molecule metabolism; biosynthesis of cofactors, carriers; riboflavin	ribE	2.5.1.9	1	1319908	1320528	620	8	5	68.8889	567	25	567	14	essential
SMc01774	chromosome	Hypothetical protein signal peptide	miscellaneous; unknown			-1	1320615	1320965	350	72	63	4.7945	39	26	-5	-2	non-essential
SMc01775	chromosome	Putative acetyltransferase	small molecule metabolism			-1	1321379	1321918	539	147	123	3.6419	33	26	-3	-8	non-essential
SMc01776	chromosome	Auxin-binding protein	miscellaneous			-1	1321955	1322458	503	100	90	4.9802	37	24	0	-7	non-essential
SMc01777	chromosome	Probable 6,7-dimethyl-8-ribityllumazine synthase	small molecule metabolism; biosynthesis of cofactors, carriers; riboflavin	ribH1	2.5.1.9	1	1322709	1323170	461	75	51	6.0658	57	49	7	13	non-essential
SMc01778	chromosome	Putative N utilization substance protein B	macromolecule metabolism; macromolecule synthesis, modification; rna synthesis, modification , dna transcription	nusB		1	1323167	1323649	482	11	5	40.1667	417	34	451	11	essential
SMc01779	chromosome	MFS-type transporter	cell processes; transport of small molecules			1	1323656	1324882	1226	183	146	6.663	68	64	1	12	non-essential
SMc01780	chromosome	Probable H+ translocating pyrophosphate synthase transmembrane protein	small molecule metabolism; energy transfer	hppA	3.6.1.1	1	1325083	1327218	2135	367	308	5.8016	38	37	3	20	non-essential
SMc01781	chromosome	Hypothetical transmembrane protein	miscellaneous; hypothetical/partial homology			-1	1327291	1327797	506	8	4	56.2222	457	36	457	36	essential
SMc01782	chromosome	Hypothetical protein	miscellaneous; hypothetical/partial homology			1	1327935	1328471	536	68	49	7.7681	55	40	4	17	non-essential
SMc01783	chromosome	Conserved hypothetical protein	miscellaneous; hypothetical/global homology			1	1328554	1329105	551	46	34	11.7234	59	43	34	16	non-essential
SMc01784	chromosome	Putative fatty acid/phospholipid synthesis protein	small molecule metabolism; fatty acid biosynthesis	plsX		1	1329299	1330342	1043	17	10	57.9444	988	17	988	17	essential
SMc01785	chromosome	Probable 3-oxoacyl-acyl-carrier-protein synthase III	small molecule metabolism; fatty acid biosynthesis	fabH	2.3.1.41	1	1330361	1331332	971	1	0	485.5	971	0	971	971	essential
SMc01786	chromosome	Probable integration host factor alpha-subunit	macromolecule metabolism; macromolecule synthesis, modification; dna - replication, repair, restr./modif.	himA		1	1331426	1331764	338	31	22	10.5625	64	37	12	10	non-essential
SMc01787	chromosome	Transcription regulator MerR family	miscellaneous; not classified regulator			1	1331907	1332437	530	0	0	530	530	0	530	530	essential
SMc01788	chromosome	Hypothetical protein	miscellaneous; unknown			-1	1332501	1332716	215	8	4	23.8889	133	46	-3	133	essential
SMc01789	chromosome	Hypothetical signal peptide protein	miscellaneous; hypothetical/global homology			1	1334356	1334628	272	54	35	4.9455	31	27	6	21	non-essential
SMc01902	chromosome	Hypothetical protein	miscellaneous; unknown			-1	1334810	1335301	491	107	92	4.5463	23	22	9	-4	non-essential
SMc01790	chromosome	Putative glycosyltransferase	structural elements; cell exterior; surface polysaccharides/antigens			-1	1335435	1336679	1244	151	135	8.1842	106	45	1	5	non-essential
SMc01791	chromosome	Conserved hypothetical transmembrane protein	miscellaneous; hypothetical/global homology			-1	1336676	1337920	1244	236	205	5.2489	60	59	-6	-8	non-essential
SMc01792	chromosome	Putative surface polysaccharide biosynthesis glycosyltransferase	structural elements; cell exterior; surface polysaccharides/antigens			-1	1337917	1339479	1562	253	221	6.1496	155	144	-2	-1	non-essential
SMc01793	chromosome	Putative glycosyltransferase	structural elements; cell exterior; surface polysaccharides/antigens			-1	1339538	1340707	1169	94	72	12.3053	104	68	30	-3	non-essential
SMc01794	chromosome	Putative polysaccharide export system periplasmic transmembrane protein	structural elements; cell exterior; surface polysaccharides/antigens			-1	1340713	1341288	575	75	71	7.5658	39	32	-2	-2	non-essential
SMc01795	chromosome	Surface polysaccharide transport protein	structural elements; cell exterior; surface polysaccharides/antigens			1	1341498	1343636	2138	122	89	17.3821	179	166	60	41	non-essential
SMc01796	chromosome	Conserved hypothetical protein	miscellaneous; hypothetical/global homology			-1	1343639	1344892	1253	79	61	15.6625	114	97	60	3	non-essential
SMc01797	chromosome	Putative acetyltransferase	small molecule metabolism		2.3.1.-	1	1345174	1345824	650	42	35	15.1163	85	72	15	10	non-essential
SMc01798	chromosome	Conserved hypothetical protein	miscellaneous; hypothetical/global homology			-1	1345828	1346568	740	86	70	8.5057	72	55	-11	1	non-essential
SMc01799	chromosome	Conserved hypothetical signal peptide protein	miscellaneous; hypothetical/global homology			-1	1346580	1346768	188	49	40	3.76	32	18	-3	5	non-essential
SMc01800	chromosome	Putative cytochrome C oxidase assembly transmembrane protein	small molecule metabolism; energy metabolism, carbon; aerobic respiration			1	1346968	1348071	1103	39	26	27.575	227	174	19	73	non-essential
SMc01801	chromosome	Probable N-acetyl-gamma-glutamyl-phosphate reductase	small molecule metabolism; amino acid biosynthesis; arginine	argC	1.2.1.38	-1	1348142	1349074	932	118	85	7.8319	114	79	6	5	non-essential
SMc01802	chromosome	Probable agmatinase	small molecule metabolism; central intermediary metabolism; polyamine biosynthesis	speB	3.5.3.11	-1	1349168	1350124	956	115	97	8.2414	75	68	-9	41	non-essential
SMc01803	chromosome	Probable 30S ribosomal protein S9	structural elements; ribosome constituents; ribosomal proteins - synthesis, modification	rpsI		-1	1350279	1350746	467	1	0	233.5	467	0	467	467	essential
SMc01804	chromosome	Probable 50S ribosomal protein L13	structural elements; ribosome constituents; ribosomal proteins - synthesis, modification	rplM		-1	1350749	1351213	464	0	0	464	464	0	464	464	essential
SMc01805	chromosome	Hypothetical transmembrane protein	miscellaneous; hypothetical/global homology			-1	1351432	1351863	431	58	49	7.3051	47	25	2	13	non-essential
SMc01806	chromosome	Putative enoyl CoA hydratase	small molecule metabolism; degradation; fatty acid		4.2.1.17	1	1352032	1352853	821	95	83	8.5521	49	44	18	49	non-essential
SMc01807	chromosome	Hypothetical transmembrane protein	miscellaneous; hypothetical/global homology			-1	1352942	1353778	836	79	71	10.45	79	58	-9	17	non-essential
SMc01808	chromosome	Conserved hypothetical protein	miscellaneous; hypothetical/global homology			1	1353970	1354398	428	130	91	3.2672	24	19	10	19	non-essential
SMc01809	chromosome	Putative O-acetylhomoserine sulfhydrylase	small molecule metabolism; amino acid biosynthesis; methionine		2.5.1.49	1	1354426	1355706	1280	211	170	6.0377	77	69	10	4	non-essential
SMc01810	chromosome	Conserved hypothetical protein	miscellaneous; hypothetical/global homology			1	1355725	1356066	341	55	40	6.0893	30	28	4	16	non-essential
SMc04433	chromosome	Putative partial transposase	elements of external origin; transposon-related functions	TRm20N		1	1356574	1356903	329	60	44	5.3934	44	31	31	14	non-essential
SMc01811	chromosome	Putative partial transposase	elements of external origin; transposon-related functions	TRm20C		1	1356675	1357718	1043	225	193	4.615	52	33	12	16	non-essential
SMc01812	chromosome	Putative cytochrome P450-like monooxygenase	small molecule metabolism		1.14.14.1	-1	1357853	1359100	1247	249	191	4.988	54	49	-9	4	non-essential
SMc01813	chromosome	Conserved hypothetical protein	miscellaneous; hypothetical/global homology			1	1359272	1360129	857	162	118	5.2577	54	30	1	16	non-essential
SMc04448	chromosome	Phospholipase D family protein	miscellaneous; hypothetical/global homology			1	1360238	1361803	1565	169	134	9.2059	93	67	4	5	non-essential
SMc01903	chromosome	Probable ATP-dependent CLP protease proteolytic subunit	macromolecule metabolism; macromolecule degradation; degradation of proteins, peptides, glycopeptides	clpP1	3.4.21.92	1	1362080	1362706	626	63	59	9.7812	42	39	10	17	non-essential
SMc01904	chromosome	Probable ATP-dependent CLP protease ATP-binding subunit	macromolecule metabolism; macromolecule degradation; degradation of proteins, peptides, glycopeptides	clpX		1	1363000	1364277	1277	6	2	182.429	1227	40	1227	40	essential
SMc01905	chromosome	Probable ATP-dependent protease LA protein	macromolecule metabolism; macromolecule degradation; degradation of proteins, peptides, glycopeptides	lon	3.4.21.53	1	1364751	1367171	2420	11	7	201.667	1167	1149	2316	65	essential
SMc01906	chromosome	DNA-binding protein HU	macromolecule metabolism; basic proteins; basic proteins - synthesis, modification	hupB		1	1367393	1367665	272	0	0	272	272	0	272	272	essential
SMc01907	chromosome	Hypothetical transmembrane protein	miscellaneous; hypothetical/partial homology			1	1367896	1370085	2189	286	219	7.6272	53	52	27	43	non-essential
SMc01908	chromosome	Transcription regulator MarR family	miscellaneous; not classified regulator			-1	1370272	1370745	473	37	36	12.4474	142	87	18	87	non-essential
SMc01909	chromosome	Conserved hypothetical protein	miscellaneous; hypothetical/global homology			1	1371000	1372292	1292	100	76	12.7921	201	85	20	19	non-essential
SMc01910	chromosome	Hypothetical protein	miscellaneous; hypothetical/partial homology			1	1372292	1375753	3461	193	133	17.8402	262	250	67	33	non-essential
SMc01911	chromosome	Conserved hypothetical protein	miscellaneous; hypothetical/global homology			1	1375842	1376240	398	7	6	49.75	113	97	27	178	fitness-cost
SMc01912	chromosome	NADH dehydrogenase I chain A	small molecule metabolism; energy metabolism, carbon; aerobic respiration	nuoA1	1.6.5.3	1	1378259	1378624	365	3	2	91.25	177	97	274	268	essential
SMc01913	chromosome	NADH-ubiqionone oxidoreductase subunit K transmembrane protein	small molecule metabolism; energy metabolism, carbon; aerobic respiration	nuoB1	1.6.5.3	1	1378615	1379193	578	3	1	144.5	575	3	3	575	essential
SMc01914	chromosome	NADH dehydrogenase I chain C	small molecule metabolism; energy metabolism, carbon; aerobic respiration	nuoC1	1.6.99.3	1	1379211	1379816	605	1	1	302.5	353	252	353	252	essential
SMc01915	chromosome	Probable NADH-quinone oxidoreductase subunit D 1	small molecule metabolism; energy metabolism, carbon; aerobic respiration	nuoD1	1.6.99.5	1	1379873	1381063	1190	11	9	99.1667	404	242	646	235	fitness-cost
SMc01916	chromosome	Hypothetical signal peptide protein	miscellaneous; unknown			1	1381063	1381317	254	8	7	28.2222	84	64	4	48	non-essential
SMc01917	chromosome	NADH dehydrogenase I chain E	small molecule metabolism; energy metabolism, carbon; aerobic respiration	nuoE1	1.6.99.5	1	1381334	1382161	827	9	4	82.7	568	131	568	76	essential
SMc01918	chromosome	NADH-quinone oxidoreductase subunit F 1	small molecule metabolism; energy metabolism, carbon; aerobic respiration	nuoF1	1.6.99.5	1	1382176	1383480	1304	2	1	434.667	665	639	665	639	essential
SMc01919	chromosome	Hypothetical transmembrane protein	miscellaneous; hypothetical/global homology			1	1383487	1384131	644	45	31	14	117	70	1	25	non-essential
SMc01920	chromosome	Probable NADH dehydrogenase I chain G	small molecule metabolism; energy metabolism, carbon; aerobic respiration	nuoG1	1.6.99.3	1	1384332	1386413	2081	5	4	346.833	1131	325	1456	401	essential
SMc01921	chromosome	Probable NADH dehydrogenase I chain H transmembrane protein	small molecule metabolism; energy metabolism, carbon; aerobic respiration	nuoH	1.6.5.3	1	1386434	1387477	1043	1	1	521.5	1001	42	42	1001	essential
SMc01922	chromosome	Probable NADH-ubiquinone oxidoreductase chain I	small molecule metabolism; energy metabolism, carbon; aerobic respiration	nuoI	1.6.99.3	1	1387539	1388033	494	1	1	247	436	58	436	58	essential
SMc01923	chromosome	Probable NADH dehydrogenase I chain J transmembrane protein	small molecule metabolism; energy metabolism, carbon; aerobic respiration	nuoJ	1.6.99.5	1	1388185	1388799	614	13	8	43.8571	539	41	539	6	essential
SMc01924	chromosome	Probable NADH dehydrogenase I chain K transmembrane protein	small molecule metabolism; energy metabolism, carbon; aerobic respiration	nuoK1	1.6.5.3	1	1388829	1389137	308	3	3	77	199	79	28	199	essential
SMc01925	chromosome	Probable NADH dehydrogenase I chain L transmembrane protein	small molecule metabolism; energy metabolism, carbon; aerobic respiration	nuoL	1.6.99.5	1	1389145	1391139	1994	18	13	104.947	775	365	321	208	fitness-cost
SMc01926	chromosome	Probable NADH dehydrogenase I chain M transmembrane protein	small molecule metabolism; energy metabolism, carbon; aerobic respiration	nuoM	1.6.99.5	1	1391139	1392650	1511	13	11	107.929	492	232	438	21	fitness-cost
SMc01927	chromosome	Probable NADH dehydrogenase I chain N transmembrane protein	small molecule metabolism; energy metabolism, carbon; aerobic respiration	nuoN	1.6.99.5	1	1392670	1394112	1442	5	4	240.333	515	379	691	220	fitness-cost
SMc01928	chromosome	Probable biotin--[acetyl-CoA-carboxylase] synthetase	small molecule metabolism; biosynthesis of cofactors, carriers; biotin	birA	6.3.4.15	1	1394109	1394876	767	6	2	109.571	713	31	744	736	essential
SMc01929	chromosome	Hypothetical protein	miscellaneous; hypothetical/global homology			1	1394904	1396571	1667	104	89	15.8762	88	85	11	40	non-essential
SMc01930	chromosome	Hypothetical protein	miscellaneous; hypothetical/global homology			1	1396630	1397034	404	24	23	16.16	93	85	41	17	non-essential
SMc01931	chromosome	Conserved hypothetical transmembrane protein	miscellaneous; hypothetical/global homology			1	1397057	1397443	386	27	20	13.7857	62	60	19	62	non-essential
SMc01932	chromosome	Conserved hypothetical protein	miscellaneous; hypothetical/global homology			-1	1397530	1397895	365	44	34	8.1111	47	39	22	-1	non-essential
SMc01933	chromosome	Conserved hypothetical protein	miscellaneous; hypothetical/global homology			-1	1397889	1398104	215	9	8	21.5	126	34	4	126	non-essential
SMc01934	chromosome	Probable prolyl-tRNA synthetase	macromolecule metabolism; aa-trnas; amino acyl trna synthesis; trna modification	proS	6.1.1.15	1	1398815	1400143	1328	0	0	1328	1328	0	1328	1328	essential
SMc01935	chromosome	ABC transport system, permease	miscellaneous; hypothetical/global homology			1	1400248	1401474	1226	0	0	1226	1226	0	1226	1226	essential
SMc01376	chromosome	ABC transport system ATP-binding protein	cell processes; transport of small molecules			1	1401492	1402178	686	0	0	686	686	0	686	686	essential
SMc01375	chromosome	Probable DNA polymerase III, alpha chain	macromolecule metabolism; macromolecule synthesis, modification; dna - replication, repair, restr./modif.	dnaE1	2.7.7.7	1	1402647	1406156	3509	13	4	250.643	3445	39	3484	13	essential
SMc01374	chromosome	Hypothetical protein	miscellaneous; hypothetical/partial homology			-1	1406436	1407662	1226	180	148	6.7735	67	48	-9	-2	non-essential
SMc01373	chromosome	Putative DNA polymerase IV 1	macromolecule metabolism; macromolecule synthesis, modification; dna - replication, repair, restr./modif.	dinB1	2.7.7.7	-1	1407793	1409085	1292	222	188	5.7937	57	47	4	-3	non-essential
SMc01372	chromosome	Conserved hypothetical protein	miscellaneous; hypothetical/global homology			-1	1409292	1409561	269	53	48	4.9815	28	21	-9	-7	non-essential
SMc01371	chromosome	DivK cell division response regulator, essential cell cycle regulator	miscellaneous; not classified regulator	divK		1	1409718	1410089	371	4	3	74.2	267	71	16	284	essential
SMc01370	chromosome	Response regulator containing a CheY-like receiver domain and a GGDEF domain	miscellaneous; not classified regulator	pleD		1	1410107	1411474	1367	197	155	6.904	146	74	30	43	non-essential
SMc01369	chromosome	Probable 50S ribosomal protein L33	structural elements; ribosome constituents; ribosomal proteins - synthesis, modification	rpmG		-1	1411961	1412128	167	5	4	27.8333	100	48	7	100	essential
SMc01368	chromosome	MFS-type efflux protein	cell processes; transport of small molecules			-1	1412223	1413407	1184	130	109	9.0382	52	49	-5	49	non-essential
SMc01367	chromosome	Conserved hypothetical protein	miscellaneous; hypothetical/global homology			-1	1413420	1414136	716	103	83	6.8846	69	41	12	-5	non-essential
SMc01366	chromosome	Conserved hypothetical protein	miscellaneous; hypothetical/global homology			-1	1414133	1414588	455	29	24	15.1667	60	49	7	49	non-essential
SMc01365	chromosome	Putative exoribonuclease II	macromolecule metabolism; macromolecule degradation; degradation of rna	rnr	3.1.13.1	-1	1414625	1416994	2369	157	128	14.9937	149	137	0	27	non-essential
SMc01364	chromosome	Putative DNA topoisomerase I	macromolecule metabolism; macromolecule synthesis, modification; dna - replication, repair, restr./modif.	topA	5.99.1.2	-1	1416997	1419699	2702	44	39	60.0444	2207	118	2217	-8	essential
SMc01363	chromosome	Conserved hypothetical protein	miscellaneous; hypothetical/global homology	smf		-1	1419891	1421042	1151	93	75	12.2447	80	79	13	0	non-essential
SMc01362	chromosome	Hypothetical transmembrane protein	miscellaneous; hypothetical/global homology			-1	1421042	1421653	611	3	1	152.75	611	8	-8	619	essential
SMc01361	chromosome	Dihydroorotase	small molecule metabolism; nucleotide biosynthesis; pyrimidine ribonucleotide biosynthesis		3.5.2.3	-1	1421683	1422975	1292	39	33	32.3	170	128	-3	17	non-essential
SMc01360	chromosome	Probable aspartate carbamoyltransferase catalytic chain	small molecule metabolism; nucleotide biosynthesis; pyrimidine ribonucleotide biosynthesis	pyrB	2.1.3.2	-1	1422972	1423913	941	59	52	15.6833	114	95	-9	1	non-essential
SMc01359	chromosome	Putative acyl-CoA dehydrogenase	small molecule metabolism	aidB		1	1424056	1425708	1652	2	1	550.667	885	767	885	767	essential
SMc01358	chromosome	Hypothetical transmembrane protein	miscellaneous; hypothetical/global homology			-1	1425690	1426625	935	138	97	6.7266	76	61	-11	-3	non-essential
SMc01357	chromosome	Hypothetical transmembrane protein	miscellaneous; unknown			1	1426831	1426986	155	14	12	10.3333	36	34	4	7	non-essential
SMc01356	chromosome	Hypothetical transmembrane protein	miscellaneous; unknown			1	1426983	1427318	335	87	73	3.8068	27	21	7	7	non-essential
SMc01355	chromosome	Conserved hypothetical protein	miscellaneous; hypothetical/global homology			-1	1427252	1427749	497	41	37	11.8333	60	43	60	-3	non-essential
SMc01354	chromosome	Conserved hypothetical protein	miscellaneous; hypothetical/global homology			1	1427873	1428577	704	62	50	11.1746	93	60	13	13	non-essential
SMc01353	chromosome	Putative glutamyl-tRNA(GLN) amidotransferase subunit C	macromolecule metabolism; aa-trnas; amino acyl trna synthesis; trna modification	gatC	6.3.5.-	1	1428682	1428969	287	4	1	57.4	276	11	276	11	essential
SMc01352	chromosome	Putative glutamyl-tRNA amidotransferase subunit A	macromolecule metabolism; aa-trnas; amino acyl trna synthesis; trna modification	gatA	6.3.5.-	1	1429018	1430499	1481	6	5	211.571	1447	9	1456	7	essential
SMc01351	chromosome	Conserved hypothetical protein	miscellaneous; hypothetical/global homology			-1	1430603	1430857	254	21	19	11.5455	63	48	-1	9	non-essential
SMc01350	chromosome	Putative glutamyl-tRNA amidotransferase subunit B	macromolecule metabolism; aa-trnas; amino acyl trna synthesis; trna modification	gatB	6.3.5.-	1	1431144	1432694	1550	2	1	516.667	1529	21	21	1529	essential
SMc01349	chromosome	Conserved hypothetical protein	miscellaneous; hypothetical/global homology			1	1432697	1433194	497	26	15	18.4074	96	71	10	34	non-essential
SMc01348	chromosome	Hypothetical protein	miscellaneous; hypothetical/partial homology			1	1433356	1433757	401	14	10	26.7333	209	41	24	41	non-essential
SMc01347	chromosome	Conserved hypothetical protein	miscellaneous; hypothetical/global homology			1	1433876	1434328	452	67	58	6.6471	29	28	7	29	non-essential
SMc01346	chromosome	Leucyl/phenylalanyl-tRNA--protein transferase	macromolecule metabolism; aa-trnas; amino acyl trna synthesis; trna modification	aat	2.3.2.6	-1	1434423	1435037	614	60	43	10.0656	74	44	-2	44	non-essential
SMc01345	chromosome	Probable biotin carboxylase	small molecule metabolism; fatty acid biosynthesis	accC	6.3.4.14	-1	1435047	1436396	1349	3	1	337.25	1349	8	1357	-8	essential
SMc01344	chromosome	Probable biotin carboxyl carrier protein of acetyl-CoA carboxylase (bccp)	small molecule metabolism; fatty acid biosynthesis	accB		-1	1436403	1436879	476	2	2	158.667	468	5	468	5	essential
SMc01343	chromosome	Putative 3-dehydroquinate dehydratase	small molecule metabolism; amino acid biosynthesis; chorismate	aroQ	4.2.1.10	-1	1436903	1437349	446	24	17	17.84	107	66	-5	30	non-essential
SMc01342	chromosome	Putative outer membrane protein	structural elements; cell envelope; membrane, outer			-1	1437489	1438256	767	34	27	21.9143	126	105	124	-4	non-essential
SMc01341	chromosome	Hypothetical/unknown protein	miscellaneous; unknown			-1	1438310	1438459	149	27	25	5.3214	17	17	3	-8	non-essential
SMc01340	chromosome	Aminotransferase	small molecule metabolism; central intermediary metabolism; amino acids		2.6.1.-	1	1438485	1439642	1157	98	80	11.6869	89	60	12	35	non-essential
SMc01339	chromosome	Putative transposase for insertion sequence element ISRm11/ISRm2011-2	elements of external origin; transposon-related functions	TRm11a		1	1439735	1440142	407	49	44	8.14	54	45	54	6	non-essential
SMc01338	chromosome	Putative transposase for insertion sequence element ISRm11/ISRm2011-2	NA	TRm11b		1	1440076	1440681	605	83	69	7.2024	31	28	27	17	non-essential
SMc01337	chromosome	Hypothetical/unknown protein	miscellaneous; unknown			-1	1441253	1441468	215	25	22	8.2692	43	37	-2	14	non-essential
SMc01336	chromosome	Probable ribonuclease E	macromolecule metabolism; macromolecule degradation; degradation of rna	rne	3.1.4.-	-1	1441634	1444408	2774	53	45	51.3704	1290	606	1896	-7	essential
SMc01335	chromosome	Probable N-acetylmuramoyl-L-alanine amidase AmiC precursor transmembrane protein	structural elements; cell envelope; murein sacculus, peptidoglycan	amiC	3.5.1.28	1	1445119	1446399	1280	15	9	80	367	306	3	196	fitness-cost
SMc01334	chromosome	Probable penicillin-binding 1A transmembrane protein	structural elements; cell envelope; murein sacculus, peptidoglycan	mrcA1		1	1446764	1449217	2453	1	0	1226.5	2453	0	2453	2453	essential
SMc01333	chromosome	Probable peptide chain release factor 2 (RF-2) protein	macromolecule metabolism; macromolecule synthesis, modification; proteins and peptides - translation and modification	prfB		1	1449419	1450447	1028	11	9	85.6667	966	16	966	8	essential
SMc01332	chromosome	Hypothetical/unknown protein	miscellaneous; unknown			-1	1450947	1451447	500	129	107	3.8462	29	24	-11	-3	non-essential
SMc01331	chromosome	Probable inorganic polyphosphate/ATP-NAD kinase	miscellaneous; hypothetical/global homology	ppnK	2.7.1.23	-1	1451534	1452307	773	1	0	386.5	773	0	773	773	essential
SMc04435	chromosome	Conserved hypothetical protein	miscellaneous; hypothetical/global homology			-1	1452723	1453148	425	112	92	3.7611	54	15	54	-8	non-essential
SMc01330	chromosome	Putative transcription regulator	miscellaneous; not classified regulator			-1	1453264	1454205	941	169	155	5.5353	73	69	-5	-2	non-essential
SMc01329	chromosome	Probable FMN-dependent NADH-azoreductase	small molecule metabolism; fatty acid biosynthesis	azoR		1	1454413	1455033	620	93	82	6.5957	47	35	20	12	non-essential
SMc01328	chromosome	Hypothetical transmembrane protein	miscellaneous; hypothetical/partial homology			1	1455142	1455426	284	18	15	14.9474	53	40	40	5	non-essential
SMc01327	chromosome	Putative tRNA/rRNA methyltransferase	macromolecule metabolism; macromolecule synthesis, modification; rna synthesis, modification , dna transcription		2.1.1.-	-1	1455416	1456291	875	170	135	5.117	81	52	-3	-2	non-essential
SMc01326	chromosome	Probable elongation factor TU protein	macromolecule metabolism; macromolecule synthesis, modification; proteins and peptides - translation and modification	tufB		1	1456952	1458127	1175	66	50	17.5373	186	112	112	26	non-essential
SMc01325	chromosome	Hypothetical/unknown protein	miscellaneous; unknown			1	1458475	1459140	665	191	150	3.4635	34	29	12	5	non-essential
SMc01324	chromosome	Sugar epimerase	small molecule metabolism			1	1459266	1460156	890	208	186	4.2584	50	34	22	20	non-essential
SMc01323	chromosome	Putative preprotein translocase SecE subunit transmembrane	cell processes; transport of large molecules; protein, peptide secretion	secE		1	1460661	1460861	200	0	0	200	200	0	200	200	essential
SMc01322	chromosome	Probable transcription antitermination protein	macromolecule metabolism; macromolecule synthesis, modification; rna synthesis, modification , dna transcription	nusG		1	1460878	1461408	530	1	0	265	530	0	530	530	essential
SMc01321	chromosome	Probable 50S ribosomal protein L11	structural elements; ribosome constituents; ribosomal proteins - synthesis, modification	rplK		1	1461625	1462053	428	0	0	428	428	0	428	428	essential
SMc01320	chromosome	Probable 50S ribosomal protein L1	structural elements; ribosome constituents; ribosomal proteins - synthesis, modification	rplA		1	1462058	1462756	698	0	0	698	698	0	698	698	essential
SMc01319	chromosome	Probable 50S ribosomal protein L10 (L8)	structural elements; ribosome constituents; ribosomal proteins - synthesis, modification	rplJ		1	1463089	1463607	518	0	0	518	518	0	518	518	essential
SMc01318	chromosome	Probable 50S ribosomal protein L7/L12 (L8)	structural elements; ribosome constituents; ribosomal proteins - synthesis, modification	rplL		1	1463666	1464046	380	0	0	380	380	0	380	380	essential
SMc01317	chromosome	Probable DNA-directed RNA polymerase beta chain	macromolecule metabolism; macromolecule synthesis, modification; rna synthesis, modification , dna transcription	rpoB	2.7.7.6	1	1464312	1468454	4142	1	0	2071	4142	0	4142	4142	essential
SMc01316	chromosome	Probable DNA-directed RNA polymerase beta chain	macromolecule metabolism; macromolecule synthesis, modification; rna synthesis, modification , dna transcription	rpoC	2.7.7.6	1	1468640	1472845	4205	8	7	467.222	4110	33	4110	33	essential
SMc01315	chromosome	Conserved hypothetical protein	miscellaneous; hypothetical/global homology			-1	1473193	1473489	296	69	52	4.2286	32	24	-6	20	non-essential
SMc01314	chromosome	Probable 30S ribosomal protein S12	structural elements; ribosome constituents; ribosomal proteins - synthesis, modification	rpsL		1	1474175	1474546	371	0	0	371	371	0	371	371	essential
SMc01313	chromosome	Probable 30S ribosomal protein S7	structural elements; ribosome constituents; ribosomal proteins - synthesis, modification	rpsG		1	1474604	1475074	470	0	0	470	470	0	470	470	essential
SMc01312	chromosome	Probable elongation factor G	macromolecule metabolism; macromolecule synthesis, modification; proteins and peptides - translation and modification	fusA1		1	1475104	1477203	2099	1	1	1049.5	1311	788	788	1311	essential
SMc01311	chromosome	Probable elongation factor TU protein	macromolecule metabolism; macromolecule synthesis, modification; proteins and peptides - translation and modification	tufA		1	1477275	1478450	1175	65	46	17.803	193	144	193	137	non-essential
SMc01310	chromosome	Probable 30S ribosomal protein S10	structural elements; ribosome constituents; ribosomal proteins - synthesis, modification	rpsJ		1	1478593	1478901	308	0	0	308	308	0	308	308	essential
SMc01309	chromosome	Probable 50S ribosomal protein L3	structural elements; ribosome constituents; ribosomal proteins - synthesis, modification	rplC		1	1479024	1479710	686	0	0	686	686	0	686	686	essential
SMc01308	chromosome	Probable 50S ribosomal protein L4	structural elements; ribosome constituents; ribosomal proteins - synthesis, modification	rplD		1	1479723	1480343	620	0	0	620	620	0	620	620	essential
SMc01307	chromosome	Probable 50S ribosomal protein L23	structural elements; ribosome constituents; ribosomal proteins - synthesis, modification	rplW		1	1480340	1480633	293	0	0	293	293	0	293	293	essential
SMc01306	chromosome	Probable 50S ribosomal protein L2	structural elements; ribosome constituents; ribosomal proteins - synthesis, modification	rplB		1	1480677	1481513	836	0	0	836	836	0	836	836	essential
SMc01305	chromosome	Probable 30S ribosomal protein S19	structural elements; ribosome constituents; ribosomal proteins - synthesis, modification	rpsS		1	1481529	1481807	278	0	0	278	278	0	278	278	essential
SMc01304	chromosome	Probable 50S ribosomal protein L22	structural elements; ribosome constituents; ribosomal proteins - synthesis, modification	rplV		1	1481810	1482199	389	0	0	389	389	0	389	389	essential
SMc01303	chromosome	Probable 30S ribosomal protein S3	structural elements; ribosome constituents; ribosomal proteins - synthesis, modification	rpsC		1	1482199	1482912	713	0	0	713	713	0	713	713	essential
SMc01302	chromosome	Probable 50S ribosomal protein L16	structural elements; ribosome constituents; ribosomal proteins - synthesis, modification	rplP		1	1482951	1483364	413	0	0	413	413	0	413	413	essential
SMc01301	chromosome	Probable 50S ribosomal protein L29	structural elements; ribosome constituents; ribosomal proteins - synthesis, modification	rpmC		1	1483377	1483577	200	0	0	200	200	0	200	200	essential
SMc01300	chromosome	Probable 30S ribosomal protein S17	structural elements; ribosome constituents; ribosomal proteins - synthesis, modification	rpsQ		1	1483591	1483827	236	0	0	236	236	0	236	236	essential
SMc01299	chromosome	Probable 50S ribosomal protein L14	structural elements; ribosome constituents; ribosomal proteins - synthesis, modification	rplN		1	1484006	1484374	368	0	0	368	368	0	368	368	essential
SMc01298	chromosome	Probable 50S ribosomal protein L24	structural elements; ribosome constituents; ribosomal proteins - synthesis, modification	rplX		1	1484389	1484700	311	0	0	311	311	0	311	311	essential
SMc01297	chromosome	Probable 50S ribosomal protein L5	structural elements; ribosome constituents; ribosomal proteins - synthesis, modification	rplE		1	1484693	1485250	557	1	1	278.5	344	213	213	344	essential
SMc01296	chromosome	Probable 30S ribosomal protein S14	structural elements; ribosome constituents; ribosomal proteins - synthesis, modification	rpsN		1	1485285	1485590	305	0	0	305	305	0	305	305	essential
SMc01295	chromosome	Probable 30S ribosomal protein S8	structural elements; ribosome constituents; ribosomal proteins - synthesis, modification	rpsH		1	1485603	1486001	398	0	0	398	398	0	398	398	essential
SMc01294	chromosome	Probable 50S ribosomal protein L6	structural elements; ribosome constituents; ribosomal proteins - synthesis, modification	rplF		1	1486042	1486575	533	0	0	533	533	0	533	533	essential
SMc01293	chromosome	Probable 50S ribosomal protein L18	structural elements; ribosome constituents; ribosomal proteins - synthesis, modification	rplR		1	1486588	1486950	362	0	0	362	362	0	362	362	essential
SMc01292	chromosome	Probable 30S ribosomal protein S5	structural elements; ribosome constituents; ribosomal proteins - synthesis, modification	rpsE		1	1487084	1487653	569	0	0	569	569	0	569	569	essential
SMc01291	chromosome	Probable 50S ribosomal protein L30	structural elements; ribosome constituents; ribosomal proteins - synthesis, modification	rpmD		1	1487666	1487869	203	0	0	203	203	0	203	203	essential
SMc01290	chromosome	Probable 50S ribosomal protein L15	structural elements; ribosome constituents; ribosomal proteins - synthesis, modification	rplO		1	1487883	1488353	470	0	0	470	470	0	470	470	essential
SMc01289	chromosome	Preprotein translocase subunit SecY	cell processes; transport of large molecules; protein, peptide secretion	secY		1	1488589	1489929	1340	1	1	670	860	480	860	480	essential
SMc01288	chromosome	Probable adenylate kinase	small molecule metabolism; nucleotide biosynthesis; purine ribonucleotide biosynthesis	adk	2.7.4.3	1	1489926	1490504	578	0	0	578	578	0	578	578	essential
SMc01287	chromosome	Probable 30S ribosomal protein S13	structural elements; ribosome constituents; ribosomal proteins - synthesis, modification	rpsM		1	1490735	1491103	368	0	0	368	368	0	368	368	essential
SMc01286	chromosome	Probable 30S ribosomal protein S11	structural elements; ribosome constituents; ribosomal proteins - synthesis, modification	rpsK		1	1491330	1491719	389	0	0	389	389	0	389	389	essential
SMc01285	chromosome	DNA-directed RNA polymerase, alpha subunit	macromolecule metabolism; macromolecule synthesis, modification; rna synthesis, modification , dna transcription	rpoA	2.7.7.6	1	1491823	1492833	1010	0	0	1010	1010	0	1010	1010	essential
SMc01283	chromosome	Probable 50S ribosomal protein L17	structural elements; ribosome constituents; ribosomal proteins - synthesis, modification	rplQ		1	1492879	1493304	425	1	1	212.5	370	55	370	55	essential
SMc01282	chromosome	Hypothetical transmembrane protein	miscellaneous; hypothetical/global homology			-1	1493771	1494421	650	122	99	5.2846	36	29	8	-2	non-essential
SMc01281	chromosome	Conserved hypothetical protein	miscellaneous; hypothetical/global homology			-1	1494424	1495365	941	141	109	6.6268	74	54	22	5	non-essential
SMc01280	chromosome	Serine protease	macromolecule metabolism; macromolecule degradation; degradation of proteins, peptides, glycopeptides	degP3	3.4.21.-	1	1495755	1497152	1397	169	140	8.2176	59	58	21	4	non-essential
SMc01279	chromosome	Conserved hypothetical protein	miscellaneous; hypothetical/global homology			1	1497149	1498459	1310	92	77	14.086	89	83	26	89	non-essential
SMc01278	chromosome	Probable chaperone homologue transmembrane protein	cell processes; chaperoning	sugE		1	1498625	1498939	314	48	33	6.4082	30	22	3	19	non-essential
SMc01277	chromosome	Hypothetical protein	miscellaneous; hypothetical/partial homology			-1	1499101	1499886	785	16	6	46.1765	485	225	-8	500	essential
SMc01276	chromosome	Putative phosphoglycolate phosphatase	small molecule metabolism; degradation; carbon compounds	gph2	3.1.3.18	-1	1499879	1500544	665	71	50	9.2361	59	55	-11	17	non-essential
SMc01275	chromosome	Probable ribosomal large subunit pseudouridine synthase C	structural elements; ribosome constituents; ribosomes - maturation and modification	rluC	4.2.1.70	-1	1500544	1501536	992	131	97	7.5152	55	52	7	-7	non-essential
SMc01274	chromosome	Protein CrcB homolog	miscellaneous; hypothetical/global homology	crcB		-1	1501575	1501952	377	49	36	7.54	46	44	3	-3	non-essential
SMc01273	chromosome	Putative S-formylglutathione hydrolase	small molecule metabolism; degradation; carbon compounds		3.1.2.12	-1	1501986	1502819	833	155	117	5.3397	43	32	6	2	non-essential
SMc01272	chromosome	Hypothetical transmembrane protein	miscellaneous; hypothetical/global homology			-1	1502836	1503495	659	80	73	8.1358	71	56	9	18	non-essential
SMc01271	chromosome	Conserved hypothetical protein	miscellaneous; hypothetical/global homology			-1	1503518	1503958	440	75	72	5.7895	35	23	15	-4	non-essential
SMc01270	chromosome	Probable alcohol dehydrogenase class III + glutathione-dependent formaldehyde dehydrogenase	small molecule metabolism; energy metabolism, carbon	adhC1		-1	1504032	1505159	1127	236	187	4.7553	66	31	-8	-2	non-essential
SMc01269	chromosome	Transcription regulator	miscellaneous; not classified regulator			-1	1505248	1505646	398	82	62	4.7952	35	21	-3	8	non-essential
SMc01268	chromosome	Probable lipoate-protein ligase B	small molecule metabolism; biosynthesis of cofactors, carriers; lipoate	lipB	6.-.-.-	-1	1505829	1506587	758	16	11	44.5882	506	169	-3	5	essential
SMc01267	chromosome	Conserved hypothetical protein	miscellaneous; hypothetical/global homology			1	1507415	1509364	1949	505	432	3.8518	42	28	15	19	non-essential
SMc01266	chromosome	Conserved hypothetical protein	miscellaneous; hypothetical/global homology			1	1509389	1510705	1316	136	112	9.6058	100	63	16	30	non-essential
SMc01265	chromosome	Conserved hypothetical protein	miscellaneous; hypothetical/global homology			1	1510718	1512265	1547	337	270	4.5769	60	51	10	17	non-essential
SMc01264	chromosome	Hypothetical transmembrane protein	miscellaneous; hypothetical/partial homology			-1	1512524	1512877	353	58	45	5.9831	39	27	-9	10	non-essential
SMc01263	chromosome	Hypothetical transmembrane protein	miscellaneous; hypothetical/global homology			-1	1513033	1513299	266	63	53	4.1562	20	18	15	-7	non-essential
SMc01262	chromosome	Putative polypeptide deformylase	macromolecule metabolism; macromolecule synthesis, modification; proteins and peptides - translation and modification	def2	3.5.1.-	-1	1513379	1513897	518	69	62	7.4	43	29	2	-1	non-essential
SMc01261	chromosome	Putative transporter transmembrane protein	cell processes; transport of small molecules			1	1514121	1515542	1421	209	186	6.7667	52	37	7	7	non-essential
SMc01260	chromosome	Putative transcription regulator	miscellaneous; not classified regulator			1	1515627	1516013	386	57	53	6.6552	23	20	17	15	non-essential
SMc01259	chromosome	Hypothetical transmembrane protein	miscellaneous; hypothetical/global homology			-1	1516239	1516712	473	102	75	4.5922	32	29	29	10	non-essential
SMc01258	chromosome	Hypothetical transmembrane protein	miscellaneous; hypothetical/partial homology			-1	1516716	1517738	1022	246	210	4.1377	32	30	1	10	non-essential
SMc01257	chromosome	Hypothetical transmembrane protein	miscellaneous; hypothetical/global homology			-1	1517878	1518567	689	68	48	9.9855	60	43	-5	1	non-essential
SMc01256	chromosome	Probable L-serine dehydratase	small molecule metabolism; degradation; amino acids	sda	4.3.1.17	1	1519212	1520612	1400	227	171	6.1404	49	42	33	14	non-essential
SMc00995	chromosome	Conserved hypothetical protein	miscellaneous; hypothetical/global homology			1	1520699	1521133	434	51	47	8.3462	28	28	3	12	non-essential
SMc01068	chromosome	Hypothetical/unknown protein	miscellaneous; unknown			-1	1521805	1522074	269	24	15	10.76	102	32	-2	20	non-essential
SMc00996	chromosome	Penicillin-binding protein	miscellaneous; hypothetical/partial homology		3.4.16.4	-1	1522150	1523652	1502	5	2	250.333	1303	199	1507	199	essential
SMc00997	chromosome	Conserved hypothetical transmembrane protein	miscellaneous; hypothetical/global homology			-1	1523896	1524624	728	68	61	10.5507	92	54	-8	92	non-essential
SMc00998	chromosome	Conserved hypothetical signal peptide protein	miscellaneous; hypothetical/global homology			-1	1524854	1525462	608	60	53	9.9672	73	51	73	-3	non-essential
SMc00999	chromosome	Conserved hypothetical protein	miscellaneous; hypothetical/global homology			-1	1526319	1526927	608	84	70	7.1529	36	34	5	7	non-essential
SMc01000	chromosome	Conserved hypothetical protein	miscellaneous; hypothetical/global homology			-1	1526995	1527657	662	101	83	6.4902	40	30	-9	3	non-essential
SMc01001	chromosome	Hypothetical transmembrane protein	miscellaneous; hypothetical/global homology			1	1527939	1528670	731	109	74	6.6455	59	50	27	35	non-essential
SMc01002	chromosome	Conserved hypothetical protein	miscellaneous; hypothetical/global homology			1	1529066	1529494	428	64	53	6.5846	25	20	1	10	non-essential
SMc01003	chromosome	Conserved hypothetical protein	miscellaneous; hypothetical/global homology			-1	1529971	1530936	965	150	122	6.3907	68	50	-5	6	non-essential
SMc01004	chromosome	Putative phosphoribosyl-AMP cyclohydrolase	small molecule metabolism; amino acid biosynthesis; histidine	hisI	3.5.4.19	-1	1531283	1531735	452	67	59	6.6471	36	35	-1	10	non-essential
SMc01005	chromosome	Probable GTP cyclohydrolase I	small molecule metabolism; biosynthesis of cofactors, carriers; folic acid	folE	3.5.4.16	-1	1531837	1532451	614	10	2	55.8182	602	12	602	-2	essential
SMc01006	chromosome	Conserved hypothetical protein	miscellaneous; hypothetical/global homology			1	1532790	1533236	446	98	73	4.5051	24	23	11	7	non-essential
SMc01007	chromosome	Conserved hypothetical protein	miscellaneous; hypothetical/global homology			1	1533240	1533614	374	54	45	6.8	60	47	4	9	non-essential
SMc01008	chromosome	Hypothetical protein	miscellaneous; hypothetical/partial homology			1	1533611	1534048	437	72	55	5.9863	30	29	6	6	non-essential
SMc01009	chromosome	Conserved hypothetical protein	miscellaneous; hypothetical/global homology			1	1534045	1534584	539	81	71	6.5732	64	38	13	13	non-essential
SMc01010	chromosome	Probable threonyl-tRNA synthetase	macromolecule metabolism; aa-trnas; amino acyl trna synthesis; trna modification	thrS	6.1.1.3	1	1534693	1536678	1985	3	1	496.25	1941	44	1941	44	essential
SMc01011	chromosome	Conserved hypothetical protein	miscellaneous; hypothetical/global homology			-1	1536883	1537878	995	11	10	82.9167	924	22	-6	-2	essential
SMc01012	chromosome	Conserved hypothetical protein	miscellaneous; hypothetical/global homology			1	1537979	1538563	584	64	49	8.9846	70	44	44	19	non-essential
SMc01013	chromosome	Conserved hypothetical protein	miscellaneous; hypothetical/global homology			1	1538563	1539165	602	127	92	4.7031	30	23	3	10	non-essential
SMc01014	chromosome	Hypothetical protein	miscellaneous; hypothetical/partial homology			-1	1539174	1539884	710	22	17	30.8696	231	120	231	-3	non-essential
SMc01015	chromosome	Hypothetical protein	miscellaneous; hypothetical/partial homology			1	1539957	1541090	1133	65	52	17.1667	174	102	23	26	non-essential
SMc01016	chromosome	Hypothetical protein	miscellaneous; hypothetical/partial homology			-1	1541106	1541537	431	46	36	9.1702	98	46	46	23	non-essential
SMc01017	chromosome	Putative acetyltransferase	small molecule metabolism		2.3.1.-	1	1541764	1542234	470	45	36	10.2174	149	53	6	5	non-essential
SMc01018	chromosome	Probable topoisomerase IV subunit B	macromolecule metabolism; macromolecule synthesis, modification; dna - replication, repair, restr./modif.	parE	5.99.1.-	-1	1542251	1544311	2060	15	14	128.75	2017	9	2017	-2	essential
SMc01019	chromosome	Hypothetical protein	miscellaneous; hypothetical/partial homology			1	1544555	1545439	884	132	120	6.6466	68	34	10	6	non-essential
SMc01020	chromosome	Probable oxidoreductase	miscellaneous; hypothetical/global homology			1	1545468	1546793	1325	270	229	4.8893	49	34	10	8	non-essential
SMc01021	chromosome	Hypothetical transmembrane protein	miscellaneous; hypothetical/global homology			-1	1546790	1547395	605	91	74	6.5761	80	57	-3	-3	non-essential
SMc01022	chromosome	Putative cytochrome B transmembrane protein	small molecule metabolism; energy transfer; electron transport			-1	1547392	1548018	626	87	67	7.1136	108	45	-9	20	non-essential
SMc01023	chromosome	Triosephosphate isomerase	small molecule metabolism; energy metabolism, carbon; glycolysis	tpiA	5.3.1.1	1	1548277	1549047	770	87	60	8.75	104	66	12	104	non-essential
SMc01024	chromosome	Hypothetical transmembrane protein	miscellaneous; hypothetical/partial homology	secG		1	1549170	1549655	485	7	7	60.625	235	103	235	14	fitness-cost
SMc01025	chromosome	Probable CTP synthase	small molecule metabolism; nucleotide biosynthesis; pyrimidine ribonucleotide biosynthesis	pyrG	6.3.4.2	1	1549799	1551427	1628	4	2	325.6	1600	21	1600	7	essential
SMc01026	chromosome	Hypothetical/unknown protein	miscellaneous; hypothetical/partial homology			1	1551580	1552470	890	58	47	15.0847	91	87	7	13	non-essential
SMc01027	chromosome	Probable 2-dehydro-3-deoxyphosphooctonate aldolase	structural elements; cell exterior; surface polysaccharides/antigens	kdsA	2.5.1.55	1	1552470	1553312	842	2	1	280.667	832	10	10	832	essential
SMc01028	chromosome	Probable enolase	small molecule metabolism; energy metabolism, carbon; glycolysis	eno	4.2.1.11	1	1553447	1554721	1274	67	60	18.7353	213	86	274	11	non-essential
SMc01029	chromosome	Conserved hypothetical protein	miscellaneous; hypothetical/global homology			1	1555529	1555810	281	0	0	281	281	0	281	281	essential
SMc01030	chromosome	Pyruvate dehydrogenase E1 component alpha subunit	small molecule metabolism; energy metabolism, carbon; pyruvate dehydrogenase	pdhAa	1.2.4.1	1	1555947	1556993	1046	2	1	348.667	1030	16	1030	16	essential
SMc01031	chromosome	Pyruvate dehydrogenase E1 component beta subunit	small molecule metabolism; energy metabolism, carbon; pyruvate dehydrogenase	pdhAb	1.2.4.1	1	1557011	1558393	1382	3	1	345.5	1070	312	312	1070	essential
SMc01032	chromosome	Dihydrolipoyllysine-residue acetyltransferase component of pyruvate dehydrogenase complex	small molecule metabolism; energy metabolism, carbon; pyruvate dehydrogenase	pdhC	2.3.1.12	1	1558406	1559749	1343	2	1	447.667	787	556	787	556	essential
SMc01033	chromosome	Esterase	small molecule metabolism; degradation; carbon compounds		3.1.1.2	1	1559806	1560447	641	36	29	17.3243	131	64	64	30	non-essential
SMc01034	chromosome	Hypothetical protein	miscellaneous; hypothetical/partial homology			1	1560444	1561031	587	29	22	19.5667	149	68	10	15	non-essential
SMc01035	chromosome	Probable dihydrolipoamide dehydrogenase (E3 component of pyruvate dehydrogenase complex) protein	small molecule metabolism; energy metabolism, carbon; pyruvate dehydrogenase	lpdA1	1.8.1.4	1	1561049	1562494	1445	7	6	180.625	1184	127	235	6	essential
SMc01036	chromosome	Hypothetical transmembrane protein	miscellaneous; hypothetical/global homology			1	1562570	1562821	251	20	17	11.9524	58	47	27	11	non-essential
SMc01037	chromosome	Probable lipoic acid synthetase	small molecule metabolism; biosynthesis of cofactors, carriers; lipoate	lipA		1	1562956	1563924	968	8	1	107.556	925	43	925	43	essential
SMc04865	chromosome	Hypothetical protein	miscellaneous; unknown			-1	1564169	1564873	704	31	25	22	84	72	2	1	non-essential
SMc01038	chromosome	Conserved hypothetical protein	miscellaneous; hypothetical/global homology			1	1564951	1565400	449	16	15	26.4118	149	120	35	269	non-essential
SMc01039	chromosome	Hypothetical protein	miscellaneous; hypothetical/global homology			-1	1565388	1565885	497	39	29	12.425	68	49	-11	-3	non-essential
SMc01040	chromosome	2-C-methyl-D-erythritol 4-phosphate cytidylyltransferase / 2C-methyl-D-erythritol 2,4-cyclodiphosphate synthase	miscellaneous; hypothetical/global homology	ispDF	2.7.7.60	-1	1565866	1567170	1304	21	16	59.2727	1206	17	9	11	essential
SMc01041	chromosome	tRNA-dihydrouridine synthase B	miscellaneous; hypothetical/global homology	dusB	1.-.-.-	1	1567247	1568275	1028	110	90	9.2613	48	45	48	20	non-essential
SMc01042	chromosome	Nitrogen assimilation regulatory protein	small molecule metabolism; central intermediary metabolism; nitrogen metabolism	ntrB	2.7.3.-	1	1568272	1569420	1148	200	158	5.7114	102	72	102	72	non-essential
SMc01043	chromosome	Nitrogen assimilation regulatory protein	small molecule metabolism; central intermediary metabolism; nitrogen metabolism	ntrC		1	1569417	1570871	1454	149	125	9.6933	114	60	15	22	non-essential
SMc01044	chromosome	Probable nitrogen regulation transmembrane protein	small molecule metabolism; central intermediary metabolism; nitrogen metabolism	ntrY	2.7.3.-	1	1571105	1573366	2261	76	65	29.3636	417	324	3	13	non-essential
SMc01045	chromosome	Probable nitrogen regulation protein	small molecule metabolism; central intermediary metabolism; nitrogen metabolism	ntrX		1	1573356	1574720	1364	0	0	1364	1364	0	1364	1364	essential
SMc01046	chromosome	Probable TRK system potassium uptake protein	cell processes; transport of small molecules; cations	trkA		1	1574775	1576151	1376	94	73	14.4842	121	97	19	24	non-essential
SMc01047	chromosome	D-alanine aminotransferase	small molecule metabolism; central intermediary metabolism; amino acids		2.6.1.21	1	1576163	1577026	863	175	140	4.9034	65	29	10	20	non-essential
SMc01048	chromosome	Probable RNA binding protein	miscellaneous; not classified regulator	hfq		1	1577127	1577369	242	4	2	48.4	189	35	189	35	essential
SMc01049	chromosome	Putative GTP-binding protein	miscellaneous; not classified regulator	hflX		1	1577376	1578773	1397	279	221	4.9893	75	30	7	28	non-essential
SMc01050	chromosome	Putative transposase	elements of external origin; transposon-related functions	TRm20		-1	1579087	1580259	1172	278	236	4.2007	46	44	-5	16	non-essential
SMc01051	chromosome	Conserved hypothetical protein	miscellaneous; hypothetical/global homology	mazG		-1	1581612	1582445	833	103	83	8.0096	69	55	-3	-3	non-essential
SMc01052	chromosome	Conserved hypothetical protein	miscellaneous; hypothetical/global homology			-1	1582449	1583036	587	114	101	5.1043	34	30	-1	-2	non-essential
SMc01053	chromosome	Probable siroheme synthase	small molecule metabolism; biosynthesis of cofactors, carriers; heme, porphyrin	cysG	2.1.1.107	1	1583260	1584717	1457	107	80	13.4907	156	96	39	17	non-essential
SMc01054	chromosome	Conserved hypothetical protein	miscellaneous; hypothetical/global homology			1	1584728	1585045	317	35	24	8.8056	30	25	3	15	non-essential
SMc02124	chromosome	Putative sulfite reductase	small molecule metabolism; central intermediary metabolism; nitrogen metabolism	cysI	1.8.1.2	1	1585061	1586734	1673	305	279	5.4673	60	44	23	27	non-essential
SMc02123	chromosome	Conserved hypothetical protein	miscellaneous; hypothetical/global homology			1	1586752	1587252	500	64	51	7.6923	52	45	40	52	non-essential
SMc02122	chromosome	Probable ferredoxin--NADP reductase	small molecule metabolism; central intermediary metabolism; pool of unassigned individual reversibles reactions	fpr	1.18.1.2	1	1587398	1588210	812	1	0	406	812	0	812	812	essential
SMc04436	chromosome	Putative toxin RelE	miscellaneous; hypothetical/global homology	relE		-1	1588451	1588729	278	28	24	9.5862	70	38	-11	-7	non-essential
SMc02121	chromosome	Probable general L-amino acid transport ATP-binding ABC transporter	cell processes; transport of small molecules; amino acids, amines, peptides	aapP		-1	1588831	1589607	776	81	65	9.4634	89	46	13	-7	non-essential
SMc02120	chromosome	Probable general L-amino acid transport permease ABC transporter	cell processes; transport of small molecules; amino acids, amines, peptides	aapM		-1	1589626	1590780	1154	180	146	6.3757	50	45	-8	8	non-essential
SMc02119	chromosome	Probable general L-amino acid transport permease ABC transporter	cell processes; transport of small molecules; amino acids, amines, peptides	aapQ		-1	1590785	1591978	1193	101	76	11.6961	207	60	-2	-4	non-essential
SMc02118	chromosome	Probable general L-amino acid-binding periplasmic ABC transporter	cell processes; transport of small molecules; amino acids, amines, peptides	aapJ		-1	1592083	1593108	1025	146	119	6.9728	76	69	21	-7	non-essential
SMc02117	chromosome	Probable cystathionine beta-lyase	small molecule metabolism; amino acid biosynthesis; methionine	metC	4.4.1.8	1	1593446	1594633	1187	196	160	6.0254	49	48	16	48	non-essential
SMc02116	chromosome	Putative salicylate hydroxylase	small molecule metabolism; degradation; carbon compounds		1.14.13.1	-1	1594688	1595851	1163	6	6	166.143	567	311	830	12	essential
SMc02115	chromosome	Hypothetical unknown protein	miscellaneous; unknown			-1	1595879	1596124	245	24	17	9.8	43	35	-9	5	non-essential
SMc02114	chromosome	Putative hydrolase	miscellaneous; hypothetical/global homology			1	1596314	1597093	779	91	75	8.4674	95	72	3	21	non-essential
SMc02113	chromosome	Probable serine acetyltransferase	small molecule metabolism; amino acid biosynthesis; cysteine	cysE	2.3.1.30	1	1597391	1598218	827	14	12	55.1333	204	133	191	21	fitness-cost
SMc02112	chromosome	Hypothetical unknown protein	miscellaneous; unknown			1	1598356	1598601	245	17	13	13.6111	96	34	32	34	non-essential
SMc02111	chromosome	Conserved hypothetical protein	miscellaneous; hypothetical/global homology			1	1598843	1599196	353	57	46	6.0862	33	32	31	15	non-essential
SMc02110	chromosome	Putative ATP-dependent Clp protease adapter protein clpS 1	miscellaneous; hypothetical/global homology	clpS1		1	1599468	1599821	353	35	31	9.8056	67	42	22	67	non-essential
SMc02109	chromosome	Probable ATP-dependent CLP protease ATP-binding subunit	macromolecule metabolism; macromolecule degradation; degradation of proteins, peptides, glycopeptides	clpA		1	1599831	1602347	2516	137	104	18.2319	253	123	43	26	non-essential
SMc02108	chromosome	Hypothetical transmembrane protein	miscellaneous; hypothetical/partial homology			1	1602420	1603166	746	59	44	12.4333	112	102	36	17	non-essential
SMc02107	chromosome	Hypothetical unknown transmembrane protein	miscellaneous; unknown			1	1603172	1603507	335	81	63	4.0854	34	20	3	20	non-essential
SMc02106	chromosome	HIT family protein	miscellaneous; hypothetical/global homology		3.6.1.17	-1	1603761	1604180	419	49	40	8.38	72	47	4	5	non-essential
SMc02105	chromosome	Conserved hypothetical protein	miscellaneous; hypothetical/global homology			-1	1604216	1605403	1187	282	237	4.1943	81	27	1	-6	non-essential
SMc02104	chromosome	Hypothetical protein	miscellaneous; hypothetical/global homology			-1	1605408	1606133	725	154	135	4.6774	40	31	-6	31	non-essential
SMc02103	chromosome	Conserved hypothetical protein	miscellaneous; hypothetical/global homology			-1	1606147	1606611	464	77	64	5.9487	64	40	-8	-7	non-essential
SMc02102	chromosome	Conserved hypothetical transmembrane protein	miscellaneous; hypothetical/global homology			1	1606753	1607571	818	130	113	6.2443	43	39	20	9	non-essential
SMc02101	chromosome	Probable 30S ribosomal protein S2	structural elements; ribosome constituents; ribosomal proteins - synthesis, modification	rpsB		1	1607757	1608524	767	1	1	383.5	673	94	673	94	essential
SMc02100	chromosome	Probable elongation factor TS (EF-TS) protein	macromolecule metabolism; macromolecule synthesis, modification; proteins and peptides - translation and modification	tsf		1	1608777	1609700	923	0	0	923	923	0	923	923	essential
SMc02099	chromosome	Probable uridylate kinase	small molecule metabolism; central intermediary metabolism; nucleotide interconversions	pyrH	2.7.4.-	1	1609884	1610606	722	0	0	722	722	0	722	722	essential
SMc02098	chromosome	Probable ribosome recycling factor (ribosome releasing factor)	macromolecule metabolism; macromolecule synthesis, modification; proteins and peptides - translation and modification	rrf		1	1610658	1611218	560	3	2	140	551	8	1	551	essential
SMc02097	chromosome	Putative undecaprenyl pyrophosphate synthetase	structural elements; cell envelope; murein sacculus, peptidoglycan	uppS	2.5.1.31	1	1611255	1611998	743	1	1	371.5	724	19	724	19	essential
SMc02096	chromosome	Probable phosphatidate cytidylyltransferase transmembrane protein	small molecule metabolism; fatty acid biosynthesis	cdsA	2.7.7.41	1	1611998	1612831	833	11	9	69.4167	709	28	709	28	essential
SMc02095	chromosome	Zinc metalloprotease	miscellaneous; hypothetical/global homology		3.4.24.-	1	1612962	1614086	1124	99	84	11.24	100	67	3	10	non-essential
SMc02094	chromosome	Putative outer membrane transmembrane protein	structural elements; cell envelope; membrane, outer	omp		1	1614335	1616665	2330	0	0	2330	2330	0	2330	2330	essential
SMc02093	chromosome	Probable UDP-3-O-3-hydroxymyristoyl glucosamine N-acyltransferase	structural elements; cell exterior; surface polysaccharides/antigens	lpxD	2.3.1.-	1	1616710	1617774	1064	1	0	532	1064	0	1064	1064	essential
SMc02092	chromosome	Probable 3R-hydroxymyristoyl-acyl carrier protein dehydratase	structural elements; cell exterior; surface polysaccharides/antigens	fabZ	4.2.1.-	1	1617767	1618231	464	4	2	92.8	368	55	423	409	essential
SMc02091	chromosome	Probable acyl-[acyl-carrier-protein]--UDP-N-acetyl glucosamine O-acyltransferase (UDP-N-acetylglucosamine acyltransferase)	structural elements; cell exterior; surface polysaccharides/antigens	lpxA	2.3.1.129	1	1618234	1619046	812	3	0	203	812	0	812	812	essential
SMc02090	chromosome	Conserved hypothetical protein	miscellaneous; hypothetical/global homology			1	1619046	1619933	887	0	0	887	887	0	887	887	essential
SMc02089	chromosome	Probable lipid-A-disaccharide synthase	structural elements; cell exterior; surface polysaccharides/antigens	lpxB	2.4.1.182	1	1619930	1621099	1169	3	2	292.25	1039	98	1137	1071	essential
SMc02088	chromosome	Conserved hypothetical protein	miscellaneous; hypothetical/global homology			-1	1621299	1621583	284	7	5	35.5	127	90	90	128	non-essential
SMc02087	chromosome	Citrate synthase	small molecule metabolism; energy metabolism, carbon; tca cycle	gltA	2.3.3.1	-1	1622121	1623410	1289	1	1	644.5	1139	150	150	1139	essential
SMc02086	chromosome	Hypothetical transmembrane protein	miscellaneous; hypothetical/partial homology			1	1623716	1626121	2405	317	247	7.5629	144	66	3	5	non-essential
SMc02085	chromosome	Probable biopolymer transport transmembrane protein	cell processes; transport of large molecules	exbB		1	1626342	1627328	986	121	107	8.082	63	54	6	20	non-essential
SMc02084	chromosome	Probable biopolymer transport transmembrane protein	cell processes; transport of large molecules	exbD		1	1627335	1627760	425	37	24	11.1842	62	57	28	11	non-essential
SMc02083	chromosome	Methyltransferase	miscellaneous		2.1.1.-	1	1628736	1629395	659	5	3	109.833	405	132	405	184	essential
SMc02082	chromosome	Putative outer membrane secretion protein	cell processes; transport of large molecules; protein, peptide secretion	tolC		1	1629672	1631042	1370	3	2	342.5	1307	47	1354	1323	essential
SMc02081	chromosome	Hypothetical protein	miscellaneous; hypothetical/partial homology			1	1631267	1632022	755	2	0	251.667	755	0	755	755	essential
SMc02080	chromosome	Probable valyl-tRNA synthetase (valine--tRNA ligase)	macromolecule metabolism; aa-trnas; amino acyl trna synthesis; trna modification	valS	6.1.1.9	1	1632336	1635179	2843	8	7	315.889	2791	11	2791	8	essential
SMc02079	chromosome	Long-chain fatty acid transport protein precursor	structural elements; cell envelope; membrane, outer	fadL		1	1635650	1636939	1289	234	193	5.4851	54	48	3	19	non-essential
SMc02078	chromosome	Exopolysaccharide production negative regulator	structural elements; cell exterior; surface polysaccharides/antigens	exoR		1	1637310	1638116	806	15	8	50.375	651	63	12	7	essential
SMc02077	chromosome	Putative exodeoxyribonuclease III	macromolecule metabolism; macromolecule degradation; degradation of dna	xthA2	3.1.11.2	-1	1638175	1638966	791	157	121	5.0063	73	43	-5	-3	non-essential
SMc02076	chromosome	Putative cardiolipin synthetase transmembrane protein	macromolecule metabolism; macromolecule synthesis, modification; phospholipides	cls	2.7.8.-	1	1639171	1640634	1463	213	181	6.8364	151	73	3	4	non-essential
SMc02075	chromosome	Conserved hypothetical protein	miscellaneous; hypothetical/global homology			-1	1640660	1640989	329	13	6	23.5	82	77	10	77	non-essential
SMc02074	chromosome	Deoxyguanosinetriphosphate triphosphohydrolase	miscellaneous; hypothetical/global homology		3.1.5.1	1	1641206	1642423	1217	154	130	7.8516	73	68	14	16	non-essential
SMc02073	chromosome	Probable arginyl-tRNA synthetase (arginine--tRNA ligase)	macromolecule metabolism; aa-trnas; amino acyl trna synthesis; trna modification	argS	6.1.1.19	1	1642521	1644278	1757	0	0	1757	1757	0	1757	1757	essential
SMc02072	chromosome	Hypothetical transmembrane protein	miscellaneous; hypothetical/global homology			1	1644342	1647179	2837	2	1	945.667	2777	60	60	2777	essential
SMc02071	chromosome	Putative Beta-hexosaminidase	small molecule metabolism		3.2.1.52	1	1647300	1648334	1034	47	43	21.5417	122	114	23	19	non-essential
SMc02070	chromosome	Conserved hypothetical protein	miscellaneous; hypothetical/global homology			1	1648380	1649246	866	75	65	11.3947	112	59	31	13	non-essential
SMc02069	chromosome	Conserved hypothetical protein	miscellaneous; hypothetical/global homology			1	1649239	1649958	719	73	59	9.7162	61	53	36	10	non-essential
SMc02068	chromosome	Putative ABC transporter ATP-binding protein	cell processes; transport of small molecules	potA		1	1650023	1651132	1109	206	168	5.3575	66	46	10	5	non-essential
SMc02067	chromosome	Sec-independent protein translocase protein tatA/E homolog.	miscellaneous; hypothetical/global homology	tatE		1	1651227	1651433	206	1	1	103	130	76	130	76	essential
SMc02066	chromosome	Putative Sec-independent translocase transmembrane protein	cell processes; transport of large molecules; protein, peptide secretion	tatB		1	1651507	1652154	647	35	22	17.9722	211	101	312	10	non-essential
SMc02065	chromosome	Putative Sec-independent translocase transmembrane protein	cell processes; transport of large molecules; protein, peptide secretion	tatC		1	1652151	1652993	842	7	4	105.25	757	68	757	68	essential
SMc02064	chromosome	Probable seryl-tRNA synthetase (serine--tRNA ligase)	macromolecule metabolism; aa-trnas; amino acyl trna synthesis; trna modification	serS	6.1.1.11	1	1653130	1654413	1283	0	0	1283	1283	0	1283	1283	essential
SMc02063	chromosome	5-nucleotidase SurE	miscellaneous	surE	3.1.3.5	1	1654441	1655211	770	64	50	11.8462	96	81	10	18	non-essential
SMc02062	chromosome	L-isoaspartyl protein carboxyl O-methyltransferase (PCMT), increased transcription during biotin limitation	macromolecule metabolism; macromolecule synthesis, modification; proteins and peptides - translation and modification	pcm	2.1.1.77	1	1655247	1655861	614	85	70	7.1395	88	30	12	17	non-essential
SMc02061	chromosome	Biotin-regulated protein	miscellaneous	bioS		1	1656033	1656686	653	109	100	5.9364	33	29	16	13	non-essential
SMc02060	chromosome	Lipoprotein precursor	structural elements; cell envelope; membrane, outer	lppB		1	1657010	1658548	1538	0	0	1538	1538	0	1538	1538	essential
SMc02059	chromosome	Conserved hypothetical protein	miscellaneous; hypothetical/global homology			-1	1658653	1659528	875	195	161	4.4643	44	32	29	-6	non-essential
SMc02058	chromosome	Probable YajC protein	cell processes; transport of large molecules; protein, peptide secretion			1	1659867	1660199	332	16	12	19.5294	57	55	57	55	non-essential
SMc02057	chromosome	Putative protein-export membrane protein	cell processes; transport of large molecules; protein, peptide secretion	secD1		1	1660365	1662941	2576	335	270	7.6667	146	78	27	10	non-essential
SMc02056	chromosome	Conserved hypothetical protein	miscellaneous; hypothetical/global homology			1	1662938	1663330	392	45	38	8.5217	47	35	7	9	non-essential
SMc02055	chromosome	Putative phytoene synthase	small molecule metabolism	crtB	2.5.1.-	1	1663352	1664194	842	132	104	6.3308	89	53	38	12	non-essential
SMc02054	chromosome	Conserved hypothetical transmembrane protein	miscellaneous; hypothetical/global homology			1	1664289	1664744	455	37	28	11.9737	99	56	28	4	non-essential
SMc02053	chromosome	NAD(FAD)-utilizing enzyme	miscellaneous; hypothetical/global homology	gid		-1	1664774	1666192	1418	222	175	6.3587	68	52	-2	-7	non-essential
SMc02052	chromosome	Conserved hypothetical protein	miscellaneous; hypothetical/global homology			-1	1666285	1666428	143	28	27	4.931	36	14	36	-7	non-essential
SMc02051	chromosome	Conserved hypothetical protein	miscellaneous; hypothetical/global homology			-1	1666735	1666878	143	17	14	7.9444	27	22	-11	22	non-essential
SMc02050	chromosome	Probable trigger factor	cell processes; chaperoning	tig		1	1668617	1670092	1475	61	43	23.7903	316	153	9	20	non-essential
SMc02049	chromosome	Probable glycine dehydrogenase decarboxylating protein	small molecule metabolism; degradation; amino acids	gcvP	1.4.4.2	-1	1670379	1673243	2864	261	213	10.9313	131	67	15	47	non-essential
SMc02048	chromosome	Probable glycine cleavage system H	small molecule metabolism; degradation; amino acids	gcvH		-1	1673243	1673605	362	7	6	45.25	121	120	1	4	fitness-cost
SMc02047	chromosome	Probable aminomethyltransferase (glycine cleavage system T protein)	small molecule metabolism; degradation; amino acids	gcvT	2.1.2.10	-1	1673622	1674761	1139	95	87	11.8646	284	174	39	-7	non-essential
SMc01242	chromosome	Signal peptide protein	miscellaneous; hypothetical/partial homology			1	1675636	1676616	980	42	35	22.7907	288	123	123	9	non-essential
SMc01241	chromosome	Hypothetical protein	miscellaneous; hypothetical/partial homology			-1	1676646	1677017	371	54	39	6.7455	35	33	-11	1	non-essential
SMc01240	chromosome	Transposase for insertion sequence element ISRm5	elements of external origin; transposon-related functions	TRm5		-1	1678066	1679262	1196	192	162	6.1969	51	44	10	-2	non-essential
SMc01239	chromosome	Hypothetical/unknown transmembrane protein	miscellaneous; unknown			-1	1679864	1680022	158	24	15	6.32	57	20	-5	4	non-essential
SMc01238	chromosome	Putative glutathione S-transferase	miscellaneous	gst5	2.5.1.18	1	1680213	1680851	638	87	69	7.25	52	46	27	20	non-essential
SMc01237	chromosome	Vitamin B12-dependent ribonucleotide reductase	small molecule metabolism; central intermediary metabolism; sugar-nucleotide biosynthesis, conversions	nrdJ	1.17.4.1	-1	1681005	1684796	3791	4	2	758.2	3791	3	3794	-4	essential
SMc01236	chromosome	Conserved hypothetical protein	miscellaneous; hypothetical/global homology			-1	1685692	1686495	803	114	100	6.9826	76	55	-9	-3	non-essential
SMc01235	chromosome	Probable excinuclease ABC subunit A (DNA repair ATP-binding) protein	macromolecule metabolism; macromolecule synthesis, modification; dna - replication, repair, restr./modif.	uvrA		-1	1686585	1689506	2921	421	354	6.9218	60	56	-8	-7	non-essential
SMc01233	chromosome	Probable single-strand binding protein	macromolecule metabolism; macromolecule synthesis, modification; dna - replication, repair, restr./modif.	ssb		1	1689793	1690317	524	0	0	524	524	0	524	524	essential
SMc01232	chromosome	Hypothetical transmembrane protein	miscellaneous; hypothetical/global homology			-1	1690383	1691012	629	92	73	6.7634	66	59	-8	-2	non-essential
SMc01231	chromosome	Probable DNA gyrase subunit A	macromolecule metabolism; macromolecule synthesis, modification; dna - replication, repair, restr./modif.	gyrA	5.99.1.3	1	1691298	1694093	2795	5	4	465.833	1699	760	993	71	essential
SMc01230	chromosome	Putative transglycosylase transmembrane protein	miscellaneous; hypothetical/partial homology		3.2.1.-	-1	1694423	1695409	986	116	92	8.4274	60	60	21	-7	non-essential
SMc01229	chromosome	N-acetyltransferase	cell processes; protection responses; drug/analog sensitivity and resistance		2.3.1.-	-1	1695483	1695992	509	64	56	7.8308	61	46	-5	-4	non-essential
SMc01228	chromosome	Streptomycin 6-kinase	cell processes; protection responses; drug/analog sensitivity and resistance	str	2.7.1.87	-1	1696164	1696958	794	117	107	6.7288	140	52	-11	4	non-essential
SMc01227	chromosome	Putative glycerol trinitrate (GTN) reductase	small molecule metabolism; central intermediary metabolism	nerA	1.-.-.-	-1	1697031	1698152	1121	155	130	7.1859	45	38	-1	25	non-essential
SMc01226	chromosome	Transcriptional regulator, ArsR family	miscellaneous; not classified regulator			-1	1698201	1698491	290	74	61	3.8667	24	20	24	-7	non-essential
SMc01225	chromosome	Transcription regulator LysR family	miscellaneous; not classified regulator	lsrB		-1	1699144	1700052	908	17	15	50.4444	339	157	-8	339	fitness-cost
SMc01224	chromosome	Probable thioredoxin reductase	small molecule metabolism; central intermediary metabolism; 2-prime-deoxyribonucleotide metabolism	trxB	1.8.1.9	-1	1700159	1701133	974	10	9	88.5455	857	51	-2	5	essential
SMc01223	chromosome	Leucine-responsive regulatory protein, AsnC family	miscellaneous; not classified regulator	lrp3		1	1701567	1702037	470	57	50	8.1034	40	32	19	16	non-essential
SMc01222	chromosome	Lipopolysaccharide core biosynthesis glycosyl transferase	structural elements; cell exterior; surface polysaccharides/antigens	lpsC	2.-.-.-	1	1702159	1702971	812	85	71	9.4419	96	50	4	35	non-essential
SMc01221	chromosome	Lipopolysaccharide core biosynthesis glycosyl transferase	structural elements; cell exterior; surface polysaccharides/antigens	lpsD	2.-.-.-	1	1702990	1704021	1031	151	109	6.7829	50	49	7	14	non-essential
SMc01220	chromosome	lipopolysaccharide core biosynthesis glycosyl transferase	structural elements; cell exterior; surface polysaccharides/antigens	lpsE	2.-.-.-	1	1704018	1705040	1022	109	85	9.2909	115	82	37	13	non-essential
SMc01219	chromosome	Lipopolysaccharide core biosynthesis mannosyltransferase	structural elements; cell exterior; surface polysaccharides/antigens	lpsB	2.-.-.-	-1	1705047	1706102	1055	52	49	19.9057	262	124	-8	-8	non-essential
SMc01218	chromosome	Transcription elongation factor	macromolecule metabolism; macromolecule synthesis, modification; rna synthesis, modification , dna transcription	greA		-1	1706186	1706662	476	18	15	25.0526	133	110	22	-7	non-essential
SMc01217	chromosome	MFS-type transport protein	cell processes; transport of small molecules			1	1706955	1708424	1469	165	119	8.8494	159	130	19	8	non-essential
SMc01216	chromosome	Hypothetical protein	miscellaneous; hypothetical/partial homology			-1	1708428	1708730	302	59	47	5.0333	27	27	27	-3	non-essential
SMc01215	chromosome	Probable carbamoyl-phosphate synthase large chain (ammonia chain arginine biosynthesis) protein	small molecule metabolism; nucleotide biosynthesis; pyrimidine ribonucleotide biosynthesis	carB	6.3.5.5	-1	1708859	1712350	3491	162	127	21.4172	237	173	15	23	non-essential
SMc01214	chromosome	Putative zinc-binding dehydrogenase	small molecule metabolism		1.1.1.-	-1	1712553	1713596	1043	117	96	8.839	191	47	7	-5	non-essential
SMc01213	chromosome	Hypothetical transmembrane protein	miscellaneous; hypothetical/global homology			1	1713810	1714745	935	137	115	6.7754	53	51	21	7	non-essential
SMc01212	chromosome	MFS-type transport protein	cell processes; transport of small molecules			1	1715098	1716345	1247	263	223	4.7235	40	37	24	40	non-essential
SMc01211	chromosome	Na+-driven multidrug efflux pump	miscellaneous; hypothetical/global homology	norM		1	1716793	1718196	1403	350	293	3.9972	45	32	12	17	non-essential
SMc01210	chromosome	Hypothetical protein	miscellaneous; unknown			-1	1718412	1718585	173	25	19	6.6538	21	19	3	-4	non-essential
SMc01209	chromosome	Probable phosphopantetheine adenylyltransferase	small molecule metabolism; biosynthesis of cofactors, carriers	coaD	2.7.7.3	1	1719314	1719805	491	9	8	49.1	438	20	448	20	essential
SMc01700	chromosome	Putative peptidyl-prolyl cis-trans isomerase A signal peptide protein	macromolecule metabolism; macromolecule synthesis, modification; proteins and peptides - translation and modification	ppiA	5.2.1.8	1	1719831	1720403	572	119	104	4.7667	37	34	4	11	non-essential
SMc01208	chromosome	Putative peptidyl-prolyl cis-trans isomerase B	macromolecule metabolism; macromolecule synthesis, modification; proteins and peptides - translation and modification	ppiB	5.2.1.8	1	1720429	1720938	509	45	38	11.0652	63	58	58	34	non-essential
SMc01207	chromosome	Probable S-adenosylmethionine:tRNA ribosyltransferase-isomerase(queuosine biosynthesis protein QueA)	macromolecule metabolism; aa-trnas; amino acyl trna synthesis; trna modification	queA	5.-.-.-	1	1721115	1722197	1082	209	173	5.1524	63	54	4	15	non-essential
SMc01206	chromosome	Probable queuine tRNA-ribosyltransferase (tRNA-guanine transglycosylase)	macromolecule metabolism; aa-trnas; amino acyl trna synthesis; trna modification	tgt	2.4.2.29	1	1722198	1723328	1130	142	109	7.9021	63	56	3	24	non-essential
SMc01205	chromosome	Putative amino acid ABC transporter	cell processes; transport of small molecules; amino acids, amines, peptides			1	1723777	1724532	755	156	126	4.8089	89	79	78	89	non-essential
SMc01204	chromosome	Probable short-chain dehydrogenase	small molecule metabolism		1.-.-.-	-1	1724938	1725822	884	175	148	5.0227	39	39	6	-5	non-essential
SMc01203	chromosome	Hypothetical transmembrane protein	miscellaneous; hypothetical/global homology			-1	1726614	1727201	587	194	166	3.0103	23	22	-9	-3	non-essential
SMc01202	chromosome	Putative lipoprotein	miscellaneous; unknown			-1	1727335	1727919	584	59	54	9.7333	153	45	-2	-4	non-essential
SMc01200	chromosome	Hypothetical transmembrane protein	miscellaneous; hypothetical/global homology			-1	1728411	1728992	581	154	134	3.7484	33	30	1	6	non-essential
SMc01698	chromosome	Putative oxidoreductase	small molecule metabolism		1.-.-.-	1	1729161	1729916	755	113	90	6.6228	44	30	30	29	non-essential
SMc02814	chromosome	Putative MFS permease	cell processes; transport of small molecules			-1	1729913	1730845	932	163	116	5.6829	34	33	21	-3	non-essential
SMc01199	chromosome	Conserved hypothetical protein	miscellaneous; hypothetical/global homology			-1	1731092	1731304	212	48	39	4.3265	44	21	-8	-3	non-essential
SMc01198	chromosome	Hypothetical transmembrane protein	miscellaneous; not classified regulator			1	1731440	1732948	1508	595	481	2.5302	28	22	1	4	non-essential
SMc01197	chromosome	Hypothetical protein	miscellaneous; hypothetical/partial homology			-1	1732976	1733218	242	88	74	2.7191	12	11	-5	-3	non-essential
SMc01196	chromosome	Conserved hypothetical protein	miscellaneous; hypothetical/global homology			1	1733606	1734328	722	160	119	4.4845	43	31	31	16	non-essential
SMc01195	chromosome	Probable TRm24 transposase	elements of external origin; transposon-related functions			-1	1735136	1735546	410	30	27	13.2258	69	52	10	19	non-essential
SMc01194	chromosome	Conserved hypothetical protein	miscellaneous; hypothetical/global homology			-1	1735940	1736776	836	54	39	15.2	78	65	-8	17	non-essential
SMc01193	chromosome	Conserved hypothetical protein	miscellaneous; hypothetical/global homology			-1	1736778	1737557	779	123	108	6.2823	36	26	-5	6	non-essential
SMc01192	chromosome	Probable methionyl-tRNA synthetase (methionine--tRNA ligase)	macromolecule metabolism; aa-trnas; amino acyl trna synthesis; trna modification	metS	6.1.1.10	-1	1737572	1739122	1550	8	8	172.222	1523	8	1531	-3	essential
SMc01191	chromosome	Hypothetical/unknown protein	miscellaneous; unknown			1	1739352	1739663	311	101	85	3.049	23	23	1	5	non-essential
SMc01190	chromosome	Putative DNA polymerase III, delta subunit	macromolecule metabolism; macromolecule synthesis, modification; dna - replication, repair, restr./modif.		2.7.7.7	-1	1739754	1740785	1031	8	3	114.556	1021	8	1021	0	essential
SMc01189	chromosome	Putative thymidylate kinase, dTMP kinase	small molecule metabolism; central intermediary metabolism; 2-prime-deoxyribonucleotide metabolism	tmk	2.7.4.9	-1	1740782	1741486	704	8	6	78.2222	591	40	0	34	essential
SMc01188	chromosome	Putative penicillin-binding precursor (D-alanyl-D-alanine carboxypeptidase fraction A) transmembrane protein	structural elements; cell envelope; murein sacculus, peptidoglycan	dac	3.4.16.4	-1	1741544	1742698	1154	264	212	4.3547	58	35	3	-2	non-essential
SMc01187	chromosome	Putative rare lipoprotein A precursor	structural elements; cell envelope; membrane, outer	rlpA		-1	1742755	1743795	1040	88	80	11.6854	73	55	-6	13	non-essential
SMc01186	chromosome	Hypothetical protein	miscellaneous; unknown			1	1744522	1744782	260	65	47	3.9394	39	22	7	6	non-essential
SMc01185	chromosome	Hypothetical signal peptide protein	miscellaneous; hypothetical/global homology			1	1745595	1747082	1487	205	156	7.2184	66	39	39	66	non-essential
SMc01184	chromosome	Hypothetical transmembrane protein	miscellaneous; hypothetical/global homology			1	1747158	1748696	1538	268	226	5.7175	98	78	78	19	non-essential
SMc01183	chromosome	Putative LexA repressor transcription regulator	macromolecule metabolism; macromolecule synthesis, modification; dna - replication, repair, restr./modif.	lexA	3.4.21.88	1	1749452	1750168	716	10	8	65.0909	385	223	223	10	essential
SMc01182	chromosome	Hypothetical protein	miscellaneous; hypothetical/partial homology			-1	1750507	1751586	1079	258	196	4.166	68	46	34	-2	non-essential
SMc01181	chromosome	Putative transmembrane protein	miscellaneous; unknown			1	1751987	1752334	347	30	25	11.1935	60	59	9	44	non-essential
SMc01180	chromosome	Conserved hypothetical transmembrane protein	miscellaneous; hypothetical/global homology			-1	1752382	1752675	293	16	15	17.2353	81	44	-5	-4	non-essential
SMc01179	chromosome	Putative multidrug export protein	cell processes; protection responses			1	1752970	1753314	344	65	51	5.2121	34	25	21	14	non-essential
SMc01178	chromosome	Putative multidrug export protein	cell processes; protection responses			1	1753311	1753637	326	48	40	6.6531	36	34	7	7	non-essential
SMc01177	chromosome	Conserved hypothetical protein	miscellaneous; hypothetical/global homology			-1	1753714	1754112	398	117	91	3.3729	32	18	-8	-2	non-essential
SMc01176	chromosome	Conserved hypothetical protein	miscellaneous; hypothetical/global homology			-1	1754109	1754348	239	87	74	2.7159	20	12	0	-7	non-essential
SMc01175	chromosome	Probable oxidoreductase	small molecule metabolism		1.-.-.-	-1	1754542	1755390	848	187	151	4.5106	48	44	0	20	non-essential
SMc01174	chromosome	Probable cysteine synthase A (O-acetylserine sulfhydrylase A) protein	small molecule metabolism; amino acid biosynthesis; cysteine	cysK2	2.5.1.47	1	1755660	1756745	1085	160	118	6.7391	94	72	1	15	non-essential
SMc01173	chromosome	Probable alanyl-tRNA synthetase	miscellaneous; hypothetical/partial homology	alaS2	6.1.1.7	1	1756753	1757502	749	103	86	7.2019	130	42	10	13	non-essential
SMc01172	chromosome	Putative 3-mercaptopyruvate sulfurtransferase	small molecule metabolism; central intermediary metabolism; sulfur metabolism	sseA	2.8.1.2	1	1757700	1758563	863	148	107	5.7919	36	34	36	25	non-essential
SMc01171	chromosome	Probable thiosulfate sulfurtransferase	miscellaneous; hypothetical/partial homology		2.8.1.1	1	1758569	1759132	563	68	47	8.1594	46	37	7	18	non-essential
SMc01170	chromosome	Conserved hypothetical protein	miscellaneous; hypothetical/global homology			1	1759234	1759701	467	42	31	10.8605	72	38	13	16	non-essential
SMc01169	chromosome	Probable alanine dehydrogenase oxidoreductase	small molecule metabolism; energy metabolism, carbon	ald	1.4.1.1	-1	1759743	1760861	1118	192	173	5.7927	72	53	0	-1	non-essential
SMc01168	chromosome	Probable leucine-responsive transcriptional regulator, AsnC family	miscellaneous; not classified regulator	lrp2		1	1761019	1761480	461	47	41	9.6042	87	38	87	10	non-essential
SMc04449	chromosome	Probable 2,3-cyclic-nucleotide 2-phosphodiesterase precursor protein	small molecule metabolism; central intermediary metabolism; salvage of nucleosides and nucleotides	cpdB	3.1.4.16	1	1761609	1763582	1973	313	267	6.2834	119	51	12	10	non-essential
SMc00935	chromosome	Conserved hypothetical protein	miscellaneous; hypothetical/global homology			-1	1763892	1764212	320	29	23	10.6667	41	40	-9	7	non-essential
SMc00936	chromosome	Probable threonine dehydratase biosynthetic protein	small molecule metabolism; amino acid biosynthesis; isoleucine/valine	ilvA	4.3.1.19	-1	1764290	1765537	1247	118	88	10.479	75	73	67	11	non-essential
SMc00937	chromosome	Probable TRK system potassium uptake transmembrane protein	cell processes; transport of small molecules; cations	trkH		1	1765694	1767148	1454	343	271	4.2267	29	29	17	13	non-essential
SMc00938	chromosome	Hypothetical protein	miscellaneous; unknown			1	1767233	1767823	590	104	91	5.619	59	39	4	4	non-essential
SMc00939	chromosome	Conserved hypothetical protein	miscellaneous; hypothetical/global homology			-1	1767996	1768385	389	127	91	3.0391	21	18	-3	-8	non-essential
SMc00940	chromosome	Hypothetical protein	miscellaneous; hypothetical/partial homology			-1	1768591	1768842	251	29	24	8.3667	45	36	-3	-2	non-essential
SMc00941	chromosome	Hypothetical/unknown protein	miscellaneous; unknown			-1	1769334	1769552	218	46	38	4.6383	37	27	10	-3	non-essential
SMc00942	chromosome	Conserved hypothetical protein	miscellaneous; hypothetical/global homology			-1	1769641	1769883	242	15	14	15.125	50	40	11	8	non-essential
SMc00943	chromosome	WrbA1 flavoprotein	miscellaneous; not classified regulator	wrbA1		-1	1770238	1770837	599	63	52	9.3594	58	54	17	11	non-essential
SMc00944	chromosome	Hypothetical protein	miscellaneous; hypothetical/global homology			1	1770999	1771760	761	49	40	15.22	72	55	7	34	non-essential
SMc00945	chromosome	Probable xanthine-guanine phosphoribosyltransferase	small molecule metabolism; central intermediary metabolism; salvage of nucleosides and nucleotides	gpt	2.4.2.22	1	1771930	1772427	497	90	65	5.4615	42	34	10	34	non-essential
SMc00946	chromosome	Conserved hypothetical protein	miscellaneous; hypothetical/global homology			-1	1772508	1773992	1484	122	88	12.065	313	77	3	-3	non-essential
SMc00947	chromosome	Nitrogen regulatory protein PII	small molecule metabolism; central intermediary metabolism; nitrogen metabolism	glnB		1	1774339	1774677	338	2	1	112.667	217	121	121	217	essential
SMc00948	chromosome	Glutamine synthetase I	small molecule metabolism; amino acid biosynthesis; glutamine	glnA	6.3.1.2	1	1774760	1776169	1409	158	138	8.8616	97	52	18	7	non-essential
SMc00949	chromosome	Conserved hypothetical protein	miscellaneous; hypothetical/global homology			1	1776351	1776680	329	32	24	9.9697	45	44	30	16	non-essential
SMc00950	chromosome	Hypothetical protein signal peptide	miscellaneous; hypothetical/global homology			-1	1776837	1777466	629	0	0	629	629	0	629	629	essential
SMc00951	chromosome	Periplasmic solute-binding protein	miscellaneous; hypothetical/global homology			1	1777786	1779600	1814	318	243	5.6865	64	37	17	5	non-essential
SMc00952	chromosome	Conserved hypothetical protein	miscellaneous; hypothetical/global homology			1	1779683	1780348	665	152	129	4.3464	46	26	14	19	non-essential
SMc00953	chromosome	Putative transcription regulator	miscellaneous; not classified regulator			-1	1780439	1781368	929	187	141	4.9415	40	38	-9	-2	non-essential
SMc00954	chromosome	Arylsulfatase	miscellaneous; hypothetical/global homology	atsA	3.1.6.1	1	1781888	1784107	2219	672	569	3.2972	39	35	30	25	non-essential
SMc00955	chromosome	Conserved hypothetical protein	miscellaneous; hypothetical/global homology			1	1784287	1785462	1175	133	107	8.7687	56	46	6	46	non-essential
SMc00959	chromosome	Hypothetical/unknown protein	miscellaneous; unknown			1	1785948	1786124	176	24	19	7.04	43	29	13	29	non-essential
SMc00956	chromosome	Probable exodeoxyribonuclease III	macromolecule metabolism; macromolecule degradation; degradation of dna	xthA1	3.1.11.2	1	1786128	1786922	794	188	139	4.2011	35	33	6	14	non-essential
SMc00958	chromosome	Hypothetical/unknown protein	miscellaneous; unknown			1	1786919	1787137	218	40	27	5.3171	29	24	4	29	non-essential
SMc04450	chromosome	Probable transcription-repair coupling factor (TRCF) protein	macromolecule metabolism; macromolecule synthesis, modification; dna - replication, repair, restr./modif.	mfd		-1	1787537	1791052	3515	562	470	6.2433	101	90	0	-8	non-essential
SMc00227	chromosome	Conserved hypothetical protein	miscellaneous; hypothetical/global homology			-1	1791055	1791360	305	8	4	33.8889	248	57	-9	-3	essential
SMc00228	chromosome	Probable ATP-dependent DNA helicase	macromolecule metabolism; macromolecule synthesis, modification; dna - replication, repair, restr./modif.	recG	3.6.1.-	1	1791477	1793582	2105	186	144	11.2567	107	91	4	38	non-essential
SMc00229	chromosome	Hypothetical transmembrane protein	miscellaneous; hypothetical/global homology			-1	1793597	1794289	692	95	82	7.2083	45	41	35	7	non-essential
SMc00230	chromosome	Putative acetyltransferase	miscellaneous; hypothetical/global homology		2.3.1.-	-1	1794308	1794805	497	43	34	11.2955	61	57	-5	16	non-essential
SMc00231	chromosome	Glucosamine--fructose-6-phosphate aminotransferase (nodm paralogue) protein	small molecule metabolism; central intermediary metabolism; amino sugars	glmS	2.6.1.16	-1	1794802	1796628	1826	77	54	23.4103	297	181	-9	7	non-essential
SMc00232	chromosome	Probable Bifunctional protein GlmU: UDP-N-acetylglucosamine pyrophosphorylase and Glucosamine-1-phosphate N-acetyltransferase	small molecule metabolism; central intermediary metabolism; amino sugars	glmU		-1	1796872	1798242	1370	6	5	195.714	937	376	937	-3	essential
SMc00233	chromosome	Hypothetical transmembrane protein	miscellaneous; hypothetical/global homology			-1	1798398	1800044	1646	244	200	6.7184	80	58	-5	5	non-essential
SMc00234	chromosome	Putative peptidyl-prolyl cis-trans isomerase	cell processes; chaperoning	ppiD	5.2.1.8	1	1800397	1802289	1892	84	58	22.2588	238	182	32	197	non-essential
SMc00235	chromosome	Probable anthranilate phosphoribosyltransferase	small molecule metabolism; amino acid biosynthesis; tryptophan	trpD	2.4.2.18	1	1802308	1803321	1013	91	75	11.0109	89	79	15	9	non-essential
SMc00236	chromosome	Probable indole-3-glycerol phosphate synthase (IGPS) tryptophan biosynthesis lyase decarboxylase	small molecule metabolism; amino acid biosynthesis; tryptophan	trpC	4.1.1.48	1	1803331	1804146	815	64	51	12.5385	119	80	17	10	non-essential
SMc00237	chromosome	Probable molybdenum cofactor biosynthesis protein C	small molecule metabolism; biosynthesis of cofactors, carriers; molybdopterin	moaC		1	1804146	1804640	494	28	25	17.0345	65	61	7	6	non-essential
SMc00238	chromosome	Probable molybdopterin biosynthesis protein	small molecule metabolism; biosynthesis of cofactors, carriers; molybdopterin	moeA		1	1804640	1805860	1220	116	107	10.4274	291	132	23	132	non-essential
SMc00239	chromosome	Hypothetical protein	miscellaneous; hypothetical/partial homology			-1	1805919	1806425	506	82	61	6.0964	52	48	-6	48	non-essential
SMc00240	chromosome	Hypothetical protein signal peptide transmembrane	miscellaneous; hypothetical/global homology			-1	1806636	1807928	1292	90	74	14.1978	130	84	8	0	non-essential
SMc00241	chromosome	Putative transcriptional regulator	miscellaneous; not classified regulator			-1	1808061	1808810	749	145	120	5.1301	75	37	-3	-7	non-essential
SMc00242	chromosome	Hypothetical signal peptide protein	miscellaneous; hypothetical/global homology			-1	1808983	1810116	1133	186	149	6.0588	72	69	4	1	non-essential
SMc00244	chromosome	Putative transport system permease ABC transporter	cell processes; transport of small molecules			-1	1810100	1811020	920	285	231	3.2168	28	25	-11	-5	non-essential
SMc00243	chromosome	Putative transport system permease ABC transporter	cell processes; transport of small molecules			-1	1811020	1812114	1094	125	109	8.6825	137	72	20	-7	non-essential
SMc00245	chromosome	Putative ABC transporter ATP-binding protein	cell processes; transport of small molecules			-1	1812104	1813690	1586	200	149	7.8905	74	64	6	16	non-essential
SMc00246	chromosome	Probable quinone oxidoreductase	small molecule metabolism; energy transfer; electron transport	qor	1.6.5.5	-1	1813837	1814814	977	104	77	9.3048	66	62	-9	1	non-essential
SMc00247	chromosome	Phosphatidylcholine synthase	macromolecule metabolism; macromolecule synthesis, modification; phospholipides	pcs	2.7.8.24	-1	1814867	1815592	725	117	100	6.1441	72	39	22	5	non-essential
SMc00316	chromosome	Oxidoreductase UbiH/COQ6 family	small molecule metabolism		1.-.-.-	1	1815870	1817147	1277	7	7	159.625	790	404	1194	9	essential
SMc00317	chromosome	Probable malonate transporter	miscellaneous; hypothetical/global homology			-1	1817115	1818077	962	144	106	6.6345	52	48	10	-2	non-essential
SMc00248	chromosome	Putative cytochrome C-type biogenesis protein	small molecule metabolism; energy transfer; electron transport	ccsA		-1	1818217	1818960	743	16	13	43.7059	124	103	103	17	fitness-cost
SMc00249	chromosome	Hypothetical protein	miscellaneous; unknown			1	1819746	1820051	305	87	61	3.4659	28	22	18	22	non-essential
SMc00250	chromosome	Hypothetical transmembrane protein	miscellaneous; unknown			1	1820609	1820773	164	38	34	4.2051	27	25	12	6	non-essential
SMc00251	chromosome	Hypothetical protein	miscellaneous; hypothetical/partial homology			1	1820813	1821076	263	60	48	4.3115	48	29	10	5	non-essential
SMc00252	chromosome	Hypothetical protein	miscellaneous; hypothetical/partial homology			-1	1821862	1822161	299	19	15	14.95	72	68	-2	-3	non-essential
SMc00253	chromosome	Hypothetical signal peptide protein	miscellaneous; hypothetical/global homology			1	1822399	1822800	401	14	14	26.7333	115	49	49	4	non-essential
SMc00254	chromosome	Conserved hypothetical protein	miscellaneous; hypothetical/global homology			1	1823706	1824113	407	13	11	29.0714	72	59	42	10	non-essential
SMc04437	chromosome	Hypothetical protein	miscellaneous; unknown			1	1824222	1824461	239	15	13	14.9375	65	64	11	64	non-essential
SMc00255	chromosome	Hypothetical protein	miscellaneous; unknown			1	1824443	1824748	305	6	5	43.5714	126	58	58	149	fitness-cost
SMc00256	chromosome	Transcriptional regulator AraC family	miscellaneous; not classified regulator			-1	1824818	1825825	1007	110	103	9.0721	72	68	9	5	non-essential
SMc00257	chromosome	Probable outer-membrane protein	structural elements; cell envelope; membrane, outer	ropB2		1	1826087	1826734	647	165	140	3.8976	23	23	4	23	non-essential
SMc00258	chromosome	Hypothetical signal peptide protein	miscellaneous; unknown			1	1826892	1827155	263	32	21	7.9697	58	37	37	13	non-essential
SMc00259	chromosome	Hypothetical protein	miscellaneous; unknown			-1	1827172	1828029	857	215	168	3.9676	36	24	4	3	non-essential
SMc00260	chromosome	Oxidoreductase	small molecule metabolism		1.-.-.-	-1	1828026	1828790	764	57	43	13.1724	102	97	-3	-7	non-essential
SMc00261	chromosome	Putative fatty-acid-CoA ligase	small molecule metabolism; degradation; fatty acid			-1	1828787	1830436	1649	285	256	5.7657	55	46	10	5	non-essential
SMc00262	chromosome	Putative 3-ketoacyl-CoA thiolase	small molecule metabolism; degradation; fatty acid			-1	1830433	1831602	1169	84	70	13.7529	100	94	9	-7	non-essential
SMc00263	chromosome	Transcription regulator IclR family	miscellaneous; not classified regulator			-1	1831599	1832447	848	119	98	7.0667	82	42	-9	23	non-essential
SMc00264	chromosome	Dehydrogenase	small molecule metabolism		1.-.-.-	-1	1832451	1833254	803	131	113	6.0833	74	69	-8	3	non-essential
SMc00265	chromosome	Putative oxobutyric acid and 3-methyl oxovaleric acid ABC transporter, periplasmic solute-binding component	cell processes; transport of small molecules			-1	1833357	1834367	1010	134	107	7.4815	97	58	-2	-7	non-essential
SMc00266	chromosome	Putative oxobutyric acid and 3-methyl oxovaleric acid ABC transporter, permease component	cell processes; transport of small molecules			-1	1834415	1836283	1868	161	136	11.5309	147	98	-11	1	non-essential
SMc00267	chromosome	Conserved hypothetical protein	miscellaneous; hypothetical/global homology			-1	1836573	1837397	824	159	128	5.15	49	43	-8	7	non-essential
SMc00268	chromosome	Dehydrogenase	small molecule metabolism		1.-.-.-	-1	1837446	1838204	758	129	99	5.8308	26	26	4	1	non-essential
SMc00269	chromosome	Putative transketolase beta subunit	small molecule metabolism			-1	1838279	1839325	1046	209	163	4.981	88	50	-9	7	non-essential
SMc00270	chromosome	Putative transketolase alpha subunit	small molecule metabolism		2.2.1.1	-1	1839338	1840192	854	229	175	3.713	30	25	-11	-7	non-essential
SMc00271	chromosome	Periplasmic solute-binding protein	cell processes; transport of small molecules			1	1840498	1841475	977	225	163	4.323	45	43	7	16	non-essential
SMc00272	chromosome	Transport protein	miscellaneous; hypothetical/partial homology			1	1841475	1842041	566	143	110	3.9306	28	23	3	14	non-essential
SMc00273	chromosome	Transport protein	cell processes; transport of small molecules			1	1842038	1843297	1259	369	296	3.4027	52	31	3	14	non-essential
SMc00274	chromosome	3-hydroxyisobutyrate dehydrogenase family protein	small molecule metabolism		1.1.-.-	1	1843307	1844194	887	335	263	2.6399	28	21	6	4	non-essential
SMc00275	chromosome	Putative transcription regulator	miscellaneous; not classified regulator			1	1844280	1845254	974	254	216	3.8196	60	21	9	6	non-essential
SMc00276	chromosome	Conserved hypothetical protein	miscellaneous; hypothetical/global homology			-1	1845673	1846548	875	175	149	4.9716	48	40	-3	1	non-essential
SMc00277	chromosome	Hypothetical protein	miscellaneous; hypothetical/global homology			-1	1846535	1848034	1499	318	249	4.6991	129	77	1	-2	non-essential
SMc00278	chromosome	Transcription regulator AsnC family	miscellaneous; not classified regulator			1	1848133	1848615	482	78	58	6.1013	63	34	63	20	non-essential
SMc00279	chromosome	Hypothetical integral membrane protein	miscellaneous; hypothetical/partial homology			1	1848798	1849964	1166	336	261	3.4599	29	29	9	7	non-essential
SMc00280	chromosome	Conserved hypothetical protein	miscellaneous; hypothetical/global homology			1	1850238	1850444	206	32	29	6.2424	29	26	9	26	non-essential
SMc00281	chromosome	Hypothetical signal peptide protein	miscellaneous; hypothetical/global homology			-1	1850867	1851307	440	120	101	3.6364	37	22	-3	17	non-essential
SMc00282	chromosome	Conserved hypothetical protein	miscellaneous; hypothetical/global homology			-1	1851616	1852281	665	117	98	5.6356	59	48	21	-8	non-essential
SMc00283	chromosome	Putative transcription regulator	miscellaneous; not classified regulator			1	1852376	1853278	902	121	93	7.3934	66	46	30	13	non-essential
SMc00284	chromosome	Hypothetical protein	miscellaneous; hypothetical/partial homology			1	1853311	1853481	170	17	14	9.4444	42	23	11	15	non-essential
SMc00285	chromosome	Transposase for insertion sequence element ISRm5	elements of external origin; transposon-related functions	TRm5		1	1854027	1855223	1196	187	154	6.3617	48	44	7	6	non-essential
SMc04866	chromosome	Hypothetical protein	miscellaneous; unknown			1	1855870	1856193	323	25	21	12.4231	79	36	16	79	non-essential
SMc00286	chromosome	Calcium-binding protein	miscellaneous; hypothetical/partial homology			1	1856500	1857591	1091	234	193	4.6426	47	38	7	13	non-essential
SMc00287	chromosome	Probable NADH-ubiquinone oxidoreductase	small molecule metabolism		1.6.99.3	-1	1858014	1858319	305	3	1	76.25	288	17	288	17	essential
SMc00288	chromosome	Hypothetical signal peptide protein	miscellaneous; hypothetical/global homology			-1	1858529	1859020	491	32	31	14.8788	98	53	-11	53	non-essential
SMc00289	chromosome	Putative cold shock transcription regulator	cell processes; adaptation	cspA5		-1	1859020	1859598	578	18	15	30.4211	143	116	66	-7	non-essential
SMc00290	chromosome	Probable lactoylglutathione lyase methylglyoxalase	small molecule metabolism; central intermediary metabolism; pool of unassigned individual reversibles reactions	gloA	4.4.1.5	1	1859795	1860235	440	83	59	5.2381	48	35	10	16	non-essential
SMc00291	chromosome	Conserved hypothetical protein	miscellaneous; hypothetical/partial homology		3.2.1.52	1	1860627	1861946	1319	179	157	7.3278	118	104	25	4	non-essential
SMc00292	chromosome	Probable single-stranded-DNA-specific exonuclease	macromolecule metabolism; macromolecule degradation; degradation of dna	recJ	3.1.-.-	-1	1862939	1864741	1802	4	2	360.4	1625	162	177	1787	essential
SMc00293	chromosome	Probable homoserine dehydrogenase	small molecule metabolism; amino acid biosynthesis; threonine	thrA	1.1.1.3	-1	1864871	1866193	1322	244	190	5.3959	99	56	38	-1	non-essential
SMc00294	chromosome	Probable aminotransferase	small molecule metabolism; central intermediary metabolism; amino acids	aatC	2.6.1.-	-1	1866274	1867491	1217	141	114	8.5704	84	56	-9	-2	non-essential
SMc00295	chromosome	Hypothetical protein	miscellaneous; unknown			-1	1867616	1868050	434	40	33	10.5854	52	45	5	14	non-essential
SMc00296	chromosome	Poly-beta-hydroxybutyrate polymerase	macromolecule metabolism; macromolecule synthesis, modification	phbC	2.3.1.-	1	1868133	1869968	1835	527	438	3.4754	49	36	4	6	non-essential
SMc00297	chromosome	Putative sugar fermentation stimulation protein	small molecule metabolism; degradation; carbon compounds	sfsA		1	1870002	1870721	719	192	167	3.7254	22	15	7	5	non-essential
SMc00298	chromosome	Putative methionine aminopeptidase	macromolecule metabolism; macromolecule synthesis, modification; proteins and peptides - translation and modification	map1	3.4.11.18	1	1870750	1871589	839	90	77	9.2198	73	55	73	10	non-essential
SMc00299	chromosome	Probable DNA repair protein	macromolecule metabolism; macromolecule synthesis, modification; dna - replication, repair, restr./modif.	radC		1	1871586	1872374	788	151	135	5.1842	27	26	16	8	non-essential
SMc00300	chromosome	Probable soluble pyridine nucleotide transhydrogenase	small molecule metabolism	sthA	1.6.1.1	1	1872516	1873919	1403	331	248	4.2259	24	22	3	7	non-essential
SMc00301	chromosome	Putative FeS assembly scaffold	miscellaneous; hypothetical/global homology	sufA		-1	1874133	1874525	392	27	26	14	67	58	-2	-4	non-essential
SMc00302	chromosome	Conserved hypothetical protein	miscellaneous; hypothetical/global homology			-1	1874621	1875001	380	19	14	19	81	80	-11	-4	non-essential
SMc00533	chromosome	Probable cysteine desulfurase	small molecule metabolism	csd	2.8.1.7	-1	1875012	1876256	1244	8	3	138.222	1244	6	-9	1246	essential
SMc00532	chromosome	Putative FeS assembly protein	miscellaneous; hypothetical/global homology	sufD		-1	1876269	1877546	1277	10	5	116.091	1248	18	1248	1	essential
SMc00531	chromosome	Putative ABC transporter ATP-binding protein	cell processes; transport of small molecules			-1	1877569	1878324	755	3	3	188.75	401	349	750	4	essential
SMc00530	chromosome	Probable ABC transporter	miscellaneous; hypothetical/global homology			-1	1878402	1879871	1469	5	4	244.833	1464	4	1464	-4	essential
SMc00529	chromosome	Putative cysteine desulfurase	small molecule metabolism; central intermediary metabolism; nitrogen fixation	nifS	2.8.1.7	-1	1880026	1881192	1166	8	5	129.556	645	329	378	16	essential
SMc00528	chromosome	Conserved hypothetical protein	miscellaneous; hypothetical/global homology			1	1881411	1882088	677	3	2	169.25	447	165	612	230	essential
SMc05006	chromosome	Hypothetical protein	NA			1	1882140	1882454	314	36	31	8.4865	38	34	7	7	non-essential
SMc00527	chromosome	Putative anhydro-N-acetylmuramic acid kinase	miscellaneous; hypothetical/global homology	anmK	2.7.1.-	-1	1882476	1883627	1151	205	172	5.5874	74	66	-9	4	non-essential
SMc00526	chromosome	Probable tyrosyl-tRNA synthetase	macromolecule metabolism; aa-trnas; amino acyl trna synthesis; trna modification	tyrS	6.1.1.1	1	1883772	1885025	1253	1	0	626.5	1253	0	1253	1253	essential
SMc00525	chromosome	Hypothetical transmembrane protein	miscellaneous; hypothetical/partial homology			-1	1885074	1888490	3416	374	293	9.1093	100	77	10	17	non-essential
SMc00524	chromosome	Putative bacterioferritin comigratory protein	miscellaneous	bcp		1	1888877	1889344	467	34	27	13.3429	76	45	7	13	non-essential
SMc00523	chromosome	Hypothetical protein	miscellaneous; hypothetical/partial homology			1	1889362	1889880	518	75	64	6.8158	42	42	19	8	non-essential
SMc00540	chromosome	Hypothetical protein	miscellaneous; hypothetical/partial homology			1	1889871	1890188	317	34	28	9.0571	29	27	19	17	non-essential
SMc00539	chromosome	Hypothetical transmembrane protein	miscellaneous; hypothetical/partial homology			1	1890312	1891637	1325	226	209	5.837	83	81	3	15	non-essential
SMc00522	chromosome	Putative ATP-dependent RNA helicase	macromolecule metabolism; macromolecule synthesis, modification; rna synthesis, modification , dna transcription	rhlE1		1	1891837	1893336	1499	61	46	24.1774	211	107	24	27	non-essential
SMc00521	chromosome	Conserved hypothetical protein	miscellaneous; hypothetical/global homology			1	1893346	1893753	407	56	53	7.1404	33	30	3	23	non-essential
SMc00520	chromosome	Hypothetical protein	miscellaneous; hypothetical/partial homology			-1	1893772	1894089	317	23	17	13.2083	103	99	202	13	essential
SMc00519	chromosome	Hypothetical protein	miscellaneous; hypothetical/partial homology			-1	1894093	1895709	1616	97	69	16.4898	123	92	5	6	non-essential
SMc00518	chromosome	Conserved hypothetical protein	miscellaneous; hypothetical/global homology			-1	1895706	1896413	707	92	79	7.6022	77	53	-2	-2	non-essential
SMc00517	chromosome	Conserved hypothetical protein	miscellaneous; hypothetical/global homology			-1	1896417	1896749	332	46	39	7.0638	27	20	8	-2	non-essential
SMc00516	chromosome	Conserved hypothetical protein	miscellaneous; hypothetical/global homology			-1	1896805	1898067	1262	155	141	8.0897	79	77	1	-7	non-essential
SMc00515	chromosome	Conserved hypothetical protein	miscellaneous; hypothetical/global homology			-1	1898073	1899002	929	165	145	5.5964	33	30	-1	-7	non-essential
SMc00514	chromosome	Putative monooxygenase	small molecule metabolism		1.14.13.3	-1	1899027	1899554	527	43	41	11.9773	52	47	4	-5	non-essential
SMc00513	chromosome	Putative amino acid-binding periplasmic protein	cell processes; transport of small molecules; amino acids, amines, peptides			1	1899714	1900802	1088	130	103	8.3053	71	65	12	20	non-essential
SMc00512	chromosome	Conserved hypothetical protein	miscellaneous; hypothetical/global homology			1	1900802	1901806	1004	68	51	14.5507	100	68	25	7	non-essential
SMc00511	chromosome	Probable D-ribulose-5-phosphate 3-epimerase	small molecule metabolism; central intermediary metabolism; non oxidative branch, pentose pathway	rpe	5.1.3.1	1	1901869	1902549	680	50	46	13.3333	57	57	13	11	non-essential
SMc00510	chromosome	Hypothetical protein	miscellaneous; hypothetical/partial homology			1	1902546	1903283	737	76	69	9.5714	91	53	19	15	non-essential
SMc00509	chromosome	Hypothetical transmembrane protein	miscellaneous; hypothetical/partial homology			1	1903283	1903840	557	77	69	7.141	33	25	13	6	non-essential
SMc00508	chromosome	Putative adenylosuccinate lyase	small molecule metabolism; nucleotide biosynthesis; purine ribonucleotide biosynthesis	purB	4.3.2.2	1	1903904	1905211	1307	9	8	130.7	315	289	575	315	fitness-cost
SMc00507	chromosome	Hypothetical protein	miscellaneous; unknown			1	1905433	1905771	338	33	31	9.9412	71	34	12	11	non-essential
SMc00506	chromosome	Hypothetical transmembrane protein	miscellaneous; hypothetical/partial homology			-1	1905845	1906654	809	98	87	8.1717	65	43	-2	19	non-essential
SMc00505	chromosome	Conserved hypothetical protein	miscellaneous; hypothetical/global homology			1	1906816	1907370	554	57	47	9.5517	62	60	18	16	non-essential
SMc00504	chromosome	Putative transcription regulator	miscellaneous; not classified regulator			-1	1907397	1908635	1238	189	161	6.5158	143	72	72	-2	non-essential
SMc00503	chromosome	Conserved hypothetical protein	miscellaneous; hypothetical/global homology			1	1908748	1909482	734	96	73	7.567	77	54	77	31	non-essential
SMc00502	chromosome	Demethylmenaquinone methyltransferase	miscellaneous; hypothetical/global homology	fldZ		1	1909479	1910153	674	73	52	9.1081	54	41	26	54	non-essential
SMc00501	chromosome	Conserved hypothetical protein	miscellaneous; hypothetical/global homology			1	1910194	1911078	884	61	58	14.2581	123	103	103	50	non-essential
SMc00500	chromosome	Hypothetical transmembrane protein	miscellaneous; hypothetical/global homology			1	1911080	1912597	1517	230	214	6.5671	68	66	7	13	non-essential
SMc00499	chromosome	Hypothetical transmembrane protein	miscellaneous; hypothetical/global homology			1	1912656	1913612	956	194	157	4.9026	52	42	13	20	non-essential
SMc00498	chromosome	Putative transporter	miscellaneous; hypothetical/partial homology			1	1913609	1914115	506	60	48	8.2951	67	42	22	16	non-essential
SMc00497	chromosome	Hypothetical tramsmembrane protein	miscellaneous; hypothetical/global homology			1	1914139	1915197	1058	78	66	13.3924	81	73	24	17	non-essential
SMc00496	chromosome	Hypothetical protein	miscellaneous; hypothetical/partial homology			-1	1915262	1915576	314	26	20	11.6296	42	37	-6	7	non-essential
SMc00495	chromosome	Probable phosphoribosylaminoimidazole-succinocarboxamide synthase (SAICAR synthetase)	small molecule metabolism; nucleotide biosynthesis; purine ribonucleotide biosynthesis	purC	6.3.2.6	1	1915805	1916569	764	68	52	11.0725	92	72	18	14	non-essential
SMc00494	chromosome	Conserved hypothetical protein	miscellaneous; hypothetical/global homology			1	1916588	1916830	242	18	12	12.7368	52	32	13	32	non-essential
SMc00493	chromosome	Probable phosphoribosylformyl glycinamidine synthase I	small molecule metabolism; nucleotide biosynthesis; purine ribonucleotide biosynthesis	purQ	6.3.5.3	1	1916912	1917583	671	58	52	11.3729	94	55	35	35	non-essential
SMc00492	chromosome	Conserved hypothetical transmembrane protein	miscellaneous; hypothetical/global homology			1	1917689	1918096	407	33	31	11.9706	96	33	96	33	non-essential
SMc00491	chromosome	Hypothetical protein	miscellaneous; hypothetical/partial homology			-1	1918202	1918354	152	14	13	10.1333	36	16	12	14	non-essential
SMc00490	chromosome	Transcription regulator GntR family	miscellaneous; not classified regulator			1	1918527	1919945	1418	171	157	8.2442	55	45	24	12	non-essential
SMc00489	chromosome	Hypothetical/unknown signal peptide protein	miscellaneous; unknown			1	1920037	1920627	590	86	81	6.7816	88	44	1	5	non-essential
SMc00488	chromosome	Probable phosphoribosylformyl glycinamidine synthetase II	small molecule metabolism; nucleotide biosynthesis; purine ribonucleotide biosynthesis	purL	6.3.5.3	1	1921045	1923276	2231	379	329	5.8711	76	55	6	11	non-essential
SMc00487	chromosome	Conserved hypothetical protein	miscellaneous; hypothetical/global homology			1	1923402	1923635	233	15	12	14.5625	49	35	27	15	non-essential
SMc00538	chromosome	Hypothetical protein	miscellaneous; hypothetical/global homology			1	1924050	1924385	335	12	11	25.7692	65	53	40	19	non-essential
SMc00537	chromosome	MFS-type transport protein	cell processes; transport of small molecules			1	1924736	1925974	1238	281	242	4.3901	38	31	7	5	non-essential
SMc00536	chromosome	MFS-type transport protein	cell processes; transport of small molecules			1	1926116	1927345	1229	173	142	7.0632	94	90	9	16	non-essential
SMc00535	chromosome	Inositol monophosphatase family protein	miscellaneous; hypothetical/global homology		3.1.3.25	-1	1927461	1928285	824	76	56	10.7013	74	72	-2	6	non-essential
SMc00534	chromosome	Conserved hypothetical protein	miscellaneous; hypothetical/global homology			-1	1928282	1929223	941	89	66	10.4556	82	60	-6	5	non-essential
SMc00486	chromosome	Probable glutaminase A	small molecule metabolism; amino acid biosynthesis; glutamine	glsA	3.5.1.2	-1	1929452	1930399	947	96	73	9.7629	91	78	-2	6	non-essential
SMc00485	chromosome	Probable 30S ribosomal subunit protein S4	structural elements; ribosome constituents; ribosomal proteins - synthesis, modification	rpsD		-1	1930545	1931162	617	1	1	308.5	616	1	616	1	essential
SMc00484	chromosome	Hypothetical protein	miscellaneous; hypothetical/partial homology			-1	1931414	1932928	1514	161	131	9.3457	115	69	-2	-3	non-essential
SMc00483	chromosome	Probable glutamate racemase	structural elements; cell envelope; murein sacculus, peptidoglycan	murI	5.1.1.3	-1	1933066	1933899	833	184	137	4.5027	32	28	0	-2	non-essential
SMc00482	chromosome	Hypothetical tRNA/rRNA methyltransferase	miscellaneous; hypothetical/global homology		2.1.1.-	-1	1933886	1934716	830	118	109	6.9748	46	34	-11	-4	non-essential
SMc00481	chromosome	Hypothetical transmembrane protein	miscellaneous; hypothetical/partial homology			-1	1934767	1936782	2015	346	295	5.8069	36	36	4	-3	non-essential
SMc00480	chromosome	Probable isocitrate dehydrogenase [NADP] protein	small molecule metabolism; energy metabolism, carbon; tca cycle	icd	1.1.1.42	1	1937089	1938303	1214	6	3	173.429	1188	16	1188	16	essential
SMc00479	chromosome	Transcription regulator AraC family	miscellaneous; not classified regulator			-1	1938413	1939429	1016	186	163	5.4332	54	33	12	-1	non-essential
SMc00549	chromosome	Hypothetical protein	miscellaneous; hypothetical/partial homology			1	1939583	1940149	566	105	85	5.3396	33	28	13	5	non-essential
SMc00478	chromosome	Conserved hypothetical protein	miscellaneous; hypothetical/global homology			1	1940239	1941762	1523	250	190	6.0677	37	37	6	16	non-essential
SMc00477	chromosome	Conserved hypothetical protein	miscellaneous; hypothetical/global homology			1	1941818	1943281	1463	364	276	4.0082	40	28	7	16	non-essential
SMc00476	chromosome	Sulfate permease and related transporters (MFS superfamily)	cell processes; transport of small molecules	sulP		1	1943574	1945229	1655	56	47	29.0351	134	127	45	16	non-essential
SMc00475	chromosome	Alanyl-tRNA ligase	macromolecule metabolism; aa-trnas; amino acyl trna synthesis; trna modification	alaS	6.1.1.7	-1	1945275	1947938	2663	8	6	295.889	2556	49	-9	28	essential
SMc00760	chromosome	DNA strand exchange and recombination protein	macromolecule metabolism; macromolecule synthesis, modification; dna - replication, repair, restr./modif.	recA		-1	1948178	1949263	1085	85	62	12.6163	106	83	106	-3	non-essential
SMc00473	chromosome	Putative carbohydrate kinase	small molecule metabolism; degradation; carbon compounds		2.7.1.-	1	1949597	1950556	959	75	58	12.6184	84	82	1	8	non-essential
SMc00472	chromosome	Conserved hypothetical protein	miscellaneous; hypothetical/global homology			1	1950695	1951627	932	45	39	20.2609	186	185	11	41	non-essential
SMc00471	chromosome	Putative sensor histidine kinase transmembrane protein	miscellaneous; not classified regulator			-1	1952055	1954664	2609	2	2	869.667	2609	4	2613	-6	essential
SMc00470	chromosome	Hypothetical transmembrane protein	miscellaneous; hypothetical/partial homology			1	1955031	1955996	965	70	60	13.5915	165	57	46	57	non-essential
SMc00469	chromosome	Putative DnaK suppresor protein	macromolecule metabolism; macromolecule synthesis, modification; dna - replication, repair, restr./modif.	dksA		-1	1956089	1956529	440	17	14	24.4444	90	64	54	5	non-essential
SMc00468	chromosome	Conserved hypothetical protein	miscellaneous; hypothetical/global homology			1	1956916	1957452	536	85	74	6.2326	47	40	10	6	non-essential
SMc00467	chromosome	Conserved hypothetical protein	miscellaneous; hypothetical/global homology			1	1957621	1959120	1499	137	114	10.8623	127	61	17	24	non-essential
SMc00466	chromosome	Hypothetical transmembrane protein	miscellaneous; hypothetical/global homology			1	1959117	1960196	1079	53	45	19.9815	269	92	31	13	non-essential
SMc00548	chromosome	Conserved hypothetical signal peptide protein	miscellaneous; hypothetical/global homology			1	1960331	1960882	551	94	90	5.8	80	27	22	5	non-essential
SMc00465	chromosome	Probable7,8-dihydro-6-hydroxymethylpterin-pyrophosphokinaseprotein	small molecule metabolism; biosynthesis of cofactors, carriers; folic acid	folK	2.7.6.3	-1	1960922	1961446	524	11	9	43.6667	475	23	475	-2	essential
SMc00463	chromosome	Probable dihydroneopterin aldolase dhna lyase folate biosynthesis protein	small molecule metabolism; biosynthesis of cofactors, carriers; folic acid	folB	4.1.2.25	-1	1961433	1961804	371	3	2	92.75	347	20	351	367	essential
SMc00462	chromosome	Probable dihydropteroate synthase antibiotic resistance transferase folate protein	small molecule metabolism; biosynthesis of cofactors, carriers; folic acid	folP	2.5.1.15	-1	1961819	1962670	851	11	8	70.9167	649	177	-2	1	essential
SMc00194	chromosome	Hypothetical protein	miscellaneous; hypothetical/partial homology			1	1962837	1963502	665	92	84	7.1505	41	33	25	20	non-essential
SMc00193	chromosome	Hypothetical protein	miscellaneous; unknown			-1	1963692	1963859	167	8	5	18.5556	134	19	-5	134	essential
SMc00192	chromosome	Probable ferredoxin, 2FE-2S FdII electron transport iron-sulfur protein	small molecule metabolism; energy transfer; electron transport	fdx		-1	1963987	1964307	320	5	4	53.3333	173	136	309	-2	essential
SMc00191	chromosome	Hypothetical protein	miscellaneous; hypothetical/partial homology			-1	1964715	1965083	368	40	35	8.9756	49	43	9	34	non-essential
SMc00190	chromosome	Hypothetical transmembrane protein	miscellaneous; hypothetical/partial homology			1	1965700	1971969	6269	4	0	1253.8	6269	0	6269	6269	essential
SMc00189	chromosome	Putative cytochrome C1 protein	small molecule metabolism; energy metabolism, carbon; aerobic respiration	fbcC		-1	1972800	1973675	875	72	51	11.9863	117	72	36	46	non-essential
SMc00188	chromosome	Probable cytochrome B transmembrane protein	small molecule metabolism; energy metabolism, carbon; aerobic respiration	fbcB		-1	1973708	1974988	1280	141	108	9.0141	66	51	-9	-7	non-essential
SMc00187	chromosome	Probable ubiquinol-cytochrome C reductase iron-sulfur subunit	small molecule metabolism; energy metabolism, carbon; aerobic respiration	fbcF	1.10.2.2	-1	1975003	1975581	578	49	32	11.56	84	63	-9	4	non-essential
SMc00186	chromosome	Putative ABC transporter ATP-binding transmembrane protein	cell processes; transport of small molecules		3.6.3.-	-1	1975896	1977818	1922	403	308	4.7574	62	57	-11	1	non-essential
SMc00185	chromosome	Putative ABC transporter ATP-binding transmembrane transmembrane protein	cell processes; transport of small molecules			-1	1977878	1979731	1853	69	60	26.4714	168	125	-8	10	non-essential
SMc00184	chromosome	Putative tRNA/rRNA methyltransferase	macromolecule metabolism; macromolecule synthesis, modification		2.1.1.-	1	1980206	1980667	461	41	36	10.9762	71	35	11	71	non-essential
SMc00183	chromosome	Conserved hypothetical protein	miscellaneous; hypothetical/global homology			-1	1980720	1981292	572	49	39	11.44	61	60	-2	22	non-essential
SMc00182	chromosome	Probable transcriptional regulator	miscellaneous; not classified regulator			1	1981371	1981856	485	37	32	12.7632	71	70	31	14	non-essential
SMc00196	chromosome	Putative MFS permease	cell processes; transport of small molecules			-1	1981853	1982980	1127	124	108	9.016	113	76	10	19	non-essential
SMc00181	chromosome	Conserved hypothetical protein	miscellaneous; hypothetical/global homology			-1	1983181	1983441	260	59	45	4.3333	33	26	-11	1	non-essential
SMc00180	chromosome	Probable coproporphyrinogen III oxidase, aerobic protein	small molecule metabolism; biosynthesis of cofactors, carriers; heme, porphyrin	hemF	1.3.3.3	1	1983644	1984555	911	2	0	303.667	911	0	911	911	essential
SMc00179	chromosome	Hypothetical protein	miscellaneous; hypothetical/partial homology			1	1984639	1984917	278	26	22	10.2963	37	33	3	13	non-essential
SMc00178	chromosome	Hypothetical protein	miscellaneous; hypothetical/partial homology			-1	1984993	1985583	590	120	93	4.876	70	47	70	-3	non-essential
SMc00177	chromosome	Hypothetical protein	miscellaneous; hypothetical/partial homology			-1	1985652	1986266	614	102	77	5.9612	42	37	3	-7	non-essential
SMc00176	chromosome	Conserved hypothetical protein	miscellaneous; hypothetical/global homology			-1	1986348	1987724	1376	249	186	5.504	48	45	-8	-2	non-essential
SMc00175	chromosome	Putative ABC transporter ATP-binding protein	cell processes; transport of small molecules			-1	1987809	1988618	809	142	100	5.6573	76	43	0	-2	non-essential
SMc00174	chromosome	Probable ABC transporter	miscellaneous; hypothetical/global homology			-1	1988630	1989769	1139	87	72	12.9432	101	101	76	16	non-essential
SMc00459	chromosome	Probable muconate cycloisomerase	miscellaneous; hypothetical/global homology		5.5.1.1	1	1989955	1990938	983	224	185	4.3689	70	37	10	5	non-essential
SMc00172	chromosome	Probable 3-phenylpropionic acid transporter	cell processes; transport of small molecules	hcaT		-1	1990890	1992113	1223	192	176	6.3368	57	55	57	0	non-essential
SMc00171	chromosome	Conserved hypothetical protein	miscellaneous; hypothetical/global homology			-1	1992362	1993207	845	205	160	4.1019	43	24	-8	-7	non-essential
SMc00169	chromosome	NAD-malic enzyme oxidoreductase	small molecule metabolism; central intermediary metabolism; gluconeogenesis	dme	1.1.1.39	1	1993451	1995763	2312	358	307	6.4401	60	51	10	11	non-essential
SMc00170	chromosome	Quorum sensing system, AHL autoinducer-binding, luxR family, regulator of sinI	miscellaneous; not classified regulator	sinR		1	1995969	1996706	737	57	46	12.7069	59	58	58	12	non-essential
SMc00168	chromosome	N-acyl-L-homoserine lactone synthetase	miscellaneous; not classified regulator	sinI		1	1996863	1997507	644	85	66	7.4884	82	42	10	34	non-essential
SMc00167	chromosome	Conserved hypothetical signal peptide protein	miscellaneous; hypothetical/global homology			1	1997675	1998802	1127	76	70	14.6364	109	75	10	14	non-essential
SMc00166	chromosome	Putative cob(II)yrinic acid a,c-diamide reductase	miscellaneous; hypothetical/global homology	bluB		-1	1998826	1999509	683	120	101	5.6446	83	30	-5	-2	non-essential
SMc00165	chromosome	Probable oxidoreductase	small molecule metabolism		1.-.-.-	-1	1999807	2000628	821	89	63	9.1222	91	62	-8	-2	non-essential
SMc00164	chromosome	Conserved hypothetical protein	miscellaneous; hypothetical/global homology			-1	2001000	2002193	1193	212	173	5.6009	72	55	2	-2	non-essential
SMc00163	chromosome	Putative transcriptional regulator	miscellaneous; not classified regulator			1	2002291	2003313	1022	132	106	7.6842	60	52	50	14	non-essential
SMc00162	chromosome	Probable periplasmic component of the Tol biopolymer transport system	miscellaneous; hypothetical/partial homology	tolB2		-1	2003324	2004151	827	89	73	9.1889	203	42	-8	3	non-essential
SMc00161	chromosome	Putative NH3-dependent NAD+ synthetase	small molecule metabolism; biosynthesis of cofactors, carriers; pyridine nucleotide	nadE2	6.3.5.1	-1	2004154	2005836	1682	17	11	93.4444	878	535	-9	-8	essential
SMc04438	chromosome	Phosphoglycerol transferase, cyclic beta-1,2-glucan modification protein	structural elements; cell exterior; surface polysaccharides/antigens	cgmB		-1	2006048	2007997	1949	342	297	5.6822	69	58	1	-2	non-essential
SMc00195	chromosome	Cyclic beta-1,2-glucan modification transmembrane protein	structural elements; cell exterior; surface polysaccharides/antigens	cgmA		1	2006105	2008024	1919	334	271	5.7284	46	44	6	10	non-essential
SMc00159	chromosome	Hypothetical signal peptide protein	miscellaneous; hypothetical/partial homology			1	2008651	2009073	422	42	36	9.814	48	36	14	17	non-essential
SMc00158	chromosome	Hypothetical/unknown protein	miscellaneous; hypothetical/partial homology			1	2009075	2010808	1733	397	319	4.3543	55	49	7	49	non-essential
SMc00157	chromosome	Conserved hypothetical protein	miscellaneous; hypothetical/global homology			1	2010950	2011852	902	204	158	4.4	42	39	12	19	non-essential
SMc00156	chromosome	Conserved hypothetical protein	miscellaneous; hypothetical/global homology			-1	2011874	2012269	395	60	53	6.4754	34	28	-1	11	non-essential
SMc00155	chromosome	Probable phospho-2-dehydro-3-deoxyheptonate aldolase	small molecule metabolism; amino acid biosynthesis; chorismate	aroF	2.5.1.54	-1	2012405	2013778	1373	86	67	15.7816	192	82	-2	-8	non-essential
SMc00154	chromosome	Probable glutathione reductase	small molecule metabolism; biosynthesis of cofactors, carriers; thioredoxin, glutaredoxin, glutathione	gor	1.8.1.7	-1	2014011	2015402	1391	223	169	6.2098	174	49	-6	-8	non-essential
SMc00153	chromosome	Conserved hypothetical protein	miscellaneous; hypothetical/global homology			-1	2015607	2016149	542	4	4	108.4	453	84	453	-3	essential
SMc00152	chromosome	Probable ribose 5-phosphate isomerase	small molecule metabolism; central intermediary metabolism; non oxidative branch, pentose pathway	rpiA	5.3.1.6	-1	2016261	2016956	695	38	28	17.8205	108	62	4	-2	non-essential
SMc00151	chromosome	Probable phosphoglycolate phosphatase	small molecule metabolism; degradation; carbon compounds	gph1	3.1.3.18	1	2017176	2017859	683	64	52	10.5077	78	59	10	7	non-essential
SMc00150	chromosome	Putative membrane protein	miscellaneous; hypothetical/partial homology			-1	2017892	2019787	1895	350	292	5.3989	181	56	-11	-4	non-essential
SMc00149	chromosome	Probable fumarate hydratase class II	small molecule metabolism; energy metabolism, carbon; tca cycle	fumC	4.2.1.2	1	2020255	2021676	1421	12	9	109.308	630	481	6	520	fitness-cost
SMc00148	chromosome	Hypothetical protein	miscellaneous; hypothetical/partial homology			-1	2021723	2022331	608	141	126	4.2817	47	40	-11	40	non-essential
SMc00147	chromosome	Hypothetical protein	miscellaneous; hypothetical/partial homology			-1	2022428	2023180	752	138	121	5.4101	30	30	-9	7	non-essential
SMc00146	chromosome	Putative transcription regulator	miscellaneous; not classified regulator			1	2023390	2023881	491	66	53	7.3284	38	34	28	26	non-essential
SMc00145	chromosome	Hypothetical protein	miscellaneous; hypothetical/partial homology			-1	2023924	2024430	506	45	35	11	63	60	31	16	non-essential
SMc00144	chromosome	Probable molybdenum cofactor biosynthesis protein	small molecule metabolism; biosynthesis of cofactors, carriers; molybdopterin	moaA		1	2024458	2025507	1049	169	145	6.1706	54	37	13	54	non-essential
SMc00197	chromosome	Hypothetical transmembrane protein	miscellaneous; hypothetical/global homology			1	2025754	2026662	908	158	129	5.7107	47	36	12	10	non-essential
SMc00143	chromosome	Probable molybdopterin-guanine dinucleotide biosynthesis protein	small molecule metabolism; biosynthesis of cofactors, carriers; molybdopterin	mobA		1	2026678	2027334	656	85	73	7.6279	52	49	10	14	non-essential
SMc00142	chromosome	Probable molybdopterin-guanine dinucleotide biosynthesis protein	small molecule metabolism; central intermediary metabolism; nucleotide interconversions	mobB		1	2027331	2027855	524	46	38	11.1489	96	81	10	6	non-essential
SMc00141	chromosome	Hypothetical protein	miscellaneous; hypothetical/partial homology			-1	2027970	2029985	2015	227	188	8.8377	187	93	-1	5	non-essential
SMc00198	chromosome	Hypothetical/unknown protein	miscellaneous; unknown			-1	2030050	2030202	152	45	39	3.3043	13	12	2	-5	non-essential
SMc00140	chromosome	Putative amino-acid binding periplasmic protein	cell processes; transport of small molecules; amino acids, amines, peptides			1	2030538	2031320	782	52	32	14.7547	143	76	15	143	non-essential
SMc00139	chromosome	Amino acid transport system permease	cell processes; transport of small molecules; amino acids, amines, peptides			1	2031583	2032386	803	107	89	7.4352	70	35	3	14	non-essential
SMc00138	chromosome	Hypothetical amino-acid ABC transporter permease	cell processes; transport of small molecules; amino acids, amines, peptides			1	2032383	2033213	830	78	61	10.5063	177	75	4	224	non-essential
SMc00137	chromosome	Usg protein, probable subunit of phosphoribosylanthranilate isomerase	miscellaneous; hypothetical/global homology	usg		1	2033385	2033651	266	27	26	9.5	61	30	18	7	non-essential
SMc00136	chromosome	Dehydrogenase	small molecule metabolism		1.-.-.-	-1	2033792	2034496	704	133	91	5.2537	90	46	45	44	non-essential
SMc00135	chromosome	Hypothetical transmembrane protein	miscellaneous; hypothetical/global homology			-1	2034616	2035347	731	160	114	4.5404	37	34	0	3	non-essential
SMc00134	chromosome	Conserved hypothetical protein	miscellaneous; hypothetical/global homology			1	2035586	2036413	827	143	116	5.7431	65	55	28	29	non-essential
SMc00133	chromosome	Oxidoreductase	small molecule metabolism		1.-.-.-	1	2036481	2037350	869	180	134	4.8011	39	34	7	15	non-essential
SMc00132	chromosome	Hypothetical protein	miscellaneous; hypothetical/partial homology			1	2037347	2038045	698	48	36	14.2449	110	49	4	110	non-essential
SMc00131	chromosome	Transcription regulator AsnC family	miscellaneous; not classified regulator			-1	2038090	2038578	488	26	19	18.0741	159	88	88	5	non-essential
SMc04210	chromosome	Conserved hypothetical protein	miscellaneous; hypothetical/global homology			-1	2038643	2039272	629	39	29	15.725	177	45	13	20	non-essential
SMc04211	chromosome	Hypothetical transmembrane protein	miscellaneous; hypothetical/partial homology			-1	2039265	2039852	587	34	25	16.7714	134	67	9	47	non-essential
SMc04212	chromosome	Putative sensor histidine kinase transmembrane protein	miscellaneous; not classified regulator			1	2040134	2041669	1535	158	131	9.6541	110	108	4	29	non-essential
SMc04213	chromosome	Diacylglycerol kinase	small molecule metabolism; fatty acid biosynthesis	dgkA	2.7.1.107	-1	2041698	2042111	413	30	20	13.3226	67	64	18	1	non-essential
SMc04214	chromosome	Probablenicotinate-nucleotide--dimethylbenzimidazolephosphoribosyltransferase	small molecule metabolism; biosynthesis of cofactors, carriers; cobalamin	cobU	2.4.2.21	-1	2042316	2043332	1016	2	2	338.667	1016	6	1019	1022	essential
SMc04215	chromosome	Probable cobalamin 5-phosphate synthase transmembrane protein	small molecule metabolism; biosynthesis of cofactors, carriers; cobalamin	cobS	2.-.-.-	1	2043471	2044259	788	1	0	394	788	0	788	788	essential
SMc04216	chromosome	Hypothetical protein	miscellaneous; hypothetical/partial homology			1	2044306	2044527	221	16	7	13	72	57	72	57	non-essential
SMc04217	chromosome	Hypothetical transmembrane signal peptide protein	miscellaneous; hypothetical/global homology			1	2044524	2045225	701	54	45	12.7455	66	64	19	30	non-essential
SMc04218	chromosome	Probable ABC transporter	cell processes; transport of small molecules			-1	2045245	2046006	761	205	163	3.6942	26	24	3	3	non-essential
SMc04219	chromosome	Putative ATP-binding ABC transporter	cell processes; transport of small molecules			-1	2046003	2046929	926	151	127	6.0921	45	37	4	1	non-essential
SMc04220	chromosome	Putative transcriptional regulator	miscellaneous; not classified regulator			-1	2047050	2047367	317	18	14	16.6842	175	36	-9	13	non-essential
SMc04221	chromosome	Conserved hypothetical protein	miscellaneous; hypothetical/global homology			-1	2047573	2048097	524	42	33	12.186	65	42	0	-1	non-essential
SMc04222	chromosome	Conserved hypothetical protein	miscellaneous; hypothetical/global homology			-1	2048090	2048380	290	23	20	12.0833	53	39	1	-1	non-essential
SMc04223	chromosome	Putative transcriptional regulator	miscellaneous; hypothetical/partial homology			-1	2048520	2049155	635	65	57	9.6212	56	47	21	7	non-essential
SMc04224	chromosome	Hypothetical protein	miscellaneous; hypothetical/partial homology			1	2049353	2049703	350	23	21	14.5833	64	50	16	50	non-essential
SMc04225	chromosome	Hypothetical protein	miscellaneous; hypothetical/partial homology			-1	2049933	2051129	1196	72	64	16.3836	107	57	-2	25	non-essential
SMc04226	chromosome	Putative serine protease inhibitor	miscellaneous; hypothetical/partial homology			-1	2051379	2051933	554	38	36	14.2051	98	66	-5	7	non-essential
SMc04227	chromosome	Probable chemoreceptor (methyl-accepting chemotaxis) transmembrane protein	cell processes; mobility chemotaxis	mcpV		-1	2052167	2053981	1814	158	123	11.4088	109	106	-3	5	non-essential
SMc04228	chromosome	Probable acyl-CoA hydrolase	miscellaneous; hypothetical/global homology		3.1.2.-	1	2054191	2054580	389	43	31	8.8409	102	36	102	5	non-essential
SMc04229	chromosome	Hypothetical transmembrane protein	miscellaneous; hypothetical/partial homology			1	2054592	2055182	590	124	104	4.72	34	26	9	11	non-essential
SMc04230	chromosome	Hypothetical transmembrane signal peptide protein	miscellaneous; hypothetical/global homology			-1	2055212	2055565	353	36	28	9.5405	62	36	21	-4	non-essential
SMc04231	chromosome	Probable excinuclease ABC subunit B	macromolecule metabolism; macromolecule synthesis, modification; dna - replication, repair, restr./modif.	uvrB		1	2055780	2058737	2957	280	230	10.5231	75	70	10	19	non-essential
SMc04232	chromosome	Putative glycine-rich protein	miscellaneous; hypothetical/global homology			1	2059036	2059614	578	101	81	5.6667	52	39	39	12	non-essential
SMc04233	chromosome	Hypothetical DnaJ domain-containing protein	miscellaneous; hypothetical/partial homology			-1	2059894	2060511	617	38	30	15.8205	165	72	18	-8	non-essential
SMc04234	chromosome	Cold shock protein	cell processes; adaptation; adaptations, atypical conditions	cspA4		1	2061342	2061554	212	11	9	17.6667	59	57	14	7	non-essential
SMc04235	chromosome	Conserved hypothetical protein	miscellaneous; hypothetical/global homology			-1	2061682	2062761	1079	109	89	9.8091	130	76	4	2	non-essential
SMc04236	chromosome	Putative glycine-rich cell wall structural transmembrane protein	structural elements; cell envelope			1	2063208	2063960	752	23	20	31.3333	125	74	73	23	non-essential
SMc04237	chromosome	Hypothetical protein	miscellaneous; unknown			-1	2064120	2064368	248	17	11	13.7778	75	70	75	25	non-essential
SMc04238	chromosome	Conserved hypothetical protein	miscellaneous; hypothetical/global homology			1	2064803	2065039	236	20	15	11.2381	51	31	19	7	non-essential
SMc04239	chromosome	Hypothetical protein	miscellaneous; unknown			1	2065483	2065692	209	55	49	3.7321	18	16	1	18	non-essential
SMc04240	chromosome	Conserved hypothetical protein	miscellaneous; hypothetical/global homology			1	2065879	2066565	686	70	61	9.662	88	77	9	20	non-essential
SMc04241	chromosome	Probable ferripyochelin binding protein	miscellaneous		2.3.1.-	1	2066617	2067147	530	99	77	5.3	39	35	13	10	non-essential
SMc04242	chromosome	Putative zinc uptake regulation protein	cell processes; transport of small molecules; cations	zur		-1	2067157	2067552	395	108	86	3.6239	19	19	-11	-3	non-essential
SMc04243	chromosome	Probable high-affinity zinc uptake system membrane ABC transporter	cell processes; transport of small molecules; cations	znuB		-1	2067552	2068379	827	99	78	8.27	121	69	121	3	non-essential
SMc04244	chromosome	Probable high-affinity zinc uptake system ATP-binding ABC transporter	cell processes; transport of small molecules; cations	znuC		-1	2068372	2069247	875	87	63	9.9432	82	39	37	5	non-essential
SMc04245	chromosome	Probable high-affinity zinc uptake system ABC transporter	cell processes; transport of small molecules; cations	znuA		1	2069425	2070447	1022	150	119	6.7682	50	47	47	31	non-essential
SMc04246	chromosome	Hypothetical transmembrane signal peptide protein	miscellaneous; hypothetical/partial homology			-1	2070841	2071221	380	27	25	13.5714	77	56	30	40	non-essential
SMc04247	chromosome	Putative beta-xylosidase	small molecule metabolism; degradation; carbon compounds		3.2.1.37	-1	2071350	2072975	1625	207	170	7.8125	80	74	19	7	non-essential
SMc04248	chromosome	Hypothetical transmembrane protein	miscellaneous; hypothetical/global homology			1	2073326	2073901	575	57	49	9.9138	52	48	23	17	non-essential
SMc04249	chromosome	Probable TRAP permease	miscellaneous; hypothetical/partial homology			1	2073898	2075691	1793	237	203	7.5336	78	76	15	33	non-essential
SMc04250	chromosome	Putative transposase	elements of external origin; transposon-related functions	TRm20		1	2075844	2077016	1172	236	198	4.9451	45	35	7	9	non-essential
SMc05007	chromosome	Hypothetical protein	NA			-1	2077024	2077230	206	21	17	9.3636	59	42	42	-2	non-essential
SMc04251	chromosome	Probable periplasmic mannitol-binding protein	cell processes; transport of small molecules; carbohydrates, organic acids, alcohols	smoM		-1	2077366	2078472	1106	137	106	8.0145	152	59	-8	152	non-essential
SMc04252	chromosome	Probable oxidoreductase	small molecule metabolism			-1	2078764	2079792	1028	294	263	3.4847	48	30	-9	-7	non-essential
SMc04253	chromosome	Probable dehydrogenase	small molecule metabolism		1.1.99.28	-1	2080085	2081218	1133	174	145	6.4743	82	59	-2	1	non-essential
SMc04254	chromosome	Conserved hypothetical protein	miscellaneous; hypothetical/global homology			-1	2081235	2081996	761	104	84	7.2476	57	56	11	-2	non-essential
SMc04255	chromosome	Putative beta-mannosidase	small molecule metabolism; degradation; carbon compounds	manB	3.2.1.25	-1	2082053	2084548	2495	375	309	6.6356	71	62	0	-4	non-essential
SMc04256	chromosome	Putative gentiobiose, salicin, and cellobiose ABC transporter, ATP-binding component	cell processes; transport of small molecules			-1	2084620	2085705	1085	202	154	5.3448	53	52	-3	52	non-essential
SMc04257	chromosome	Putative gentiobiose, salicin, and cellobiose ABC transporter, permease component	cell processes; transport of small molecules			-1	2085712	2086629	917	195	159	4.6786	31	29	-9	5	non-essential
SMc04258	chromosome	Putative gentiobiose, salicin, and cellobiose ABC transporter, permease component	cell processes; transport of small molecules			-1	2086646	2087554	908	253	195	3.5748	24	21	-9	5	non-essential
SMc04259	chromosome	Putative gentiobiose, salicin, and cellobiose ABC transporter, periplasmic solute-binding component	cell processes; transport of small molecules			-1	2087747	2088982	1235	207	178	5.9375	68	41	-6	33	non-essential
SMc04260	chromosome	Probable transcriptional regulator	miscellaneous; not classified regulator			1	2089458	2090528	1070	238	184	4.477	36	29	6	8	non-essential
SMc04261	chromosome	Hypothetical protein	miscellaneous; unknown			-1	2090636	2091031	395	59	56	6.5833	35	34	3	-2	non-essential
SMc04262	chromosome	Probable 6-phosphogluconate dehydrogenase (decarboxylating) protein	small molecule metabolism; energy metabolism, carbon; oxidative branch, pentose pathway	gnd	1.1.1.44	-1	2091007	2092437	1430	314	259	4.5397	59	39	6	-4	non-essential
SMc04263	chromosome	Probable sodium/alanine symporter	cell processes; transport of small molecules; amino acids, amines, peptides			1	2092873	2094291	1418	295	256	4.7905	48	35	9	10	non-essential
SMc04264	chromosome	Putative transcriptional regulator	miscellaneous; not classified regulator			1	2094373	2095263	890	66	55	13.2836	94	89	10	89	non-essential
SMc04265	chromosome	Conserved hypothetical protein	miscellaneous; hypothetical/global homology			1	2095396	2095839	443	56	41	7.7719	40	30	24	13	non-essential
SMc04266	chromosome	Conserved hypothetical protein	miscellaneous; hypothetical/global homology			1	2095823	2096176	353	33	29	10.3824	51	41	24	5	non-essential
SMc04268	chromosome	LpxXL C28-acyltransferase	structural elements; cell exterior; surface polysaccharides/antigens	lpxXL	2.3.1.-	-1	2096413	2097351	938	9	6	93.8	343	277	343	-3	fitness-cost
SMc04270	chromosome	Probable alcohol dehydrogenase	small molecule metabolism	adhA2	1.1.1.1	-1	2097348	2098376	1028	67	38	15.1176	122	83	78	83	non-essential
SMc04273	chromosome	Putative 3-oxoacyl-acyl-carrier-protein synthase	small molecule metabolism; fatty acid biosynthesis		2.3.1.41	-1	2098613	2099896	1283	51	28	24.6731	206	185	-9	55	non-essential
SMc04275	chromosome	Probable 3-oxoacyl-ACP synthase II	small molecule metabolism; fatty acid biosynthesis	fabF2	2.3.1.41	-1	2099909	2101111	1202	108	74	11.0275	105	80	-9	-2	non-essential
SMc04277	chromosome	Putative (3R)-hydroxymyristoyl-[acyl carrier] dehydratase transmembrane protein	small molecule metabolism; fatty acid biosynthesis		4.2.1.-	-1	2101114	2101590	476	44	30	10.5778	157	48	157	4	non-essential
SMc04278	chromosome	Acyl carrier protein, involved in the transfer of long hydroxylated fatty acids to lipid A	small molecule metabolism; fatty acid biosynthesis	acpXL		-1	2101762	2102049	287	5	5	47.8333	167	58	187	58	essential
SMc04279	chromosome	Probable cobalamin biosynthesis transmembrane protein	small molecule metabolism; biosynthesis of cofactors, carriers; cobalamin	cobD		-1	2102200	2103183	983	8	8	109.222	945	15	-8	960	essential
SMc04281	chromosome	Probable threonine-phosphate decarboxylase	small molecule metabolism; biosynthesis of cofactors, carriers; cobalamin	cobC	4.1.1.81	-1	2103183	2104184	1001	18	15	52.6842	475	311	-9	-3	fitness-cost
SMc04282	chromosome	Probable cobyrinic acid A,C-diamide synthase	small molecule metabolism; biosynthesis of cofactors, carriers; cobalamin	cobB		-1	2104187	2105476	1289	9	4	128.9	655	619	669	-7	essential
SMc04284	chromosome	Probable uroporphyrin-III C-methyltransferase	small molecule metabolism; biosynthesis of cofactors, carriers; cobalamin	cobA	2.1.1.107	-1	2105473	2106312	839	14	10	55.9333	675	68	-11	9	essential
SMc04285	chromosome	Probable cobalamin biosynthesis protein	small molecule metabolism; biosynthesis of cofactors, carriers; cobalamin	cobE		-1	2106446	2106874	428	37	28	11.2632	163	62	-6	2	non-essential
SMc04286	chromosome	Hypothetical transmembrane protein	miscellaneous; hypothetical/global homology			1	2107028	2107987	959	130	111	7.3206	82	63	27	5	non-essential
SMc04288	chromosome	Putative peptide transport ATP-binding ABC transporter	cell processes; transport of small molecules; amino acids, amines, peptides			-1	2108013	2109794	1781	318	262	5.5831	35	35	-11	-4	non-essential
SMc04290	chromosome	Probable amidase	miscellaneous; hypothetical/global homology		3.5.1.-	-1	2109864	2110817	953	191	137	4.9635	43	36	-5	2	non-essential
SMc04293	chromosome	Putative peptide-binding periplasmic ABC transporter	cell processes; transport of small molecules; amino acids, amines, peptides			-1	2110798	2112414	1616	405	343	3.9803	36	36	20	1	non-essential
SMc04294	chromosome	Putative peptide ABC transporter	cell processes; transport of small molecules; amino acids, amines, peptides			-1	2112456	2113376	920	176	129	5.1977	42	35	-6	-2	non-essential
SMc04295	chromosome	Putative oligopeptide ABC transporter	cell processes; transport of small molecules; amino acids, amines, peptides			-1	2113376	2114272	896	147	122	6.0541	78	36	-1	-1	non-essential
SMc04297	chromosome	Putative response regulator	miscellaneous; not classified regulator			-1	2114253	2114867	614	143	117	4.2639	41	31	-8	11	non-essential
SMc04301	chromosome	Negative regulator	miscellaneous; not classified regulator			-1	2114864	2116030	1166	183	156	6.337	69	53	6	-4	non-essential
SMc04302	chromosome	Probable Cob(I)alamin adenosyltransferase	small molecule metabolism; biosynthesis of cofactors, carriers; cobalamin	cobO	2.5.1.17	-1	2116227	2116871	644	1	1	322	559	85	85	559	essential
SMc04303	chromosome	Probable Aerobic cobaltochelatase CobN subunit	small molecule metabolism; biosynthesis of cofactors, carriers; cobalamin	cobN	6.6.1.2	-1	2116882	2120709	3827	23	13	159.458	2830	568	568	-5	essential
SMc04304	chromosome	Probable cobalamine biosynthesis protein	small molecule metabolism; biosynthesis of cofactors, carriers; cobalamin	cobW		-1	2120782	2121846	1064	3	1	266	1064	9	-9	1073	essential
SMc04305	chromosome	Bifunctional adenosylcobalamin biosynthesis protein CobP (Adenosylcobinamide kinase and Adenosylcobinamide-phosphate guanylyltransferase)	small molecule metabolism; biosynthesis of cofactors, carriers; cobalamin	cobP		-1	2121850	2122377	527	7	5	65.875	517	6	-11	522	essential
SMc04306	chromosome	Hypothetical protein	miscellaneous; hypothetical/partial homology			1	2123251	2124051	800	138	120	5.7554	61	40	10	4	non-essential
SMc04307	chromosome	Adenylate/guanylate cyclase transmembrane protein	small molecule metabolism; global functions; global regulatory functions	cyaD2	4.6.1.1	-1	2124064	2126241	2177	372	295	5.8365	97	68	-5	-8	non-essential
SMc04308	chromosome	Oxidoreductase	small molecule metabolism		1.-.-.-	-1	2126366	2127181	815	190	163	4.267	56	36	1	-4	non-essential
SMc04309	chromosome	Probable cobyric acid synthase	small molecule metabolism; biosynthesis of cofactors, carriers; cobalamin	cobQ		-1	2127274	2128728	1454	24	18	58.16	1308	73	-3	-8	essential
SMc04310	chromosome	Hypothetical protein	miscellaneous; unknown			1	2128973	2129116	143	12	7	11	39	33	39	16	non-essential
SMc04311	chromosome	ABC transporter, substrate binding protein	miscellaneous; hypothetical/global homology			1	2129580	2130578	998	192	146	5.171	55	53	21	10	non-essential
SMc04439	chromosome	Putative ABC-transporter ATP-binding protein	cell processes; transport of small molecules; amino acids, amines, peptides			1	2130955	2131848	893	138	116	6.4245	36	35	1	7	non-essential
SMc04312	chromosome	Hypothetical protein	miscellaneous; unknown			1	2132023	2132307	284	18	13	14.9474	100	45	145	10	non-essential
SMc04313	chromosome	Hypothetical protein	miscellaneous; hypothetical/partial homology			1	2132417	2132650	233	20	17	11.0952	31	30	31	14	non-essential
SMc04314	chromosome	Hypothetical protein	miscellaneous; hypothetical/partial homology			-1	2132716	2133123	407	47	34	8.4792	71	48	13	-8	non-essential
SMc04315	chromosome	Transcription regulator LysR family	miscellaneous; not classified regulator			1	2133224	2134072	848	52	38	16	87	86	39	29	non-essential
SMc04325	chromosome	Betaine-homocysteine methyltransferase	miscellaneous; hypothetical/global homology	bmt	2.1.1.5	1	2134148	2135161	1013	124	105	8.104	45	44	10	39	non-essential
SMc04326	chromosome	Putative aminotransferase	small molecule metabolism; central intermediary metabolism; amino acids		2.6.1.-	-1	2135496	2136638	1142	133	118	8.5224	114	73	-5	11	non-essential
SMc04327	chromosome	Conserved hypothetical protein	miscellaneous; hypothetical/global homology			-1	2136677	2137315	638	127	99	4.9844	34	31	12	-3	non-essential
SMc04328	chromosome	Hypothetical protein signal peptide	miscellaneous; hypothetical/global homology			-1	2137380	2138132	752	65	58	11.3939	84	61	3	84	non-essential
SMc04329	chromosome	Hypothetical protein	miscellaneous; hypothetical/global homology			-1	2138206	2138910	704	49	44	14.08	78	71	16	-2	non-essential
SMc04330	chromosome	Putative trimethylamine methyltransferase	small molecule metabolism; biosynthesis of cofactors, carriers	mttB		-1	2139018	2140592	1574	118	102	13.2269	83	75	-6	4	non-essential
SMc04331	chromosome	Putative dimethylamine corrinoid protein	small molecule metabolism; biosynthesis of cofactors, carriers	mtbC		1	2141116	2141814	698	46	38	14.8511	94	68	27	62	non-essential
SMc04332	chromosome	Putative entericidin B signal peptide protein	miscellaneous	ecnB		-1	2141902	2142060	158	9	6	15.8	56	33	25	56	non-essential
SMc04333	chromosome	Conserved hypothetical protein	miscellaneous; hypothetical/global homology			1	2142100	2142720	620	42	35	14.4186	118	51	169	19	non-essential
SMc04334	chromosome	Putative formyltransferase	miscellaneous		2.1.2.-	1	2142915	2143715	800	80	74	9.8765	85	78	31	4	non-essential
SMc05020	chromosome	Putative entericidin A precursor	NA	ecnA		-1	2143733	2143879	146	3	2	36.5	117	27	27	117	essential
SMc04335	chromosome	Hypothetical lipoprotein transmembrane	miscellaneous; hypothetical/partial homology			1	2144024	2144197	173	8	7	19.2222	47	39	39	47	non-essential
SMc04336	chromosome	Hypothetical transmembrane signal peptide protein	miscellaneous; hypothetical/global homology			-1	2144290	2144757	467	52	43	8.8113	48	42	-9	-2	non-essential
SMc04337	chromosome	Conserved hypothetical protein	miscellaneous; hypothetical/global homology			1	2145064	2145366	302	13	10	21.5714	107	69	25	4	non-essential
SMc04339	chromosome	Hypothetical protein	miscellaneous; hypothetical/partial homology			1	2145359	2145946	587	86	66	6.7471	63	57	1	5	non-essential
SMc04340	chromosome	Oxidoreductase	small molecule metabolism		1.-.-.-	1	2145943	2147034	1091	148	131	7.3221	63	57	19	63	non-essential
SMc04342	chromosome	Methyltransferase	small molecule metabolism			1	2147155	2148117	962	52	35	18.1509	189	112	39	112	non-essential
SMc04345	chromosome	Hypothetical protein	miscellaneous; hypothetical/partial homology			1	2148120	2148458	338	16	10	19.8824	120	43	43	19	non-essential
SMc04347	chromosome	Conserved hypothetical protein	miscellaneous; hypothetical/global homology			1	2148478	2150529	2051	183	155	11.1467	162	102	55	169	non-essential
SMc04451	chromosome	Putative O-phosphotransferase	cell processes; protection responses; drug/analog sensitivity and resistance		2.7.1.-	1	2150584	2151246	662	85	72	7.6977	38	35	24	16	non-essential
SMc04161	chromosome	Conserved hypothetical protein	miscellaneous; hypothetical/global homology			-1	2151324	2151794	470	100	82	4.6535	41	29	13	-3	non-essential
SMc04162	chromosome	Putative transcription regulator	miscellaneous; not classified regulator			-1	2151826	2152155	329	23	19	13.7083	80	69	69	5	non-essential
[truncated: 4,219 more rows]
