# Supplementary material for: Co‐catabolism of arginine and succinate drives symbiotic nitrogen fixation
Source: Mol Syst Biol. 2020 Jun 3;16(6):e9419. doi: 10.15252/msb.20199419 (PMC7268258; doi:10.15252/msb.20199419)
Supplement: Supplementary file 4 — Dataset EV2 [file MSB-16-e9419-s004.xlsx]

## Sheet: Description
Dataset_EV2 contains the following table:
Dataset EV2 symbosis_score	List of the symbiosis score obtained for S. meliloti
Column:	Description:
Calculation_mode_(P2)	Refers to the calculation mode used with "calculated" for numerically calculated, "brute_force" for explicit calculation of all possibilities and "simulated" for sampling the composition space by random sampling
Consecutive_Tnhits_lost_upon selection	Observed consecutive loss in transposon insertions as compared to the input mutant pool.
expected_num_Tnhits	Expected number of Transposin insertions
gene	Provides the gene name
length	Length of CDS in base pair
locus_tag	Lists the unique gene ID numbers for S.meliloti 1021
Log2_symbiosis_impairment_score	Log2 transformed symbiosis impairment scores
p1	Probability p1 to recover i transposon insertions when λ insertions are expected according to a Poisson distribution
p2	Probability p2, to observe a consecutive loss in transposon insertions equals or exceeding k insertions as compared to the input mutant pool
product	Gene product according to the NCBI genome annotation
symbiosis impairment score	Symbiosis impairment score, p1*p2
Tnhits_num input_library (LB)	Transposon insertion form input library (LB)
Tnhits_num_output_library_(nodules)	Transposon insertion form input library (nodules)
Trp	Genes involved in tryptophan metabolism
Tyr	Genes involved in tyrosine metabolism
VIL	Genes involved in valine, iso-leucine and leucine metabolism

## Sheet: Dataset EV2 symbiosis_score
locus_tag	product	gene	length	Tnhits_num input_library (LB)	Tnhits_num_output_library_(nodules)	Consecutive_Tnhits_lost_upon selection	expected_num_Tnhits	p1	p2	Calculation_mode_(p2)	symbiosis impairment score	Log2_symbiosis_impairment_score
SM_b20002	ABC transporter, ATP-binding protein	lacK1	776	84	13	28	12.2798	0.651683	0.042274	brute_force	0.0275493	5.18184
SM_b20003	Pyrroline-5-carboxylate reductase		905	31	7	9	4.53184	0.910768	0.500577	brute_force	0.455909	1.13318
SM_b20004	Putative GstR-like transcriptional regulator	gstR	611	83	8	32	12.1336	0.146465	0.145225	brute_force	0.0212704	5.55501
SM_b20005	Putative glutathione S-transferase	gst15	953	59	14	12	8.62511	0.969451	0.367066	brute_force	0.355852	1.49065
SM_b20006	Hypothetical protein		2117	73	6	32	10.6717	0.0931484	0.184884	brute_force	0.0172217	5.85963
SM_b20007	Catalase	katC	1067	229	26	20	33.4771	0.110884	0.97068	simulated	0.107633	3.21581
SM_b20008	DNA ligase (ATP)	ligC	929	70	11	19	10.2332	0.66997	0.260184	brute_force	0.174315	2.52023
SM_b20009	Putative transcriptional regulator		1067	100	20	21	14.6188	0.931963	0.103162	brute_force	0.0961436	3.37867
SM_b20010	Hypothetical protein		779	72	15	19	10.5256	0.93054	0.0863581	brute_force	0.0803597	3.63738
SM_b20011	Putative heavy-metal transporter		2543	76	9	23	11.1103	0.32866	0.306544	brute_force	0.100749	3.31117
SM_b20012	Hypothetical protein		1244	210	32	21	30.6996	0.637487	0.6476	simulated	0.412836	1.27636
SM_b20013	Putative oxidoreductase		1001	115	16	16	16.8117	0.485967	0.86309	simulated	0.419434	1.25349
SM_b20014	Probable transcriptional regulator		956	78	12	16	11.4027	0.643933	0.577277	brute_force	0.371728	1.42768
SM_b20015	Putative sugar ABC transporter		992	76	6	21	11.1103	0.0741933	0.799312	brute_force	0.0593036	4.07574
SM_b20016	Putative sugar ABC transporter		1505	53	6	20	7.74798	0.345113	0.336141	brute_force	0.116007	3.10772
SM_b20017	Putative sugar ABC transporter ATP-binding protein ABC transporter		1022	63	8	17	9.20987	0.428341	0.566481	brute_force	0.242647	2.04307
SM_b20018	Probable sugar transport ATP-binding protein		1136	104	13	23	15.2036	0.344023	0.4068	simulated	0.139948	2.83703
SM_b20019	Dihydrolipoyllysine-residuesuccinyltransferase	sucB	2078	61	9	20	8.91749	0.598278	0.20126	brute_force	0.12041	3.05398
SM_b20020	Pyruvate dehydrogenase (acetyl-transferring)	pdh	470	93	8	34	13.5955	0.0754815	0.195582	brute_force	0.0147628	6.08189
SM_b20021	Putative transcriptional regulator		566	66	11	17	9.64843	0.735978	0.317588	brute_force	0.233738	2.09704
SM_b20022	Conserved hypothetical protein		3617	47	3	38	6.87085	0.0887512	0.0207216	calculated	0.00183906	9.08681
SM_b20023	Probable 5-oxoprolinase		962	250	39	43	36.5471	0.694757	0.01181	simulated	0.00820508	6.92927
SM_b20024	Ribosomal large subunit pseudouridine synthase B		977	87	11	17	12.7184	0.382346	0.752269	brute_force	0.287627	1.79773
SM_b20025	Conserved hypothetical protein		461	49	6	10	7.16323	0.425684	0.987543	brute_force	0.420381	1.25023
SM_b20026	Conserved hypothetical protein		1505	54	3	27	7.89417	0.0455118	0.471698	calculated	0.0214678	5.54168
SM_b20027	Conserved hypothetical protein		1136	133	11	39	19.443	0.0280702	0.21786	simulated	0.00611537	7.35334
SM_b20028	Hypothetical protein		473	126	24	27	18.4197	0.916973	0.03805	simulated	0.0348908	4.84101
SM_b20029	Conserved hypothetical protein		857	47	9	11	6.87085	0.843347	0.623594	brute_force	0.525906	0.927124
SM_b20030	RNA polymerase sigma factor, ECF subfamily protein	rpoE9	248	49	7	10	7.16323	0.574408	0.956511	brute_force	0.549427	0.864
SM_b20031	Hypothetical protein		734	12	1	8	1.75426	0.476584	0.666667	calculated	0.317723	1.65416
SM_b20032	Hypothetical protein		662	48	5	24	7.01704	0.298537	0.148936	calculated	0.044463	4.49125
SM_b20033	Hypothetical transcriptional regulator protein		563	81	6	21	11.8413	0.0500314	0.870714	brute_force	0.0435631	4.52075
SM_b20034	ABC transporter, permease		1280	64	4	22	9.35605	0.0440754	0.804563	brute_force	0.0354615	4.8176
SM_b20035	ABC transporter, permease		1016	168	23	29	24.5596	0.428051	0.21167	simulated	0.0906056	3.46426
SM_b20036	ABC transporter, periplasmic solute-binding protein		860	131	31	15	19.1507	0.99553	0.3847	simulated	0.382981	1.38466
SM_b20037	Putative shikimate 5-dehydrogenase	aroE2	227	26	5	11	3.8009	0.815424	0.273913	calculated	0.223355	2.16259
SM_b20038	Hypothetical protein		1424	6	0	6	0.87713	0.415975	-1	NA	0.415975	1.26543
SM_b20039	Aspartate transaminase		860	47	6	16	6.87085	0.469126	0.470205	brute_force	0.220586	2.18059
SM_b20040	Hypothetical protein transmembrane		530	58	5	20	8.47892	0.15119	0.629214	brute_force	0.0951308	3.39394
SM_b20041	Hypothetical protein		1157	46	6	15	6.72466	0.491488	0.532283	brute_force	0.261611	1.93451
SM_b20042	Conserved hypothetical protein		842	43	3	16	6.2861	0.127441	0.867839	brute_force	0.110599	3.1766
SM_b20043	Hypothetical protein		1310	33	1	29	4.82422	0.0467851	0.242424	calculated	0.0113418	6.4622
SM_b20044	Probable replication protein C	repC1	1004	3	0	3	0.438565	0.644961	-1	NA	0.644961	0.632716
SM_b20045	Probable replication protein B	repB1	1196	1	0	1	0.146188	0.863995	-1	NA	0.863995	0.210905
SM_b20046	Probable replication protein A	repA1	188	1	0	1	0.146188	0.863995	-1	NA	0.863995	0.210905
SM_b20047	Hypothetical protein		707	19	2	13	2.77758	0.474815	0.263158	calculated	0.124951	3.00056
SM_b20048	Probable transcriptional regulator		1961	68	3	33	9.94081	0.0107933	0.522388	calculated	0.00563831	7.47052
SM_b20049	Putative elongation factor G	fusA2	509	220	34	22	32.1614	0.668819	0.57356	simulated	0.383608	1.3823
SM_b20050	Hypothetical transmembrane protein		827	53	12	12	7.74798	0.947576	0.369725	brute_force	0.350343	1.51316
SM_b20054	Chloride peroxidase	cpo	989	166	21	31	24.2673	0.295198	0.202	simulated	0.0596299	4.06782
SM_b20055	Putative transcriptional regulator		1067	60	8	17	8.7713	0.486144	0.488089	brute_force	0.237282	2.07533
SM_b20056	ABC transporter, periplasmic solute-binding protein	btuF	1043	3	0	3	0.438565	0.644961	-1	NA	0.644961	0.632716
SM_b20057	ABC transporter, permease	btuC	800	1	0	1	0.146188	0.863995	-1	NA	0.863995	0.210905
SM_b20058	ABC transporter, ATP-binding protein	btuD	779	2	1	1	0.292377	0.964743	1	calculated	0.964743	0.0517838
SM_b20059	SAM-dependent methyltransferase, may be involved in cobalamin metabolism		1196	59	5	18	8.62511	0.140425	0.797316	brute_force	0.111963	3.15891
SM_b20060	Probable ISRm5 transposase	TRm5	320	168	25	18	24.5596	0.587894	0.81111	simulated	0.476847	1.0684
SM_b20061	Hypothetical protein		248	14	1	13	2.04664	0.39353	0.142857	calculated	0.0562185	4.15281
SM_b20062	Conserved hypothetical protein		296	17	1	12	2.4852	0.290348	0.588235	calculated	0.170793	2.54968
SM_b20063	Conserved hypothetical protein		446	33	3	18	4.82422	0.290573	0.333578	calculated	0.0969288	3.36693
SM_b20064	Putative transposase		398	56	10	23	8.18655	0.796947	0.0285947	brute_force	0.0227884	5.45555
SM_b20065	Hypothetical protein		185	78	5	40	11.4027	0.0294244	0.142657	calculated	0.0041976	7.89622
SM_b20066	Hypothetical protein		521	21	1	16	3.06996	0.18894	0.47619	calculated	0.0899717	3.47439
SM_b20067	Hypothetical protein		209	76	14	15	11.1103	0.845898	0.454886	brute_force	0.384788	1.37787
SM_b20068	Hypothetical protein		1403	30	3	10	4.38565	0.361955	0.945813	brute_force	0.342341	1.54649
SM_b20069	Probable Na+/aminoacid symporter		1487	311	55	23	45.4646	0.928131	0.44481	simulated	0.412842	1.27634
SM_b20070	Putative sulfate permease		1193	130	12	34	19.0045	0.0604454	0.27559	simulated	0.0166581	5.90763
SM_b20071	Putative efflux protein		929	90	5	29	13.157	0.00968769	0.743454	brute_force	0.00720235	7.11732
SM_b20072	ABC transporter, periplasmic solute-binding protein, induced by myo-inositol		857	62	5	21	9.06368	0.111878	0.658913	brute_force	0.0737179	3.76184
SM_b20073	3-oxoacyl-[acyl-carrier-protein] reductase		242	93	7	34	13.5955	0.0394081	0.286663	brute_force	0.0112968	6.46794
SM_b20074	Hypothetical protein		191	25	4	9	3.65471	0.695947	0.6917	brute_force	0.481386	1.05473
SM_b20075	Hypothetical protein		1016	17	1	10	2.4852	0.290348	0.823529	calculated	0.23911	2.06425
SM_b20076	3-oxoacyl-[acyl-carrier-protein] reductase		1664	28	3	17	4.09327	0.415463	0.201465	calculated	0.0837014	3.5786
SM_b20077	Putative sensor histidine kinase		635	148	18	37	21.6359	0.256383	0.07414	simulated	0.0190083	5.71723
SM_b20078	Probable response regulator		3218	47	4	25	6.87085	0.185103	0.205057	calculated	0.0379566	4.71951
SM_b20079	Probable type I secretion target repeat protein		1169	343	52	34	50.1426	0.638241	0.13934	simulated	0.0889325	3.49114
SM_b20080	Formaldehyde dehydrogenase (glutathione)		710	107	9	51	15.6422	0.0515473	0.0211298	calculated	0.00108918	9.84254
SM_b20081	Conserved hypothetical protein		818	71	10	23	10.3794	0.535688	0.15543	brute_force	0.0832622	3.5862
SM_b20082	Hypothetical protein		239	65	5	20	9.50224	0.0884203	0.791006	brute_force	0.069941	3.83772
SM_b20083	Hypothetical protein		173	15	2	9	2.19283	0.624638	0.428571	calculated	0.267702	1.9013
SM_b20084	Hypothetical protein transmembrane		146	6	0	6	0.87713	0.415975	-1	NA	0.415975	1.26543
SM_b20085	Hypothetical protein		302	11	0	11	1.60807	0.200273	-1	NA	0.200273	2.31996
SM_b20086	Hypothetical protein		605	15	2	9	2.19283	0.624638	0.428571	calculated	0.267702	1.9013
SM_b20087	Conserved hypothetical protein		1976	41	6	12	5.99372	0.607311	0.681713	brute_force	0.414012	1.27226
SM_b20088	Conserved hypothetical protein		323	141	17	30	20.6126	0.252689	0.22584	simulated	0.0570673	4.13119
SM_b20089	Hypothetical protein		191	29	1	24	4.23946	0.0755287	0.344828	calculated	0.0260444	5.26288
SM_b20090	Hypothetical protein		506	17	0	17	2.4852	0.0833087	-1	NA	0.0833087	3.58539
SM_b20091	Conserved hypothetical protein		758	36	7	11	5.26278	0.837781	0.449167	brute_force	0.376304	1.41003
SM_b20092	Conserved hypothetical protein		941	65	9	20	9.50224	0.521535	0.274338	brute_force	0.143077	2.80514
SM_b20093	Hypothetical protein		1772	81	12	14	11.8413	0.594114	0.823849	brute_force	0.489461	1.03074
SM_b20094	Phospholipase D		1817	93	13	25	13.5955	0.507864	0.167912	brute_force	0.0852762	3.55171
SM_b20095	Acetolactate synthase		440	159	20	21	23.2439	0.292726	0.74928	simulated	0.219334	2.1888
SM_b20096	Conserved hypothetical protein		1229	35	9	14	5.11659	0.963744	0.0416287	calculated	0.0401194	4.63955
SM_b20097	Hypothetical oxidoreductase protein		395	102	11	20	14.9112	0.190707	0.75646	simulated	0.144262	2.79323
SM_b20098	Conserved hypothetical protein		1634	58	6	26	8.47892	0.258431	0.156721	brute_force	0.0405015	4.62588
SM_b20099	Maltose alpha-D-glucosyltransferase		986	178	24	27	26.0215	0.394314	0.33127	simulated	0.130624	2.9365
SM_b20100	Putative dehydrogenase		1280	130	17	26	19.0045	0.377974	0.29196	simulated	0.110353	3.1798
SM_b20101	Probable oxidoreductase		1883	167	17	33	24.4135	0.0751147	0.32689	simulated	0.0245542	5.34788
SM_b20102	Putative acetoin catabolism regulatory protein	acoR	1802	121	19	22	17.6888	0.678248	0.29646	simulated	0.201074	2.31421
SM_b20103	Probable FAD-dependent oxidoreductase		758	130	13	27	19.0045	0.0982292	0.51977	simulated	0.0510566	4.29176
SM_b20104	Hypothetical membrane protein		632	37	4	11	5.40897	0.371877	0.925278	brute_force	0.34409	1.53914
SM_b20105	Putative transcriptional regulator		731	38	1	30	5.55516	0.0253518	0.421053	calculated	0.0106744	6.54969
SM_b20106	Putative transcriptional regulator		956	49	4	18	7.16323	0.158615	0.708787	brute_force	0.112424	3.15298
SM_b20107	Conserved hypothetical protein		1508	75	14	10	10.9641	0.856641	0.946277	brute_force	0.81062	0.302902
SM_b20108	Putative ABC transporter periplasmic oligopeptide-binding protein		923	165	9	32	24.1211	0.00039335	0.92369	simulated	0.000363333	11.4264
SM_b20109	Putative oligopeptide ABC transporter permease		947	70	7	14	10.2332	0.199946	0.97267	brute_force	0.194481	2.3623
SM_b20110	Putative oligopeptide ABC transporter permease		1640	54	3	30	7.89417	0.0455118	0.326399	calculated	0.014855	6.07291
SM_b20111	Putative oligopeptide ABC transporter ATP-binding protein		887	117	9	27	17.104	0.0247511	0.72843	simulated	0.0180295	5.7935
SM_b20112	Hypothetical protein		932	66	8	23	9.64843	0.373761	0.226434	brute_force	0.0846323	3.56265
SM_b20113	(R)-2-hydroxyacid dehydrogenase (2R)-3-sulfolactate + NAD(P)+ = 3-sulfopyruvate + NAD(P)H + H+		725	83	7	22	12.1336	0.0838275	0.737151	brute_force	0.0617935	4.0164
SM_b20114	Hypothetical protein		1721	79	10	16	11.5489	0.396227	0.78323	brute_force	0.310337	1.68809
SM_b20115	Putative dihydroxy-acid dehydratase	ilvD4	2204	187	18	46	27.3372	0.0390183	0.0872	simulated	0.00340239	8.19923
SM_b20116	Conserved hypothetical protein		1100	233	24	29	34.0619	0.0449957	0.66917	simulated	0.0301098	5.05362
SM_b20117	Hypothetical sugar transferase protein		419	119	19	20	17.3964	0.703361	0.40123	simulated	0.28221	1.82516
SM_b20118	Conserved hypothetical protein		356	71	8	23	10.3794	0.291759	0.315553	brute_force	0.0920653	3.4412
SM_b20119	Putative site-specific recombinase		392	32	5	9	4.67803	0.672255	0.853548	brute_force	0.573802	0.801375
SM_b20121	Hypothetical protein		335	48	3	20	7.01704	0.0808814	0.738205	brute_force	0.0597071	4.06595
SM_b20122	Hypothetical protein		896	29	3	9	4.23946	0.388138	0.977011	brute_force	0.379215	1.39891
SM_b20123	Putative transcriptional regulator		1526	107	10	26	15.6422	0.090443	0.54176	simulated	0.0489984	4.35112
SM_b20124	ABC transporter, ATP-binding protein		932	214	31	19	31.2843	0.527264	0.8583	simulated	0.452551	1.14385
SM_b20125	ABC transporter, permease		1097	88	11	18	12.8646	0.36705	0.688696	brute_force	0.252786	1.98401
SM_b20126	ABC transporter, permease		980	90	20	18	13.157	0.972098	0.127216	brute_force	0.123666	3.01548
SM_b20127	ABC transporter, periplasmic solute-binding protein, may be involved in xanthine and xanthosine transport		1313	81	11	29	11.8413	0.479867	0.0597777	brute_force	0.0286854	5.12354
SM_b20128	Deaminase		779	151	16	40	22.0744	0.114081	0.08965	simulated	0.0102274	6.61142
SM_b20129	Putative transcriptional regulator		863	79	7	22	11.5489	0.111146	0.664733	brute_force	0.0738824	3.75862
SM_b20130	Probable oxidoreductase		485	113	20	19	16.5193	0.837271	0.33544	simulated	0.280854	1.83211
SM_b20131	Probable oxidoreductase		2318	45	2	41	6.57848	0.0406102	0.0181818	calculated	0.000738367	10.4034
SM_b20132	Probable dehydrogenase		1049	323	39	43	47.2188	0.128996	0.10347	simulated	0.0133472	6.22732
SM_b20133	Conserved hypothetical protein		1391	176	9	68	25.7291	0.000136506	0.10801	simulated	1.4744e-05	16.0495
SM_b20134	Putative permease		632	205	16	35	29.9686	0.0039336	0.62806	simulated	0.00247054	8.66096
SM_b20135	Putative 3-octaprenyl-4-hydroxybenzoate carboxy-lyase		1373	52	8	13	7.60179	0.647944	0.661202	brute_force	0.428422	1.2229
SM_b20136	Conserved hypothetical protein		941	121	7	27	17.6888	0.00352737	0.92751	simulated	0.00327167	8.25576
SM_b20137	Conserved hypothetical protein		926	111	13	24	16.2269	0.256438	0.45026	simulated	0.115464	3.11449
SM_b20138	Conserved hypothetical protein		494	133	16	39	19.443	0.259029	0.04335	simulated	0.0112289	6.47664
SM_b20139	Hypothetical protein		881	43	4	15	6.2861	0.248584	0.771615	brute_force	0.191811	2.38224
SM_b20140	Putative dihydrodipicolinate synthase	dapA2	1646	97	11	24	14.1803	0.245127	0.409979	brute_force	0.100497	3.31478
SM_b20141	ABC transporter, ATP-binding protein		923	180	16	26	26.3139	0.0216708	0.85259	simulated	0.0184763	5.75818
SM_b20142	ABC transporter, permease		914	150	22	40	21.9283	0.562454	0.01253	simulated	0.00704755	7.14866
SM_b20143	ABC transporter, permease		1505	144	9	36	21.0511	0.00268196	0.62083	simulated	0.00166504	9.23022
SM_b20144	ABC transporter, periplasmic solute-binding protein		1187	135	16	23	19.7354	0.238607	0.60008	simulated	0.143183	2.80406
SM_b20145	Hypothetical protein		965	92	13	14	13.4493	0.523771	0.903957	brute_force	0.473467	1.07867
SM_b20146	4-hydroxythreonine-4-phosphate dehydrogenase 2 , (4- (phosphohydroxy)-L-threonine dehydrogenase 2, pyridoxal phosphate biosynthetic protein PdxA	pdxA2	1106	16	3	4	2.33901	0.791369	1	brute_force	0.791369	0.337577
SM_b20147	Alcohol dehydrogenase		701	70	5	23	10.2332	0.0587623	0.707764	brute_force	0.0415899	4.58762
SM_b20148	Probable transcriptional regulator		1031	35	3	17	5.11659	0.249039	0.498701	calculated	0.124196	3.00931
SM_b20149	Hypothetical protein		839	41	4	23	5.99372	0.285898	0.151081	calculated	0.0431938	4.53303
SM_b20150	Inositol-phosphate phosphatase		617	70	9	24	10.2332	0.429117	0.169063	brute_force	0.0725479	3.78492
SM_b20151	Conserved hypothetical protein		1718	73	12	16	10.6717	0.724023	0.466676	brute_force	0.337884	1.5654
SM_b20152	Hypothetical protein		1643	99	13	16	14.4726	0.415307	0.851646	brute_force	0.353695	1.49942
SM_b20153	Hypothetical protein transmembrane		986	138	10	45	20.174	0.00984262	0.18018	simulated	0.00177344	9.13923
SM_b20154	Probable transcriptional regulator		1850	101	16	17	14.765	0.686498	0.58546	simulated	0.401917	1.31503
SM_b20155	Putative ABC transporter permease		1133	203	24	28	29.6762	0.171483	0.48797	simulated	0.0836784	3.579
SM_b20156	Putative ABC transporter ATP-binding protein		1124	102	10	21	14.9112	0.122845	0.78165	simulated	0.0960216	3.3805
SM_b20157	Hypothetical ABC transporter periplasmic solute-binding protein		1124	80	5	52	11.6951	0.0245906	0.0245291	calculated	0.000603186	10.6951
SM_b20158	Hypothetical ABC transporter periplasmic solute-binding protein		884	42	10	11	6.13991	0.951328	0.324656	brute_force	0.308854	1.695
SM_b20159	Inositol-phosphate phosphatase		368	44	5	11	6.43229	0.37896	0.956021	brute_force	0.362294	1.46477
SM_b20161	Hypothetical protein		689	19	5	5	2.77758	0.936828	0.870485	brute_force	0.815495	0.294253
SM_b20162	Probable transcriptional regulator		1169	71	10	25	10.3794	0.535688	0.097069	brute_force	0.0519987	4.26538
SM_b20163	Conserved hypothetical protein		2243	109	14	25	15.9345	0.373642	0.28717	simulated	0.107299	3.22029
SM_b20164	Probable two-component response regulator receiver		671	156	13	38	22.8054	0.0191149	0.3033	simulated	0.00579754	7.43034
SM_b20165	Hypothetical protein		353	75	8	15	10.9641	0.235186	0.934056	brute_force	0.219677	2.18654
SM_b20166	Conserved hypothetical protein		812	44	8	13	6.43229	0.799555	0.391707	brute_force	0.313191	1.67489
SM_b20167	Hypothetical protein		1097	28	6	5	4.09327	0.879383	0.997677	brute_force	0.87734	0.188792
SM_b20168	Conserved hypothetical protein		641	39	7	11	5.70135	0.783974	0.580444	brute_force	0.455053	1.13589
SM_b20169	Hypothetical protein		1127	33	5	12	4.82422	0.646773	0.506472	brute_force	0.327572	1.61012
SM_b20170	Probable glutathione-dependent formaldehyde dehydrogenase	fdh	842	160	23	22	23.3901	0.522849	0.52076	simulated	0.272279	1.87684
SM_b20171	Carboxylesterase		410	64	6	26	9.35605	0.176244	0.257493	brute_force	0.0453816	4.46175
SM_b20172	Putative cytochrome c		1805	43	6	14	6.2861	0.560451	0.528182	brute_force	0.29602	1.75623
SM_b20173	Putative methanol dehydrogenase protein, large subunit		530	188	21	23	27.4834	0.124296	0.81829	simulated	0.10171	3.29746
SM_b20174	Putative cytochrome c		866	56	3	27	8.18655	0.0373409	0.527273	calculated	0.0196888	5.66648
SM_b20175	Hypothetical protein		545	80	13	28	11.6951	0.713277	0.0282099	brute_force	0.0201215	5.63512
SM_b20176	Hypothetical protein		521	26	0	26	3.8009	0.0223507	-1	NA	0.0223507	5.48354
SM_b20177	Hypothetical protein		1187	51	1	43	7.45561	0.00488896	0.313725	calculated	0.00153379	9.34868
SM_b20178	Hypothetical protein		974	107	13	25	15.6422	0.304602	0.33246	simulated	0.101268	3.30375
SM_b20179	Conserved hypothetical protein		479	53	2	49	7.74798	0.0167309	0.0130624	calculated	0.000218545	12.1598
SM_b20180	Hypothetical protein		971	39	3	25	5.70135	0.179909	0.159317	calculated	0.0286626	5.12469
SM_b20181	Putative ABC transporter periplasmic solute-binding protein		779	85	10	20	12.426	0.304204	0.57339	brute_force	0.174427	2.5193
SM_b20182	Putative ABC transporter		623	46	3	38	6.72466	0.0972965	0.0147563	calculated	0.00143573	9.444
SM_b20183	Putative ABC transporter ATP-binding protein		728	12	4	4	1.75426	0.966808	0.686869	brute_force	0.66407	0.590592
SM_b20184	Putative ABC transporter ATP-binding protein		791	19	4	6	2.77758	0.851151	0.832043	brute_force	0.708195	0.497782
SM_b20185	Probable ABC transporter		569	80	16	14	11.6951	0.914424	0.487713	brute_force	0.445977	1.16496
SM_b20186	Conserved hypothetical protein		566	29	2	17	4.23946	0.205072	0.487685	calculated	0.100011	3.32177
SM_b20194	Conserved hypothetical protein		686	80	9	49	11.6951	0.270047	0.000869342	calculated	0.000234763	12.0565
SM_b20195	Ribulose-phosphate 3-epimerase	ppe	935	52	6	19	7.60179	0.364381	0.377725	brute_force	0.137636	2.86107
SM_b20196	ATPase of the AAA+ class	cbbX	389	92	7	21	13.4493	0.0426234	0.905167	brute_force	0.0385813	4.69595
SM_b20197	Putative ribulose-1,5-bisphosphate carboxylase small subunit	cbbS	1460	20	1	10	2.92377	0.210828	1	calculated	0.210828	2.24586
SM_b20198	Putative ribulose-1,5-bisphosphate carboxylase large subunit	cbbL	1079	80	10	26	11.6951	0.379988	0.15944	brute_force	0.0605851	4.04489
SM_b20199	Putative fructose-1,6-bisphosphate aldolase	cbbA	2084	36	6	14	5.26278	0.722839	0.267843	brute_force	0.193607	2.36879
SM_b20200	Putative transketolase	cbbT	869	112	11	19	16.3731	0.109543	0.91735	simulated	0.100489	3.31488
SM_b20201	Putative phosphoribulokinase	cbbP	1049	83	6	55	12.1336	0.0425289	0.00698689	calculated	0.000297144	11.7165
SM_b20202	Putative D-fructose-1,6-bisphosphatase	cbbF	941	132	13	27	19.2969	0.0876822	0.54384	simulated	0.0476851	4.39032
SM_b20203	Probable transcriptional regulator	cbbR	95	104	9	21	15.2036	0.0635192	0.8811	simulated	0.0559667	4.15929
SM_b20204	Putative pyrroloquinoline quinone synthesis protein A	pqqA	911	19	2	15	2.77758	0.474815	0.105263	calculated	0.0499806	4.32249
SM_b20205	Probable pyrroloquinoline quinone synthesis protein B	pqqB	770	82	5	26	11.9874	0.0205016	0.761629	brute_force	0.0156146	6.00096
SM_b20206	Probable pyrroloquinoline quinone synthesis protein C	pqqC	296	65	10	10	9.50224	0.645052	0.980305	brute_force	0.632347	0.661211
SM_b20207	Putative pyrroloquinoline quinone synthesis protein D	pqqD	1127	43	1	21	6.2861	0.0135668	1	brute_force	0.0135668	6.20378
SM_b20208	Probable pyrroloquinoline quinone synthesis protein E	pqqE	239	73	13	14	10.6717	0.810739	0.580669	brute_force	0.470771	1.0869
SM_b20209	Probable tautomerase		713	25	6	10	3.65471	0.922125	0.197826	calculated	0.18242	2.45466
SM_b20210	Probable oxidoreductase		932	34	3	18	4.9704	0.269205	0.374332	calculated	0.100772	3.31083
SM_b20211	Putative transcriptional regulator		680	77	12	14	11.2565	0.660328	0.75461	brute_force	0.498291	1.00494
SM_b20212	Hypothetical protein		1883	37	6	11	5.40897	0.700276	0.648019	brute_force	0.453792	1.1399
SM_b20213	Conserved hypothetical protein		803	187	23	23	27.3372	0.23597	0.71906	simulated	0.169677	2.55914
SM_b20214	Probable oxidoreductase		980	66	14	11	9.64843	0.933573	0.692449	brute_force	0.646452	0.629386
SM_b20215	Putative transcriptional regulator		1046	52	6	14	7.60179	0.364381	0.810747	brute_force	0.295421	1.75916
SM_b20216	Epoxide hydrolase		665	57	14	6	8.33274	0.976374	0.997386	brute_force	0.973821	0.0382708
SM_b20217	Hypothetical protein		1364	61	6	20	8.91749	0.2144	0.54633	brute_force	0.117133	3.09378
SM_b20218	Putative sensor histidine kinase		737	156	22	49	22.8054	0.488461	0.00297	simulated	0.00145073	9.42901
SM_b20219	Putative response regulator		422	61	3	29	8.91749	0.0224983	0.551098	brute_force	0.0123988	6.33366
SM_b20221	Epoxide hydrolase		422	79	6	25	11.5489	0.0586975	0.614524	brute_force	0.036071	4.79302
SM_b20222	Hypothetical protein		503	34	3	8	4.9704	0.269205	1	brute_force	0.269205	1.89322
SM_b20225	probable osmotically inducible sensory protein	smC22-1	173	67	12	10	9.79462	0.810612	0.939891	brute_force	0.761887	0.392351
SM_b20226	Hypothetical protein		578	8	1	6	1.16951	0.673675	0.5	calculated	0.336838	1.56987
SM_b20227	Putative nutrient deprivation-induced protein	ndiA-1	419	98	17	15	14.3265	0.803134	0.657632	brute_force	0.528166	0.920936
SM_b20228	Putative nutrient deprivation-induced protein	ndiA-2	974	73	8	17	10.6717	0.262439	0.788302	brute_force	0.206881	2.27313
SM_b20229	Putative nutrient deprivation-induced protein	ndiB	1004	67	8	10	9.79462	0.356413	0.999276	brute_force	0.356155	1.48942
SM_b20230	probable smc22-r protein	smC22-r	1355	111	14	18	16.2269	0.346728	0.79412	simulated	0.275343	1.8607
SM_b20231	Putative ABC transporter sugar-binding protein		944	170	25	21	24.852	0.564688	0.59305	simulated	0.334888	1.57825
SM_b20232	Putative suagr ABC transporter permease		848	112	17	20	16.3731	0.624148	0.43201	simulated	0.269638	1.8909
SM_b20233	Putative sugar ABC transporter permease		1196	133	17	24	19.443	0.341048	0.43342	simulated	0.147817	2.75811
SM_b20234	Hypothetical protein		1091	235	24	41	34.3543	0.04067	0.18551	simulated	0.0075447	7.05032
SM_b20235	Putative sugar ABC transporter ATP-binding protein		344	72	12	12	10.5256	0.73932	0.853565	brute_force	0.631058	0.664155
SM_b20236	Hypothetical protein		794	39	4	20	5.70135	0.327017	0.23562	calculated	0.0770518	3.69803
SM_b20238	3-demethylubiquinone-9 3-O-methyltransferase		1040	90	11	22	13.157	0.337432	0.421028	brute_force	0.142068	2.81534
SM_b20239	Putative dTDP-glucose 4,6-dehydratase	rmlB	1118	119	15	27	17.3964	0.336402	0.24301	simulated	0.081749	3.61266
SM_b20240	Conserved hypothetical protein		1085	93	10	26	13.5955	0.204061	0.330009	brute_force	0.0673418	3.89235
SM_b20241	Conserved hypothetical protein		1130	32	3	10	4.67803	0.313156	0.975806	brute_force	0.305579	1.71038
SM_b20242	Conserved hypothetical protein		1151	54	10	19	7.89417	0.82625	0.0843658	brute_force	0.0697072	3.84255
SM_b20243	Putative glycosyltransferase		1121	54	4	13	7.89417	0.105854	0.996835	brute_force	0.105519	3.24443
SM_b20244	Putative CDP-tyvelose-2-epimerase	tyv	1106	48	15	7	7.01704	0.997536	0.733501	brute_force	0.731694	0.450688
SM_b20245	UDP-glucose 4-epimerase		992	76	9	15	11.1103	0.32866	0.886223	brute_force	0.291266	1.77959
SM_b20246	Putative oxidoreductase		1013	78	10	21	11.4027	0.412788	0.366389	brute_force	0.151241	2.72508
SM_b20247	Probable oxidoreductase		1748	54	8	16	7.89417	0.607316	0.41195	brute_force	0.250184	1.99894
SM_b20248	Hypothetical protein		1103	97	18	20	14.1803	0.872392	0.181828	brute_force	0.158626	2.6563
SM_b20249	Putative myo-inositol-1-phosphate synthase		599	36	4	14	5.26278	0.395654	0.609031	brute_force	0.240966	2.0531
SM_b20250	Conserved hypothetical protein		962	22	7	5	3.21614	0.982717	0.782578	brute_force	0.769053	0.378845
SM_b20251	Hypothetical protein		1364	163	26	22	23.8287	0.716048	0.39549	simulated	0.28319	1.82016
SM_b20252	Putative oxidoreductase		905	103	12	30	15.0574	0.262882	0.15434	simulated	0.0405733	4.62333
SM_b20253	Hypothetical protein		275	110	8	32	16.0807	0.021039	0.48865	simulated	0.0102807	6.60392
SM_b20254	Hypothetical protein		551	14	2	12	2.04664	0.664055	0.032967	calculated	0.0218919	5.51346
SM_b20255	Hypothetical protein		449	59	6	30	8.62511	0.243088	0.0737977	calculated	0.0179394	5.80073
SM_b20256	Hypothetical protein		1058	23	6	7	3.36233	0.944805	0.537827	brute_force	0.508142	0.976698
SM_b20257	Adenylate cyclase	cyaM	710	68	12	11	9.94081	0.797133	0.878382	brute_force	0.700188	0.514186
SM_b20258	Putative transcriptional regulator		962	15	3	12	2.19283	0.820761	0.00879121	calculated	0.00721549	7.11469
SM_b20259	Dihydrodipicolinate synthase		392	90	4	35	13.157	0.00334017	0.648416	brute_force	0.00216582	8.85087
SM_b20260	Hypothetical protein		1037	18	3	8	2.63139	0.729156	0.588235	calculated	0.428915	1.22124
SM_b20261	Malate dehydrogenase		1517	43	9	17	6.2861	0.894976	0.0554074	brute_force	0.0495883	4.33386
SM_b20262	Aldehyde dehydrogenase (NADP+)		806	66	11	12	9.64843	0.735978	0.81759	brute_force	0.601728	0.732816
SM_b20263	Putative ABC transporter periplasmic amino acid-binding protein		665	38	6	12	5.55516	0.677349	0.560929	brute_force	0.379945	1.39614
SM_b20264	Putative amino acid ABC transporter permease		653	47	3	20	6.87085	0.0887512	0.708603	brute_force	0.0628894	3.99104
SM_b20265	Putative amino acid ABC transporter permease		722	54	8	12	7.89417	0.607316	0.82198	brute_force	0.499202	1.0023
SM_b20266	Putative amino acid ABC transporter ATP-binding protein		1241	56	8	17	8.18655	0.566527	0.3817	brute_force	0.216243	2.20928
SM_b20267	Putative D-amino acid dehydrogenase		1001	39	2	29	5.70135	0.0767001	0.182186	calculated	0.0139737	6.16114
SM_b20268	Putative proline racemase		1691	18	1	16	2.63139	0.261381	0.222222	calculated	0.0580848	4.1057
SM_b20269	Conserved hypothetical protein		1028	66	9	17	9.64843	0.502612	0.520962	brute_force	0.261842	1.93323
SM_b20270	Probable proline racemase		431	33	3	14	4.82422	0.290573	0.699413	brute_force	0.203231	2.29881
SM_b20271	Hypothetical protein		1208	14	2	6	2.04664	0.664055	0.89011	brute_force	0.591082	0.758569
SM_b20272	Putative transporter		185	107	10	32	15.6422	0.090443	0.25651	simulated	0.0231995	5.42976
SM_b20273	Hypothetical protein		185	25	6	11	3.65471	0.922125	0.118696	calculated	0.109452	3.19163
SM_b20274	Hypothetical protein		860	36	17	6	5.26278	0.999989	0.244576	brute_force	0.244573	2.03166
SM_b20275	Conserved hypothetical protein		890	49	8	13	7.16323	0.707575	0.564763	brute_force	0.399612	1.32333
SM_b20276	Putative transcriptional regulator		1343	31	3	17	4.53184	0.336953	0.323915	calculated	0.109144	3.19569
SM_b20277	Glutamate-1-semialdehyde 2,1-aminomutase		578	128	16	22	18.7121	0.31477	0.5796	simulated	0.182441	2.4545
SM_b20278	Hypothetical protein		503	57	4	24	8.33274	0.0821018	0.514772	brute_force	0.0422637	4.56444
SM_b20279	Hypothetical protein		1466	39	5	25	5.70135	0.494759	0.020863	calculated	0.0103221	6.59811
SM_b20280	Putative oxidoreductase		1070	209	26	28	30.5534	0.23592	0.44017	simulated	0.103845	3.2675
SM_b20281	Probable spermidineputrescine ABC transporter ATP-binding protein		791	103	14	26	15.0574	0.459785	0.18188	simulated	0.0836258	3.57991
SM_b20282	Probable spermidineputrescine ABC transporter permease		983	69	13	14	10.087	0.858039	0.484349	brute_force	0.41559	1.26677
SM_b20283	Probable spermidineputrescine ABC transporter permease		1100	73	7	22	10.6717	0.165682	0.541627	brute_force	0.0897376	3.47814
SM_b20284	Putative ABC transporter periplasmic spermidineputrescine-binding protein		977	88	13	26	12.8646	0.58793	0.0967035	brute_force	0.0568549	4.13657
SM_b20285	Probable transcriptional regulator		1079	140	14	27	20.4664	0.088026	0.55729	simulated	0.049056	4.34943
SM_b20286	Opine dehydrogenase		707	55	2	38	8.04036	0.0133272	0.274747	calculated	0.00366162	8.0933
SM_b20287	Conserved hypothetical protein		1400	29	4	9	4.23946	0.582162	0.881016	brute_force	0.512894	0.963267
SM_b20288	Putative hydrolase		1349	63	6	34	9.20987	0.188327	0.0489383	calculated	0.00921642	6.76158
SM_b20289	Putative permease		995	69	5	45	10.087	0.0638654	0.022692	calculated	0.00144923	9.4305
SM_b20290	Putative transcriptional regulator		2483	21	0	21	3.06996	0.0464232	-1	NA	0.0464232	4.42901
SM_b20291	Hypothetical protein transmembrane		983	206	31	33	30.1148	0.610559	0.08671	simulated	0.0529416	4.23946
SM_b20292	Hypothetical immunogenic protein		359	52	6	20	7.60179	0.364381	0.310629	brute_force	0.113187	3.14322
SM_b20293	Hypothetical protein		701	45	4	15	6.57848	0.215028	0.828048	brute_force	0.178054	2.48961
SM_b20294	Putative transcriptional regulator		971	89	7	31	13.0108	0.0537261	0.345491	brute_force	0.0185619	5.75151
SM_b20295	Putative ABC transporter		518	122	15	23	17.835	0.299797	0.50474	simulated	0.151319	2.72433
SM_b20296	Putative TRAP dicarboxylate transporter		1280	95	6	32	13.8879	0.0152346	0.529459	brute_force	0.00806611	6.95391
SM_b20297	Putative TRAP dicarboxylate transporter		935	247	20	29	36.1085	0.00256151	0.91292	simulated	0.00233845	8.74023
SM_b20298	Hypothetical protein		899	93	11	33	13.5955	0.295628	0.0674433	brute_force	0.0199381	5.64833
SM_b20299	N-acetylneuraminate lyase	nanA	1913	98	7	32	14.3265	0.0263843	0.439461	brute_force	0.0115949	6.43037
SM_b20300	Putative adenylate cyclase	cyaF7	1130	76	6	48	11.1103	0.0741933	0.0120629	calculated	0.000894987	10.1258
SM_b20301	Putative oxidoreductase		161	106	13	30	15.496	0.317439	0.13514	simulated	0.0428987	4.54292
SM_b20302	Conserved hypothetical protein		227	13	2	7	1.90045	0.703599	0.576923	calculated	0.405923	1.30072
SM_b20303	Hypothetical protein		596	27	2	16	3.94709	0.24596	0.470085	calculated	0.115622	3.11251
SM_b20304	Probable ISRm2011-2 transposase protein, C-terminal portion	TRm2011-2C	371	70	15	12	10.2332	0.942685	0.576138	brute_force	0.543117	0.880666
SM_b20305	Probable ISRm2011-2 transposase protein, N-terminal portion	TRm2011-2N	647	61	6	18	8.91749	0.2144	0.701595	brute_force	0.150422	2.73291
SM_b20306	Putative TRm2011-2 protein	TRm2011-2	407	50	14	10	7.30942	0.991723	0.354911	brute_force	0.351974	1.50646
SM_b20307	Putative dihydroxyacetone kinase		2087	54	5	33	7.89417	0.201124	0.0386067	calculated	0.00776473	7.00885
SM_b20312	Probable dihydroxyacetone kinase		683	83	3	68	12.1336	0.0020668	0.0198082	calculated	4.09397e-05	14.5761
SM_b20313	Glycerone kinase		992	24	3	11	3.50852	0.534795	0.565217	calculated	0.302276	1.72606
SM_b20314	Glycerone kinase		986	66	5	17	9.64843	0.0816118	0.948953	brute_force	0.0774457	3.69067
SM_b20315	ABC transporter, permease		1001	165	38	18	24.1211	0.996766	0.24289	simulated	0.242104	2.0463
SM_b20316	ABC transporter, periplasmic solute-binding protein		1550	77	4	40	11.2565	0.0126941	0.244019	calculated	0.00309761	8.33463
SM_b20317	ABC sugar transporter, ATP-binding protein		1031	137	17	23	20.0278	0.294921	0.55458	simulated	0.163557	2.61213
SM_b20318	ABC transporter, permease		1217	84	11	22	12.2798	0.429996	0.320159	brute_force	0.137667	2.86075
SM_b20319	Conserved hypothetical protein		995	42	5	12	6.13991	0.423477	0.854195	brute_force	0.361731	1.46701
SM_b20320	Trap-type periplasmic solute-binding protein, may be involved in transport of hydroxyproline		1265	106	14	20	15.496	0.415804	0.56574	simulated	0.235237	2.08781
SM_b20321	Trap-type large permease component, may be involved in transport of hydroxyproline		605	106	17	21	15.496	0.705546	0.28252	simulated	0.199331	2.32676
SM_b20322	Trap-type small permease component		659	98	12	23	14.3265	0.3271	0.398274	brute_force	0.130275	2.94036
SM_b20323	Putative transcriptional regulator		1016	49	3	19	7.16323	0.0736433	0.827725	brute_force	0.0609564	4.03608
SM_b20324	Transcriptional repressor, likely regulates trehalose transport and catabolism	thuR	1271	171	26	33	24.9982	0.629523	0.06124	simulated	0.038552	4.69705
SM_b20325	ABC transporter, periplasmic solute-binding protein	thuE	986	236	106	12	34.5004	1	0.0643	simulated	0.0643	3.95904
SM_b20326	ABC transporter, permease component	thuF	830	152	20	24	22.2206	0.369248	0.46769	simulated	0.172693	2.53372
SM_b20327	ABC transporter, permease component	thuG	1028	90	8	22	13.157	0.0927943	0.737869	brute_force	0.06847	3.86838
SM_b20328	ABC transporter, ATP-binding protein	thuK	812	124	15	23	18.1274	0.276753	0.52959	simulated	0.146565	2.77038
SM_b20329	ThuA trehalose catabolism protein	thuA	1097	68	7	19	9.94081	0.2256	0.650085	brute_force	0.146659	2.76946
SM_b20330	Putative oxidoreductase, trehalose catabolism protein	thuB	356	136	14	21	19.8816	0.109532	0.86642	simulated	0.0949009	3.39744
SM_b20331	Hypothetical membrane spanning protein		941	19	4	7	2.77758	0.851151	0.625645	brute_force	0.532518	0.909097
SM_b20332	Putative arylsulfatase		2120	189	22	24	27.6296	0.164599	0.71969	simulated	0.11846	3.07753
SM_b20333	Choline-glycine betaine transporter induced by an osmotic shock	betT	911	431	37	56	63.0072	0.000274995	0.16525	simulated	4.54429e-05	14.4256
SM_b20334	Hypothetical protein		1280	91	14	34	13.3031	0.643861	0.010805	brute_force	0.00695695	7.16733
SM_b20335	Conserved hypothetical protein		791	118	8	40	17.2502	0.0109174	0.28431	simulated	0.00310392	8.33169
SM_b20336	Conserved hypothetical protein		611	96	15	19	14.0341	0.665984	0.404316	brute_force	0.269268	1.89289
SM_b20337	Putative transcriptional regulator		1223	6	0	6	0.87713	0.415975	-1	NA	0.415975	1.26543
SM_b20338	Putative transporter		482	142	24	23	20.7587	0.797828	0.22624	simulated	0.180501	2.46992
SM_b20339	Hypothetical transmembrane protein		179	31	4	7	4.53184	0.526071	0.998888	brute_force	0.525486	0.928276
SM_b20340	Hypothetical protein		185	26	5	9	3.8009	0.815424	0.551657	brute_force	0.449834	1.15253
SM_b20341	Hypothetical protein		2213	11	1	6	1.60807	0.522327	0.909091	calculated	0.474843	1.07448
SM_b20342	Putative isoquinoline 1-oxidoreductase		458	179	20	19	26.1677	0.131786	0.96368	simulated	0.127	2.9771
SM_b20343	Putative isoquinoline 1-oxidoreductase		956	50	4	18	7.30942	0.146589	0.737256	brute_force	0.108073	3.20992
SM_b20344	Putative transcriptional regulator		3149	66	11	17	9.64843	0.735978	0.317588	brute_force	0.233738	2.09704
SM_b20345	Probable acriflavine family protein		1154	490	51	39	71.6323	0.00648034	0.48732	simulated	0.003158	8.30677
SM_b20346	Putative efflux transmembrane protein		608	174	29	17	25.4368	0.793279	0.78145	simulated	0.619908	0.689874
SM_b20347	Putative transcriptional regulator		827	60	5	24	8.7713	0.130301	0.411987	brute_force	0.0536823	4.21941
SM_b20348	Hypothetical protein		941	89	13	24	13.0108	0.571861	0.162369	brute_force	0.0928524	3.42892
SM_b20349	ABC transporter, periplasmic solute-binding protein, possible erythritol transport protein		644	79	7	27	11.5489	0.111146	0.364576	brute_force	0.0405212	4.62518
SM_b20350	Hypothetical protein		1550	34	5	13	4.9704	0.621154	0.435764	brute_force	0.270677	1.88536
SM_b20351	ABC transporter, ATP-binding protein		1064	179	17	40	26.1677	0.0384513	0.19219	simulated	0.00738995	7.08022
SM_b20352	ABC transporter, permease		1034	123	20	13	17.9812	0.732222	0.95238	simulated	0.697353	0.520039
SM_b20353	Putative oxidoreductase		1919	182	27	18	26.6063	0.581049	0.84307	simulated	0.489865	1.02954
SM_b20354	Hypothetical protein		758	274	33	30	40.0556	0.149407	0.48573	simulated	0.0725713	3.78446
SM_b20355	Conserved hypothetical protein		2753	99	16	39	14.4726	0.713722	0.0022497	brute_force	0.00160566	9.28261
SM_b20356	Putative two-component sensor histidine kinase		365	451	46	42	65.9309	0.0061022	0.35782	simulated	0.00218349	8.83915
SM_b20357	Putative two-component response regulator		1562	30	2	13	4.38565	0.186854	0.896552	brute_force	0.167525	2.57756
SM_b20358	Guanylate cyclase	cyaL	1295	206	24	59	30.1148	0.152408	0.00432	simulated	0.000658403	10.5687
SM_b20359	Hypothetical protein		731	191	21	29	27.922	0.108606	0.49248	simulated	0.0534861	4.22469
SM_b20360	Hypothetical protein		797	87	9	42	12.7184	0.185229	0.0172769	calculated	0.00320019	8.28763
SM_b20361	Putative ionic voltage-gated channel protein		800	112	5	63	16.3731	0.00106031	0.085285	calculated	9.0429e-05	13.4329
SM_b20362	Inositol-phosphate phosphatase		1061	92	10	18	13.4493	0.215101	0.835156	brute_force	0.179643	2.4768
SM_b20363	Putative iron ABC transporter ATP-binding protein		2228	72	10	14	10.5256	0.517581	0.825159	brute_force	0.427086	1.2274
SM_b20364	Putative iron ABC transporter permease		1028	218	18	42	31.8691	0.00554774	0.32323	simulated	0.0017932	9.12325
SM_b20365	Putative ABC transporter iron-binding protein		1004	120	10	33	17.5426	0.0379582	0.3704	simulated	0.0140597	6.15229
SM_b20366	Putative transcriptional regulator		692	107	12	35	15.6422	0.217851	0.08092	simulated	0.0176285	5.82595
SM_b20367	Putative transcriptional regulator		1013	35	4	16	5.11659	0.420279	0.37013	calculated	0.155558	2.68448
SM_b20368	Putative efflux transporter		1241	70	18	12	10.2332	0.990999	0.347884	brute_force	0.344753	1.53637
SM_b20369	Putative ABC transporter		680	81	11	24	11.8413	0.479867	0.181566	brute_force	0.0871276	3.52073
SM_b20370	Putative ATP-binding transport protein		446	19	4	8	2.77758	0.851151	0.425697	calculated	0.362332	1.46462
SM_b20371	Putative ribose-5-phosphate isomerase		1277	38	10	11	5.55516	0.97314	0.195371	brute_force	0.190124	2.39499
SM_b20372	Putative protein		467	206	29	31	30.1148	0.467395	0.17587	simulated	0.0822008	3.6047
SM_b20373	Putative TRAP dicarboxylate transporter		992	57	6	15	8.33274	0.274444	0.841502	brute_force	0.230945	2.11438
SM_b20374	Putative periplasmic substrate-binding protein		770	87	11	20	12.7184	0.382346	0.509694	brute_force	0.19488	2.35935
SM_b20375	Putative transcriptional regulator		380	103	11	41	15.0574	0.180976	0.03043	simulated	0.0055071	7.50449
SM_b20376	Hypothetical protein		383	53	9	17	7.74798	0.74736	0.211498	brute_force	0.158065	2.66141
SM_b20377	Putative translation initiation inhibitor		1463	51	7	19	7.45561	0.531151	0.232164	brute_force	0.123314	3.01959
SM_b20378	Succinate-semialdehyde dehydrogenase [NAD(P)+]		1385	143	16	27	20.9049	0.167904	0.44189	simulated	0.0741951	3.75253
SM_b20379	Adenosylmethionine-8-amino-7-oxononanoatetransaminase		1049	107	10	34	15.6422	0.090443	0.19284	simulated	0.017441	5.84137
SM_b20380	Polyamine-transporting ATPase		830	80	7	26	11.6951	0.103697	0.43556	brute_force	0.0451661	4.46861
SM_b20381	Putative ABC transporter permease		851	47	6	11	6.87085	0.469126	0.933223	brute_force	0.437799	1.19166
SM_b20382	Putative ABC transporter permease		1073	144	12	29	21.0511	0.0239602	0.65924	simulated	0.0157955	5.98434
SM_b20383	Putative ABC transporter		971	54	3	30	7.89417	0.0455118	0.326399	calculated	0.014855	6.07291
SM_b20384	Membrane dipeptidase		728	57	4	34	8.33274	0.0821018	0.112086	calculated	0.00920245	6.76377
SM_b20385	Hypothetical protein		1736	43	9	8	6.2861	0.894976	0.897715	brute_force	0.803433	0.31575
SM_b20386	Hypothetical protein		719	122	5	34	17.835	0.000366021	0.9046	simulated	0.000331102	11.5604
SM_b20387	Putative transcriptional regulator		980	77	5	31	11.2565	0.0321567	0.413987	brute_force	0.0133124	6.23108
SM_b20388	Putative NADPH:quinone oxidoreductase		1025	125	13	49	18.2735	0.129189	0.01416	simulated	0.00182932	9.09448
SM_b20389	Diguanylate cyclase		1232	167	24	19	24.4135	0.520488	0.7728	simulated	0.402233	1.3139
SM_b20390	Hypothetical protein		1994	106	12	23	15.496	0.22857	0.52224	simulated	0.119368	3.06651
SM_b20391	Cellulose synthase (UDP-forming)		707	197	13	44	28.7991	0.000817755	0.43315	simulated	0.00035421	11.4631
SM_b20392	Putative transcriptional regulator		1256	64	4	25	9.35605	0.0440754	0.631508	brute_force	0.027834	5.16701
SM_b20393	Putative ribulose bisphosphate carboxylaseoxygenase, large subunit	rbcL	1328	154	16	32	22.513	0.097846	0.31685	simulated	0.0310025	5.01147
SM_b20394	Conserved hypothetical protein		2249	157	20	24	22.9516	0.313617	0.5225	simulated	0.163865	2.60942
SM_b20395	Putative dehydrogenase		983	173	15	67	25.2906	0.0195805	0.00682	simulated	0.000133539	12.8705
SM_b20396	Probable oxidoreductase		566	115	14	28	16.8117	0.296141	0.22338	simulated	0.066152	3.91807
SM_b20397	Probable oxidoreductase		494	93	14	25	13.5955	0.613223	0.124075	brute_force	0.0760854	3.71624
SM_b20398	Conserved hypothetical protein		590	80	13	14	11.6951	0.713277	0.731324	brute_force	0.521637	0.938883
SM_b20399	Hypothetical protein		263	64	6	16	9.35605	0.176244	0.895651	brute_force	0.157853	2.66335
SM_b20400	Hypothetical protein		173	22	2	12	3.21614	0.376545	0.584416	calculated	0.220059	2.18404
SM_b20401	Hypothetical protein		1388	15	3	10	2.19283	0.820761	0.0879121	calculated	0.0721549	3.79276
SM_b20402	Putative alcohol dehydrogenase cytochrome c subunit precursor protein		497	93	12	21	13.5955	0.399369	0.449769	brute_force	0.179624	2.47695
SM_b20403	Putative oxidoreductase subunit		2240	63	8	28	9.20987	0.428341	0.0546936	calculated	0.0234275	5.41565
SM_b20404	Putative aldehyde dehydrogenase		779	139	24	16	20.3202	0.824818	0.73101	simulated	0.60295	0.72989
SM_b20405	Putative transcriptional regulator		2114	114	14	13	16.6655	0.308361	0.99629	simulated	0.307217	1.70267
SM_b20406	5-oxoprolinase (ATP-hydrolysing)	hyuA	2201	383	61	22	55.9901	0.772381	0.77121	simulated	0.595668	0.747421
SM_b20407	5-oxoprolinase (ATP-hydrolysing)	hyuB	497	206	22	25	30.1148	0.0776154	0.79384	simulated	0.0616142	4.02059
SM_b20408	Conserved hypothetical protein		830	32	7	15	4.67803	0.898029	0.0462242	calculated	0.0415107	4.59037
SM_b20409	3-oxoacyl-[acyl-carrier-protein] reductase		938	69	16	14	10.087	0.971021	0.257017	brute_force	0.249569	2.00249
SM_b20410	ABC transporter, periplasmic solute-binding protein, induced by mannose and dulcitol		248	96	13	31	14.0341	0.46084	0.0569357	brute_force	0.0262382	5.25219
SM_b20411	Conserved hypothetical protein		164	7	0	7	1.02332	0.3594	-1	NA	0.3594	1.47634
SM_b20412	Conserved hypothetical protein		227	9	0	9	1.3157	0.268288	-1	NA	0.268288	1.89815
SM_b20413	Hypothetical protein		473	21	0	21	3.06996	0.0464232	-1	NA	0.0464232	4.42901
SM_b20414	Hypothetical protein		1289	30	3	17	4.38565	0.361955	0.281773	calculated	0.101989	3.29351
SM_b20415	Putative oxidoreductase		1292	136	29	20	19.8816	0.979624	0.15746	simulated	0.154252	2.69664
SM_b20416	Probable ABC transporter periplasmic glycerol-3-phosphate-binding protein precursor	ugpB	881	160	7	49	23.3901	7.36832e-05	0.55214	simulated	4.06834e-05	14.5852
SM_b20417	Probable glycerol-3-phosphate ABC transporter permease	ugpA	848	64	8	24	9.35605	0.409749	0.15627	brute_force	0.0640317	3.96507
SM_b20418	Probable glycerol-3-phosphate ABC transporter permease	ugpE	1049	67	10	19	9.79462	0.608717	0.285676	brute_force	0.173896	2.5237
SM_b20419	Glycerol-3-phosphate-transporting ATPase	ugpC	626	72	9	19	10.5256	0.394129	0.49295	brute_force	0.194286	2.36375
SM_b20420	Glutathione transferase		1076	56	8	27	8.18655	0.566527	0.0271943	calculated	0.0154063	6.02034
SM_b20421	Putative Transposase for insertion sequence ISRm21 protein	TRm21	1079	119	17	15	17.3964	0.525913	0.91578	simulated	0.48162	1.05403
SM_b20422	Putative alcohol dehydrogenase		1376	57	5	18	8.33274	0.16262	0.752144	brute_force	0.122314	3.03134
SM_b20423	Adenosylmethionine-8-amino-7-oxononanoatetransaminase	gabT2	1496	76	9	15	11.1103	0.32866	0.886223	brute_force	0.291266	1.77959
SM_b20424	Succinate-semialdehyde dehydrogenase [NAD(P)+]	gabD9	494	90	19	15	13.157	0.952912	0.372625	brute_force	0.355079	1.49379
SM_b20425	Putative transcriptional regulator		1280	64	11	15	9.35605	0.767164	0.444819	brute_force	0.341249	1.55111
SM_b20426	Aspartate transaminase		785	231	178	4	33.7695	1	0.3808	simulated	0.3808	1.39289
SM_b20427	ABC-type ectoine/hydroxyectoine transport system, ATPase component	ehuA	851	44	5	20	6.43229	0.37896	0.234827	calculated	0.0889901	3.49021
SM_b20428	Periplasmic ectoine/hydroxyectoine binding protein	ehuB	659	45	5	15	6.57848	0.357737	0.662971	brute_force	0.237169	2.07601
SM_b20429	ABC-type ectoine/hydroxyectoine transport system, permease component	ehuC	662	91	5	34	13.3031	0.00880065	0.529366	brute_force	0.00465877	7.74583
SM_b20430	ABC-type ectoine/hydroxyectoine transport system, permease component	ehuD	785	41	5	17	5.99372	0.446689	0.339885	brute_force	0.151823	2.71954
SM_b20431	Putative arylmalonate decarboxylase or maleate isomerase, involved in ectoine utilization	eutA	1004	59	7	18	8.62511	0.369587	0.507083	brute_force	0.187411	2.41572
SM_b20432	Putative threonine dehydratase, involved in ectoine utilization	eutB	989	64	12	25	9.35605	0.848352	0.0154802	brute_force	0.0131327	6.2507
SM_b20433	Probable ornithine cyclodeaminase, involved in ectoine utilization	eutC	1181	55	12	9	8.04036	0.934241	0.843364	brute_force	0.787905	0.343906
SM_b20434	Probable Xaa-Pro dipeptidase, involved in ectoine utilization	eutD	995	108	13	16	15.7883	0.292077	0.93246	simulated	0.27235	1.87646
SM_b20435	Probable succinylglutamate desuccinylase/aspartoacylase, involved in ectoine utilization	eutE	1274	175	30	18	25.583	0.835307	0.66283	simulated	0.553667	0.85291
SM_b20436	Probable nitrate transporter		740	127	12	17	18.5659	0.0727343	0.99156	simulated	0.0721204	3.79345
SM_b20441	Transcriptional regulator, GntR family, possible repressor with mannose as an inducer for expression of SMb20442-SMb20446		974	68	7	20	9.94081	0.2256	0.573401	brute_force	0.129359	2.95054
SM_b20442	Trap-type periplasmic solute-binding protein		572	108	11	31	15.7883	0.137842	0.23001	simulated	0.031705	4.97915
SM_b20443	Trap-type small permease component		1406	144	16	33	21.0511	0.160285	0.19709	simulated	0.0315906	4.98436
SM_b20444	Trap-type large permease component		1058	136	13	45	19.8816	0.0694049	0.05582	simulated	0.00387418	8.01189
SM_b20445	Zinc-binding deydrogenase		1208	42	7	18	6.13991	0.724503	0.102632	calculated	0.074357	3.74939
SM_b20446	D-mannonate dehydratase	uxuA	1694	95	13	21	13.8879	0.476376	0.397952	brute_force	0.189575	2.39916
SM_b20447	Diguanylate cyclase/phosphodiesterase		518	197	20	35	28.7991	0.054972	0.31635	simulated	0.0173904	5.84556
SM_b20448	Hypothetical protein		1058	37	7	15	5.40897	0.820581	0.132517	brute_force	0.108741	3.20103
SM_b20449	Probable methyltransferase		2360	177	24	23	25.8753	0.405319	0.57076	simulated	0.23134	2.11191
SM_b20450	Putative regulatory protein		563	398	28	59	58.183	8.60667e-06	0.25923	simulated	2.23111e-06	18.7738
SM_b20451	Conserved hypothetical protein		338	39	8	10	5.70135	0.876494	0.583663	brute_force	0.511577	0.966978
SM_b20452	Conserved hypothetical protein		911	46	4	24	6.72466	0.199623	0.224132	calculated	0.0447418	4.48223
SM_b20453	Putative gluconolactonase precursor protein		419	77	15	23	11.2565	0.893072	0.0392392	brute_force	0.0350434	4.83471
SM_b20454	Conserved hypothetical protein		614	31	1	28	4.53184	0.0595274	0.193548	calculated	0.0115214	6.43954
SM_b20455	Putative transcriptional regulator		746	44	5	13	6.43229	0.37896	0.820405	brute_force	0.310901	1.68547
SM_b20456	3-oxoacyl-[acyl-carrier-protein] reductase		1148	136	24	28	19.8816	0.849747	0.05388	simulated	0.0457844	4.449
SM_b20457	Putative transcriptional regulator transcription regulator		1046	104	10	20	15.2036	0.108899	0.86046	simulated	0.0937033	3.41576
SM_b20458	Putative dTDP-glucose 4,6-dehydratase		986	192	18	35	28.0682	0.0291834	0.39179	simulated	0.0114338	6.45056
SM_b20459	Putative UDP-glucose 4-epimerase		1865	118	10	27	17.2502	0.0436577	0.64067	simulated	0.0279702	5.15997
SM_b20460	Cellulose synthase (UDP-forming)		608	239	34	26	34.939	0.481625	0.43987	simulated	0.211852	2.23887
SM_b20461	Conserved hypothetical protein		977	133	19	22	19.443	0.520304	0.44119	simulated	0.229553	2.1231
SM_b20462	Probable endoglucanase H		509	124	15	23	18.1274	0.276753	0.5324	simulated	0.147343	2.76275
SM_b20463	Conserved hypothetical protein		302	71	14	10	10.3794	0.89528	0.904081	brute_force	0.809405	0.305066
SM_b20464	Hypothetical protein		1070	71	6	25	10.3794	0.107977	0.449858	brute_force	0.0485741	4.36367
SM_b20465	Probable glucokinase		1157	86	6	21	12.5722	0.0331684	0.922005	brute_force	0.0305814	5.0312
SM_b20466	Probable cellulase		1823	235	55	27	34.3543	0.999574	0.02486	simulated	0.0248494	5.33064
SM_b20467	Putative sensor kinase		644	326	39	41	47.6574	0.116425	0.1438	simulated	0.0167419	5.90039
SM_b20468	Putative sensory transduction DNA-binding response regulator		1076	162	13	42	23.6825	0.0125314	0.23268	simulated	0.0029158	8.42189
SM_b20469	Hypothetical protein		431	181	26	34	26.4601	0.51607	0.07566	simulated	0.0390459	4.67869
SM_b20470	Hypothetical protein		149	47	4	19	6.87085	0.185103	0.566899	brute_force	0.104935	3.25244
SM_b20471	Hypothetical protein		1832	44	5	24	6.43229	0.37896	0.0856568	calculated	0.0324605	4.94517
SM_b20472	Probable carbamoyltransferase	arcB2	497	305	59	39	44.5874	0.984115	0.00702	simulated	0.00690849	7.17741
SM_b20473	Hypothetical protein		221	106	7	28	15.496	0.0134882	0.75381	simulated	0.0101676	6.61988
SM_b20474	Hypothetical protein		494	29	9	5	4.23946	0.988195	0.914434	brute_force	0.903639	0.146182
SM_b20475	Conserved hypothetical protein		1565	52	6	14	7.60179	0.364381	0.810747	brute_force	0.295421	1.75916
SM_b20476	Putative ABC transporter periplasmic dipeptide-binding protein		947	235	32	20	34.3543	0.385729	0.88578	simulated	0.341671	1.54932
SM_b20477	Putative didpeptide ABC transporter permease		1802	65	11	10	9.50224	0.75175	0.955779	brute_force	0.718507	0.476926
SM_b20478	Putative dipeptide ABC transporter permease and ATP-binding protein		797	126	22	17	18.4197	0.830518	0.57348	simulated	0.476286	1.0701
SM_b20479	Putative dipeptide ABC transporter ATP-binding protein		782	79	18	10	11.5489	0.97286	0.826854	brute_force	0.804414	0.31399
SM_b20480	Putative transcriptional regulator		1775	67	8	12	9.79462	0.356413	0.979848	brute_force	0.349231	1.51775
SM_b20481	Asparagine synthase	asnO	1787	194	19	32	28.3605	0.0417471	0.47993	simulated	0.0200357	5.64128
SM_b20482	Probable D-alanine-D-alanine-ligase		1070	207	21	40	30.261	0.0496352	0.18096	simulated	0.00898199	6.79875
SM_b20483	Probable transcriptional regulator		992	109	14	27	15.9345	0.373642	0.2051	simulated	0.076634	3.70587
SM_b20484	Putative ABC transporter periplasmic sugar-binding protein		1529	86	7	32	12.5722	0.06732	0.262791	brute_force	0.0176911	5.82083
SM_b20485	Putative sugar ABC transporter ATP-binding protein		1001	141	19	25	20.6126	0.416821	0.34374	simulated	0.143278	2.80311
SM_b20486	Probable sugar ABC transporter		998	42	3	22	6.13991	0.139149	0.397213	calculated	0.0552717	4.17732
SM_b20487	Probable sugar ABC transporter		848	111	13	27	16.2269	0.256438	0.28465	simulated	0.0729952	3.77606
SM_b20488	Probable D-tagatose 3-epimerase		1472	49	5	16	7.16323	0.280349	0.6981	brute_force	0.195712	2.3532
SM_b20489	Probable carbohydrate kinase		698	131	21	18	19.1507	0.713604	0.61088	simulated	0.435927	1.19784
SM_b20490	L-fuculose-phosphate aldolase	fucA2	860	57	6	18	8.33274	0.274444	0.597957	brute_force	0.164105	2.6073
SM_b20491	Conserved hypothetical protein		902	115	20	27	16.8117	0.818287	0.05534	simulated	0.045284	4.46486
SM_b20492	3-oxoacyl-[acyl-carrier-protein] reductase		734	127	15	35	18.5659	0.244319	0.08818	simulated	0.021544	5.53657
SM_b20493	3-oxoacyl-[acyl-carrier-protein] reductase		896	63	8	13	9.20987	0.428341	0.904692	brute_force	0.387517	1.36767
SM_b20494	Putative transcriptional regulator		1703	151	23	25	22.0744	0.631381	0.24477	simulated	0.154543	2.69392
SM_b20495	Conserved hypothetical protein		1610	186	23	49	27.191	0.244489	0.01229	simulated	0.00300477	8.37853
SM_b20496	Choline dehydrogenase		1529	85	14	25	12.426	0.732191	0.0684148	brute_force	0.0500927	4.31926
SM_b20497	Putative L-xylulose kinase	lyx	842	101	11	22	14.765	0.200819	0.60355	simulated	0.121204	3.04449
SM_b20498	Fructose-bisphosphate aldolase		1733	32	4	22	4.67803	0.498679	0.0291991	calculated	0.014561	6.10175
SM_b20499	Putative glycerol-3-phosphate dehydrogenase		995	124	24	26	18.1274	0.927467	0.044	simulated	0.0408085	4.61498
SM_b20500	Putative aldoketo reductase		1004	166	36	24	24.2673	0.990376	0.06413	simulated	0.0635128	3.97681
SM_b20501	Putative transcriptional regulator		992	67	7	20	9.79462	0.239293	0.549955	brute_force	0.131601	2.92576
SM_b20502	Probable sugar ABC transporter		1538	138	20	48	20.174	0.54364	0.00181	simulated	0.000983988	9.98907
SM_b20503	Putative sugar ABC transporter ATP-binding protein		1001	162	22	29	23.6825	0.416703	0.20587	simulated	0.0857866	3.5431
SM_b20504	Putative ABC transporter periplasmic sugar-binding protein		788	224	24	60	32.7462	0.0696696	0.00771	simulated	0.000537153	10.8624
SM_b20505	Putative trifolitoxin immunity protein	tfxG	953	114	9	29	16.6655	0.0310233	0.58128	simulated	0.0180332	5.7932
SM_b20506	Probable sugar ABC transporter	araH	1526	156	16	31	22.8054	0.088106	0.37471	simulated	0.0330142	4.92077
SM_b20507	Probable sugar ABC transporter, putative arabinose transporter	araG	983	201	23	37	29.3839	0.137188	0.1607	simulated	0.0220462	5.50333
SM_b20508	Probable sugar ABC transporter, putative arabinose transporter		767	114	14	14	16.6655	0.308361	0.98724	simulated	0.304427	1.71583
SM_b20509	Putative transcriptional regulator		1148	136	12	59	19.8816	0.0411486	0.00975	simulated	0.000401199	11.2834
SM_b20510	Probable galactonate dehydratase	dgoA	779	162	18	26	23.6825	0.141869	0.5746	simulated	0.0815181	3.61674
SM_b20511	Putative oxidoreductase		254	122	11	55	17.835	0.059066	0.01161	simulated	0.000685756	10.51
SM_b20513	Hypothetical protein		1217	96	5	31	14.0341	0.00540642	0.742514	brute_force	0.00401434	7.96062
SM_b20514	Protein-glutamate methylesterase		3485	120	11	28	17.5426	0.0671474	0.51156	simulated	0.0343499	4.86355
SM_b20515	Putative methyltransferase		326	694	94	55	101.455	0.247674	0.02209	simulated	0.00547112	7.51395
SM_b20516	Putative response regulator		290	39	3	15	5.70135	0.179909	0.830725	brute_force	0.149455	2.74222
SM_b20517	Hypothetical protein		719	65	7	16	9.50224	0.268431	0.81684	brute_force	0.219265	2.18925
SM_b20518	Hypothetical protein		368	118	16	19	17.2502	0.443836	0.67616	simulated	0.300104	1.73647
SM_b20519	Conserved hypothetical protein		557	111	29	10	16.2269	0.998606	0.81727	simulated	0.81613	0.293128
SM_b20520	Hypothetical protein		1109	80	14	12	11.6951	0.798888	0.855801	brute_force	0.683689	0.548587
SM_b20521	Probable multimeric flavodoxin WrbA		368	176	10	44	25.7291	0.00037118	0.52512	simulated	0.000194914	12.3249
SM_b20522	Hypothetical protein		1208	138	29	34	20.174	0.975918	0.00249	simulated	0.00243003	8.68481
SM_b20523	Diguanylate cyclase signal peptide		608	263	30	43	38.4475	0.0964262	0.10199	simulated	0.0098345	6.66793
SM_b20525	Putative transcriptional regulator		434	82	8	47	11.9874	0.155852	0.00594314	calculated	0.000926252	10.0763
SM_b20527	Conserved hypothetical protein		800	71	23	16	10.3794	0.999794	0.0168991	brute_force	0.0168957	5.8872
SM_b20528	Hypothetical protein		929	112	14	33	16.3731	0.333662	0.0774	simulated	0.0258255	5.27506
SM_b20529	Conserved hypothetical protein		338	173	32	29	25.2906	0.919889	0.04747	simulated	0.0436671	4.51731
SM_b20530	Hypothetical protein		536	33	2	14	4.82422	0.14026	0.914773	brute_force	0.128306	2.96234
SM_b20531	RNA polymerase sigma factor, ECF subfamily protein	rpoE7	638	134	11	27	19.5892	0.0261542	0.74357	simulated	0.0194475	5.68428
SM_b20532	Hypothetical protein		203	60	8	32	8.7713	0.486144	0.0109328	calculated	0.00531493	7.55573
SM_b20533	Hypothetical protein		809	26	1	23	3.8009	0.107303	0.230769	calculated	0.0247623	5.33571
SM_b20534	Hypothetical protein		1010	176	22	65	25.7291	0.268646	0.00031	simulated	8.32801e-05	13.5517
SM_b20535	Putative dehydrogenase		1853	114	14	26	16.6655	0.308361	0.29826	simulated	0.0919719	3.44266
SM_b20536	Hypothetical protein		1028	312	36	42	45.6108	0.0849561	0.13885	simulated	0.0117961	6.40554
SM_b20537	Probable transcriptional regulator		1286	120	12	30	17.5426	0.109819	0.32723	simulated	0.035936	4.79843
SM_b20538	Probable sugar ABC transporter		1874	290	27	38	42.3946	0.00779092	0.45708	simulated	0.00356107	8.13347
SM_b20539	Probable adenylate cyclase	cyaF6	221	360	47	25	52.6278	0.243405	0.79808	simulated	0.194256	2.36397
SM_b20540	Hypothetical protein		1652	66	10	22	9.64843	0.626933	0.129198	brute_force	0.0809984	3.62596
SM_b20541	Putative transposase		353	267	29	31	39.0323	0.0585364	0.55741	simulated	0.0326288	4.93771
SM_b20542	Putative protein in ISRm14		416	55	9	16	8.04036	0.711604	0.3275	brute_force	0.233051	2.10129
SM_b20543	Putative transposase		218	99	14	17	14.4726	0.520472	0.705116	brute_force	0.366993	1.44617
SM_b20544	Putative protein in ISRm14		443	91	5	32	13.3031	0.00880065	0.619884	brute_force	0.00545538	7.5181
SM_b20545	Hypothetical protein		518	44	8	13	6.43229	0.799555	0.391707	brute_force	0.313191	1.67489
SM_b20546	Conserved hypothetical protein		278	106	8	32	15.496	0.0288491	0.43333	simulated	0.0125012	6.32179
SM_b20547	Hypothetical protein		494	47	3	20	6.87085	0.0887512	0.708603	brute_force	0.0628894	3.99104
SM_b20548	Hypothetical protein		317	45	10	9	6.57848	0.928691	0.733274	brute_force	0.680985	0.554306
SM_b20549	Hypothetical protein		245	47	6	24	6.87085	0.469126	0.065809	calculated	0.0308727	5.01752
SM_b20550	Conserved hypothetical protein		446	38	9	10	5.55516	0.943311	0.410284	brute_force	0.387026	1.3695
SM_b20551	Hypothetical protein		731	56	7	37	8.18655	0.427239	0.00173814	calculated	0.000742599	10.3951
SM_b20552	Putative peptidase		194	121	12	19	17.6888	0.103723	0.93331	simulated	0.0968061	3.36876
SM_b20553	Hypothetical protein		509	40	3	19	5.84753	0.165337	0.538462	calculated	0.0890274	3.48961
SM_b20554	Hypothetical protein		221	196	33	32	28.6529	0.81913	0.05277	simulated	0.0432255	4.53197
SM_b20555	Hypothetical protein		680	60	5	20	8.7713	0.130301	0.680304	brute_force	0.0886442	3.49583
SM_b20556	Conserved hypothetical protein		335	117	10	31	17.104	0.0467822	0.41861	simulated	0.0195835	5.67422
SM_b20557	Conserved hypothetical protein		410	56	3	31	8.18655	0.0373409	0.33189	calculated	0.0123931	6.33432
SM_b20558	Hypothetical protein		584	110	9	36	16.0807	0.0416082	0.23607	simulated	0.00982245	6.6697
SM_b20559	Hypothetical protein		221	125	25	23	18.2735	0.948572	0.08548	simulated	0.0810839	3.62444
SM_b20560	Conserved hypothetical protein		458	21	1	17	3.06996	0.18894	0.380952	calculated	0.0719773	3.79631
SM_b20561	Hypothetical protein		914	88	13	16	12.8646	0.58793	0.687219	brute_force	0.404037	1.30744
SM_b20562	Hypothetical protein		914	205	38	36	29.9686	0.935911	0.01072	simulated	0.010033	6.63911
SM_b20563	Hypothetical protein		830	105	11	20	15.3498	0.162636	0.79972	simulated	0.130063	2.94272
SM_b20568	ABC transporter, periplasmic solute-binding protein		770	77	17	25	11.2565	0.961286	0.00805278	brute_force	0.00774102	7.01326
SM_b20569	ABC transporter, ATP-binding protein		992	77	8	20	11.2565	0.210003	0.640805	brute_force	0.134571	2.89356
SM_b20570	ABC transporter, periplasmic solute-binding protein		845	90	11	22	13.157	0.337432	0.421028	brute_force	0.142068	2.81534
SM_b20571	ABC transporter, permease		1349	79	18	14	11.5489	0.97286	0.326513	brute_force	0.317652	1.65448
SM_b20573	FMN reductase		2627	33	1	17	4.82422	0.0467851	0.969697	calculated	0.0453673	4.4622
SM_b20574	(1->4)-alpha-D-glucan 1-alpha-D-glucosylmutase		1055	174	21	28	25.4368	0.221252	0.39337	simulated	0.087034	3.52228
SM_b20575	3-carboxy-cis,cis-muconate cycloisomerase	pcaB	614	33	3	22	4.82422	0.290573	0.120968	calculated	0.03515	4.83033
SM_b20576	Protocatechuate 3,4-dioxygenase alpha chain	pcaG	761	26	5	12	3.8009	0.815424	0.182609	calculated	0.148903	2.74755
SM_b20577	Protocatechuate 3,4-dioxygenase beta chain	pcaH	407	33	5	15	4.82422	0.646773	0.216604	calculated	0.140094	2.83554
SM_b20578	Gamma carboxymuconolactone decarboxylase	pcaC	806	36	3	17	5.26278	0.230057	0.542857	calculated	0.124888	3.00129
SM_b20579	Beta-ketoadipate enol-lactone hydrolase	pcaD	941	54	15	8	7.89417	0.992681	0.741574	brute_force	0.736146	0.441936
SM_b20580	PcaQ transcriptional activator	pcaQ	1889	37	6	13	5.40897	0.700276	0.4011	brute_force	0.28088	1.83197
SM_b20581	Putative 4-hydroxyphenylpyruvate dioxygenase		920	171	25	15	24.9982	0.553064	0.97244	simulated	0.537822	0.8948
SM_b20582	Putative transcriptional regulator, LysR family protein		1172	71	16	13	10.3794	0.963751	0.39724	brute_force	0.38284	1.38519
SM_b20583	Putative 4-hydroxybenzoate hydroxylase	pobA	662	153	19	23	22.3668	0.279742	0.60891	simulated	0.170337	2.55353
SM_b20584	Putative oxidoreductase		1745	74	5	20	10.8179	0.0418093	0.921316	brute_force	0.0385196	4.69826
SM_b20585	Putative gamma-glutamyltranspeptidase	ggt	755	126	15	24	18.4197	0.254841	0.49472	simulated	0.126075	2.98764
SM_b20586	Transcriptional regulator	pcaR	860	55	6	32	8.04036	0.30847	0.0243752	calculated	0.00751901	7.05524
SM_b20587	Beta-ketoadipate succinyl-CoA transferase	pcaI	785	99	6	24	14.4726	0.0106299	0.929631	brute_force	0.00988186	6.661
SM_b20588	Beta-ketoadipate succinyl-CoA transferase	pcaJ	1202	32	2	20	4.67803	0.154522	0.399194	calculated	0.0616841	4.01896
SM_b20589	Acetyl-CoA C-acyltransferase	pcaF	323	53	10	13	7.74798	0.84009	0.454402	brute_force	0.381739	1.38934
SM_b20590	Putative acylphosphatase		296	25	5	12	3.65471	0.836507	0.145342	calculated	0.121579	3.04003
SM_b20591	Hypothetical protein		683	3	0	3	0.438565	0.644961	-1	NA	0.644961	0.632716
SM_b20592	RNA polymerase sigma factor, ECF subfamily protein	rpoE8	524	24	4	6	3.50852	0.723835	0.988142	brute_force	0.715252	0.483476
SM_b20593	Hypothetical protein		317	105	18	27	15.3498	0.793931	0.04979	simulated	0.0395298	4.66092
SM_b20594	Putative amicyanin precursor protein	amcY	1835	27	2	14	3.94709	0.24596	0.666667	calculated	0.163973	2.60847
SM_b20595	Putative cell division protein FtsK like protein	ftsK2	989	95	6	32	13.8879	0.0152346	0.529459	brute_force	0.00806611	6.95391
SM_b20596	Conserved hypothetical protein		419	13	0	13	1.90045	0.149502	-1	NA	0.149502	2.74177
SM_b20597	Putative membrane protein		1256	22	1	11	3.21614	0.169107	1	calculated	0.169107	2.56399
SM_b20598	Probable replication protein	repA3	1061	25	2	13	3.65471	0.293178	0.66	calculated	0.193497	2.36961
SM_b20599	Putative smb01f11-replication protein	repB3	623	20	1	17	2.92377	0.210828	0.3	calculated	0.0632483	3.98283
SM_b20600	Hypothetical protein		695	36	5	15	5.26278	0.569955	0.323625	brute_force	0.184451	2.43869
SM_b20602	ABC transporter, ATP-binding protein		1175	55	10	22	8.04036	0.81186	0.0348109	brute_force	0.0282615	5.14502
SM_b20603	ABC transporter, permease		1613	209	36	29	30.5534	0.858326	0.0974	simulated	0.0836009	3.58034
SM_b20604	ABC transporter, permease		1292	213	24	36	31.1381	0.114114	0.21236	simulated	0.0242333	5.36686
SM_b20605	ABC transporter, periplasmic solute-binding protein		449	158	15	33	23.0978	0.0499873	0.37342	simulated	0.0186663	5.74342
SM_b20606	Hypothetical protein		464	68	10	13	9.94081	0.590445	0.839574	brute_force	0.495722	1.0124
SM_b20607	Conserved hypothetical protein		338	50	8	12	7.30942	0.687951	0.71551	brute_force	0.492236	1.02258
SM_b20608	Putative transcriptional regulator, ArsR family protein		3380	7	0	7	1.02332	0.3594	-1	NA	0.3594	1.47634
SM_b20609	Putative two-component sensor histidine kinase		929	328	44	30	47.9498	0.315642	0.418	simulated	0.131938	2.92207
SM_b20610	Putative two-component response regulator		1325	40	2	29	5.84753	0.0691276	0.211538	calculated	0.0146232	6.0956
SM_b20611	C4-dicarboxylate transport protein	dctA	1865	59	4	25	8.62511	0.0690073	0.506717	brute_force	0.0349672	4.83786
SM_b20612	C4-dicarboxylate transport sensor protein	dctB	1382	93	5	61	13.5955	0.00725232	0.0232485	calculated	0.000168606	12.5341
SM_b20613	C4-dicarboxylate transport transcriptional regulatory protein	dctD	2057	78	7	33	11.4027	0.119037	0.137407	brute_force	0.0163565	5.93399
SM_b20614	Hypothetical protein		1835	244	25	47	35.67	0.0387286	0.08863	simulated	0.00343251	8.18652
SM_b20615	Putative thiamine biosynthesis protein	thiC	977	139	8	47	20.3202	0.00170616	0.29346	simulated	0.00050069	10.9638
SM_b20616	Putative thiamine biosynthesis oxidoreductase	thiO	773	27	1	17	3.94709	0.0955327	0.740741	calculated	0.070765	3.82082
SM_b20617	Putative thiamine biosynthesis protein	thiG	605	30	0	30	4.38565	0.0124548	-1	NA	0.0124548	6.32716
SM_b20618	Putative thiamine-phosphate pyrophosphorylase	thiE	989	46	2	27	6.72466	0.0364303	0.495652	calculated	0.0180568	5.79132
SM_b20619	Probable transcriptional regulator		1043	144	23	29	21.0511	0.712156	0.08193	simulated	0.058347	4.0992
SM_b20620	Putative sugar ABC transporter		956	117	14	17	17.104	0.272591	0.91111	simulated	0.24836	2.00949
SM_b20621	Putative sugar uptake ABC transporter permease		1523	71	10	23	10.3794	0.535688	0.15543	brute_force	0.0832622	3.5862
SM_b20622	Putative sugar uptake ABC transporter ATP-binding protein		1271	75	8	18	10.9641	0.235186	0.751224	brute_force	0.176677	2.50081
SM_b20623	S-methyl-5-thioribose kinase	mtnK	1094	102	6	33	14.9112	0.00807323	0.59096	simulated	0.00477096	7.71151
SM_b20624	Probable translation initiation factor subunit	mtnA	1205	38	3	17	5.55516	0.195527	0.627786	brute_force	0.122749	3.02622
SM_b20625	Putative sugar efflux transporter		986	60	6	19	8.7713	0.228413	0.597394	brute_force	0.136453	2.87353
SM_b20626	Putative transcriptional regulator, AraC family protein		308	29	1	23	4.23946	0.0755287	0.413793	calculated	0.0312532	4.99985
SM_b20627	Conserved hypothetical protein		269	27	5	11	3.94709	0.793345	0.324452	brute_force	0.257402	1.9579
SM_b20628	Conserved hypothetical protein		278	22	3	16	3.21614	0.598928	0.0519481	calculated	0.0311131	5.00633
SM_b20629	Hypothetical protein		1085	13	6	2	1.90045	0.996549	0.999417	brute_force	0.995969	0.00582764
SM_b20630	Putative sugar uptake ABC transporter ATP-binding protein		1922	108	15	24	15.7883	0.487875	0.2644	simulated	0.128994	2.95462
SM_b20631	Conserved hypothetical protein		863	226	28	49	33.0386	0.217998	0.01768	simulated	0.0038542	8.01935
SM_b20632	Putative sugar uptake ABC transporter permease		917	84	12	20	12.2798	0.543997	0.363302	brute_force	0.197635	2.33909
SM_b20633	Putative sugar uptake ABC transporter permease		1235	78	8	22	11.4027	0.19818	0.517376	brute_force	0.102534	3.28583
SM_b20634	Putative sugar uptake ABC transporter periplasmic solute-binding protein precursor		803	113	12	21	16.5193	0.160982	0.76264	simulated	0.122771	3.02595
SM_b20636	Putative transposase of insertion sequence ISRm19 protein	TRm19	1241	43	5	17	6.2861	0.400886	0.408052	brute_force	0.163582	2.61191
SM_b20647	Hypothetical protein		1037	13	1	10	1.90045	0.433622	0.461538	calculated	0.200133	2.32097
SM_b20648	Putative oxidoreductase		1004	127	15	18	18.5659	0.244319	0.89681	simulated	0.219108	2.19029
SM_b20649	NAD+ synthase	nadE1	1547	70	15	11	10.2332	0.942685	0.710161	brute_force	0.669458	0.578934
SM_b20650	Long-chain-fatty-acid-CoA ligase		266	193	22	35	28.2143	0.139436	0.20742	simulated	0.0289218	5.1117
SM_b20651	Putative acyl carrier protein		1937	25	1	19	3.65471	0.120413	0.48	calculated	0.0577982	4.11283
SM_b20652	Putative asparagine synthetase	asnB	395	308	31	48	45.026	0.0176222	0.12327	simulated	0.00217228	8.84657
SM_b20654	Hypothetical protein		476	23	2	11	3.36233	0.347062	0.782609	calculated	0.271614	1.88037
SM_b20655	Conserved hypothetical protein		869	56	10	10	8.18655	0.796947	0.89121	brute_force	0.710248	0.493606
SM_b20656	Putative oxidoreductase		656	108	10	25	15.7883	0.084905	0.61694	simulated	0.0523813	4.2548
SM_b20657	Hypothetical protein		899	70	13	17	10.2332	0.846876	0.243738	brute_force	0.206416	2.27637
SM_b20658	Putative sugar uptake ABC transporter permease		932	60	5	36	8.7713	0.130301	0.0466948	calculated	0.00608437	7.36068
SM_b20659	Putative sugar uptake ABC transporter permease		1304	81	8	15	11.8413	0.165707	0.972661	brute_force	0.161177	2.63329
SM_b20660	Putative sugar uptake ABC transporter periplasmic solute-binding protein precursor		1067	82	10	19	11.9874	0.348547	0.593625	brute_force	0.206906	2.27295
SM_b20661	Putative sugar uptake ABC transporter ATP-binding protein		776	94	17	16	13.7417	0.845095	0.483126	brute_force	0.408287	1.29234
SM_b20662	3-oxoacyl-[acyl-carrier-protein] reductase		983	110	9	27	16.0807	0.0416082	0.63651	simulated	0.026484	5.23873
SM_b20663	Conserved hypothetical protein		689	29	4	18	4.23946	0.582162	0.0694708	calculated	0.0404433	4.62796
SM_b20664	Putative transcriptional regulator, GntR family protein		653	73	6	21	10.6717	0.0931484	0.746371	brute_force	0.0695233	3.84636
SM_b20665	Putative partial transposase of insertion sequence ISRm17 protein		677	95	26	10	13.8879	0.99883	0.69058	brute_force	0.689773	0.535807
SM_b20666	L-fuculose-phosphate aldolase		1004	47	3	39	6.87085	0.0887512	0.0138144	calculated	0.00122604	9.67178
SM_b20667	Putative transcriptional repressor		905	151	23	42	22.0744	0.631381	0.00649	simulated	0.00409766	7.93098
SM_b20668	Putative 3-hydroxyisobutyrate dehydrogenase		776	105	17	20	15.3498	0.718565	0.33602	simulated	0.241452	2.05019
SM_b20669	Hydroxypyruvate isomerase		1277	15	3	6	2.19283	0.820761	0.725275	brute_force	0.595278	0.748366
SM_b20670	Conserved hypothetical protein		968	40	5	15	5.84753	0.470469	0.478718	brute_force	0.225222	2.15058
SM_b20671	Putative sugar uptake ABC transporter periplasmic solute-binding protein precursor		1322	100	14	28	14.6188	0.505138	0.101168	brute_force	0.0511037	4.29043
SM_b20672	Putative sugar ABC transporter		1580	150	19	18	21.9283	0.311328	0.90319	simulated	0.281189	1.83039
SM_b20673	Putative sugar uptake ABC transporter ATP-binding protein		1019	118	16	15	17.2502	0.443836	0.94179	simulated	0.418	1.25843
SM_b20674	Putative transcriptional regulator, LacI family protein		575	47	8	11	6.87085	0.745767	0.743053	brute_force	0.554145	0.851665
SM_b20675	Conserved hypothetical protein		920	26	3	13	3.8009	0.473301	0.44	calculated	0.208253	2.26359
SM_b20676	Hypothetical protein		491	30	1	29	4.38565	0.0670771	0.0666667	calculated	0.00447181	7.80493
SM_b20677	Putative ureidoglycolate hydrolase		1268	20	2	11	2.92377	0.440485	0.568421	calculated	0.250381	1.9978
SM_b20678	Putative hydroxypyruvate reductase	ttuD2	884	75	11	15	10.9641	0.583549	0.705251	brute_force	0.411549	1.28087
SM_b20679	Probable tartronic semialdehyde reductase	QglxR	815	57	8	16	8.33274	0.546207	0.496849	brute_force	0.271382	1.8816
SM_b20680	Putative hydroxypyruvate isomerase	hyi	1784	56	4	30	8.18655	0.0894387	0.203518	calculated	0.0182024	5.77973
SM_b20681	Putative glyoxylate carboligase	gcl	821	148	20	20	21.6359	0.416825	0.71245	simulated	0.296967	1.75163
SM_b20682	Putative acetate operon repressor IclR protein	iclR	899	64	4	33	9.35605	0.0440754	0.247609	calculated	0.0109135	6.51774
SM_b20683	Putative transcriptional regulator, LysR family protein		836	125	14	39	18.2735	0.190709	0.05584	simulated	0.0106492	6.55312
SM_b20684	Conserved hypothetical protein		2456	117	19	27	17.104	0.727806	0.08226	simulated	0.0598693	4.06204
SM_b20685	Putative DNA ligase		884	247	35	24	36.1085	0.470646	0.59494	simulated	0.280006	1.83647
SM_b20686	Putative DNA ligase		1085	125	14	26	18.2735	0.190709	0.43253	simulated	0.0824872	3.59969
SM_b20687	Probable O-linked GlcNAc transferase		641	68	10	15	9.94081	0.590445	0.648932	brute_force	0.383159	1.38399
SM_b20688	Conserved hypothetical protein		773	75	15	13	10.9641	0.909298	0.57144	brute_force	0.519609	0.944501
SM_b20689	Probable exodeoxyribonuclease III	xthA4	326	66	10	29	9.64843	0.626933	0.0181611	calculated	0.0113858	6.45663
SM_b20690	Hypothetical protein		221	27	4	10	3.94709	0.639174	0.65812	brute_force	0.420653	1.2493
SM_b20691	Hypothetical protein		806	20	0	20	2.92377	0.0537309	-1	NA	0.0537309	4.2181
SM_b20692	Putative 5-keto-D-gluconate 5-reductase	idnO1	176	113	16	28	16.5193	0.514583	0.11873	simulated	0.0610964	4.03277
SM_b20694	Putative choline dehydrogenase		506	16	1	10	2.33901	0.321957	0.75	calculated	0.241468	2.0501
SM_b20695	Hypothetical protein		485	62	5	19	9.06368	0.111878	0.794011	brute_force	0.0888324	3.49277
SM_b20696	Hypothetical protein		1694	24	5	10	3.50852	0.856485	0.282609	calculated	0.24205	2.04662
SM_b20697	Putative amino acid degradation protein		1652	210	34	25	30.6996	0.758671	0.29173	simulated	0.221327	2.17575
SM_b20698	Putative transport protein, similar to E. coli multidrug resistance protein EmrB		1097	242	27	28	35.3776	0.0885895	0.6465	simulated	0.0572731	4.126
SM_b20699	Putative multidrug resistance efflux protein		413	96	9	21	14.0341	0.107796	0.787692	brute_force	0.0849098	3.55793
SM_b20700	Conserved hypothetical exported protein		752	30	2	15	4.38565	0.186854	0.724138	calculated	0.135308	2.88568
SM_b20701	Conserved hypothetical protein		1664	18	5	6	2.63139	0.948621	0.544118	brute_force	0.516161	0.954106
SM_b20702	Putative regulatory protein, possibly two-component response regulator		509	255	39	27	37.278	0.650811	0.31639	simulated	0.20591	2.27991
SM_b20703	Conserved hypothetical protein		1460	64	12	22	9.35605	0.848352	0.0437687	brute_force	0.0371312	4.75122
SM_b20704	Putative glycogen synthase	glgA2	911	198	25	33	28.9453	0.266977	0.1871	simulated	0.0499513	4.32333
SM_b20705	Conserved hypothetical membrane protein		776	95	19	25	13.8879	0.927984	0.0281811	brute_force	0.0261516	5.25696
SM_b20706	Putative amino acid uptake ABC transporter periplasmic solute-binding protein precursor		1262	121	14	24	17.6888	0.229161	0.50338	simulated	0.115355	3.11584
SM_b20707	Putative adenylate cyclase	cyaG2	551	209	15	51	30.5534	0.00145151	0.19938	simulated	0.000289401	11.7546
SM_b20708	Putative methylated-DNA--protein-cysteine methyltransferase		557	50	8	21	7.30942	0.687951	0.0719516	brute_force	0.0494992	4.33645
SM_b20709	Putative 3-methyladenine DNA glycosylase		887	58	4	23	8.47892	0.0753019	0.605393	brute_force	0.0455872	4.45523
SM_b20710	3-hydroxyisobutyrate dehydrogenase		812	85	6	36	12.426	0.0360567	0.223734	brute_force	0.0080671	6.95373
SM_b20711	Epimerase/isomerase		929	77	11	21	11.2565	0.548676	0.2633	brute_force	0.144467	2.79119
SM_b20712	ABC transporter, periplasmic solute-binding protein	mocB	1541	106	15	26	15.496	0.517421	0.16171	simulated	0.0836722	3.57911
SM_b20713	ABC transporter, ATP binding protein		1025	80	14	13	11.6951	0.798888	0.757983	brute_force	0.605543	0.723699
SM_b20714	ABC transporter, permease		905	112	16	23	16.3731	0.528998	0.30251	simulated	0.160027	2.64361
SM_b20715	Putative transcriptional regulator, LysR family protein		896	101	13	23	14.765	0.386027	0.36002	simulated	0.138977	2.84708
SM_b20716	Conserved hypothetical membrane protein		1025	93	11	15	13.5955	0.295628	0.944463	brute_force	0.279209	1.84058
SM_b20717	Putative transcriptional regulator, LacI family protein		1526	105	14	24	15.3498	0.430283	0.28971	simulated	0.124657	3.00396
SM_b20718	Putative sugar uptake ABC transporter ATP-binding protein		1010	95	11	26	13.8879	0.269611	0.275424	brute_force	0.0742572	3.75132
SM_b20719	Putative sugar ABC transporter		950	67	10	33	9.79462	0.608717	0.00581629	calculated	0.00354047	8.14184
SM_b20720	Putative sugar uptake ABC transporter periplasmic solute-binding protein precursor		1397	119	11	33	17.3964	0.0715325	0.27294	simulated	0.0195241	5.6786
SM_b20721	Putative two-component sensor histidine kinase		677	88	11	19	12.8646	0.36705	0.607355	brute_force	0.222929	2.16534
SM_b20722	Putative two-component response regulator		1067	98	11	21	14.3265	0.233467	0.628717	brute_force	0.146785	2.76823
SM_b20723	Putative iron ABC transporter periplasmic solute-binding protein precursor		944	78	14	17	11.4027	0.823175	0.318082	brute_force	0.261837	1.93326
SM_b20724	Conserved hypothetical exported protein		491	48	8	13	7.01704	0.726867	0.530839	brute_force	0.385849	1.37389
SM_b20725	Hypothetical membrane protein		1517	43	1	37	6.2861	0.0135668	0.27907	calculated	0.00378608	8.04508
SM_b20726	Conserved hypothetical membrane protein		233	77	8	37	11.2565	0.210003	0.0328932	calculated	0.00690769	7.17758
SM_b20727	Hypothetical protein		209	4	0	4	0.584753	0.557243	-1	NA	0.557243	0.843621
SM_b20728	Hypothetical protein		413	11	1	10	1.60807	0.522327	0.181818	calculated	0.0949686	3.39641
SM_b20729	Conserved hypothetical protein		1034	24	6	6	3.50852	0.934053	0.821562	brute_force	0.767383	0.381982
SM_b20745	Glutamate-ammonia ligase	glnII	185	166	24	26	24.2673	0.532323	0.28013	simulated	0.14912	2.74546
SM_b20746	Glutamine synthetase translation inhibitor	gstI	674	35	4	23	5.11659	0.420279	0.0472689	calculated	0.0198661	5.65355
SM_b20747	Hypothetical enzyme, haloacid dehalogenaseepoxide hydrolase family protein		1064	61	9	18	8.91749	0.598278	0.31988	brute_force	0.191377	2.38551
SM_b20748	Putative glycosyltransferase	pssF	1463	95	11	28	13.8879	0.269611	0.196074	brute_force	0.0528636	4.24158
SM_b20749	Probable mannitol dehydrogenase	uxuB	749	108	12	32	15.7883	0.20749	0.14477	simulated	0.0300383	5.05705
SM_b20750	Gluconate 5-dehydrogenase		896	30	6	9	4.38565	0.845416	0.607038	brute_force	0.5132	0.962408
SM_b20751	Putative 3-hydroxyisobutyrate dehydrogenase		1070	41	6	18	5.99372	0.607311	0.157155	calculated	0.0954419	3.38923
SM_b20752	Putative enoyl-CoA hydratase		1142	54	2	43	7.89417	0.0149363	0.115304	calculated	0.00172221	9.18152
SM_b20753	Acyl-CoA dehydrogenase		1475	91	10	26	13.3031	0.226563	0.300952	brute_force	0.0681846	3.87441
SM_b20754	Probable transcriptional regulator		1532	114	17	19	16.6655	0.596197	0.54591	simulated	0.32547	1.6194
SM_b20755	Putative propionyl-CoA carboxylase beta chain	pccB	2012	191	16	32	27.922	0.010517	0.65511	simulated	0.00688978	7.18133
SM_b20756	Putative propionyl-CoA carboxylase alpha chain	pccA	2138	130	12	26	19.0045	0.0604454	0.66569	simulated	0.0402379	4.6353
SM_b20757	Methylmalonyl-CoA mutase	bhbA	734	118	7	67	17.2502	0.00464894	0.0175675	calculated	8.16704e-05	13.5798
SM_b20758	Putative transcriptional regulator, GntR or ArsR family protein		470	34	3	19	4.9704	0.269205	0.304144	calculated	0.0818772	3.61039
SM_b20759	Probable protein PhnG	phnG	602	14	1	11	2.04664	0.39353	0.428571	calculated	0.168656	2.56785
SM_b20760	Probable protein PhnH	phnH	1106	16	3	7	2.33901	0.791369	0.6	calculated	0.474821	1.07454
SM_b20761	Uncharacterized enzyme of phosphonate metabolism	phnI	893	69	14	9	10.087	0.911932	0.953371	brute_force	0.869409	0.201893
SM_b20762	Uncharacterized enzyme of phosphonate metabolism	phnJ	776	105	17	19	15.3498	0.718565	0.40373	simulated	0.290106	1.78535
SM_b20763	Putative phosphonate uptake ABC transporter ATP-binding protein	phnK	707	50	4	17	7.30942	0.146589	0.809379	brute_force	0.118646	3.07527
SM_b20764	Putative phosphonate uptake ABC transporter ATP-binding protein	phnL	614	52	8	12	7.60179	0.647944	0.772494	brute_force	0.500533	0.998463
SM_b20765	Chloramphenicol O-acetyltransferase		1163	23	3	10	3.36233	0.56661	0.642575	brute_force	0.364089	1.45764
SM_b20766	Putative transposase of insertion sequence ISRm22 protein	TRm22	1718	138	27	16	20.174	0.942963	0.56511	simulated	0.532878	0.908123
SM_b20767	Putative dihydroxyacetone (glycerone) kinase	dak	941	55	11	17	8.04036	0.88514	0.120486	brute_force	0.106647	3.22908
SM_b20768	Hypothetical protein		1538	57	12	11	8.33274	0.918842	0.624252	brute_force	0.573588	0.801912
SM_b20769	Conserved hypothetical membrane protein		500	135	17	30	19.7354	0.317518	0.18008	simulated	0.0571786	4.12838
SM_b20770	Conserved hypothetical membrane protein		986	77	8	17	11.2565	0.210003	0.852507	brute_force	0.179029	2.48173
SM_b20771	Conserved hypothetical protein		1046	58	5	20	8.47892	0.15119	0.629214	brute_force	0.0951308	3.39394
SM_b20772	Probable pyridoxal phosphate biosynthetic protein PdxA	pdxA2	686	45	5	29	6.57848	0.357737	0.021451	calculated	0.00767383	7.02584
SM_b20773	Putative transcriptional regulator, GntR family protein		545	50	1	43	7.30942	0.00556072	0.28	calculated	0.001557	9.32701
SM_b20774	Hypothetical protein		3602	70	6	20	10.2332	0.11611	0.753325	brute_force	0.0874687	3.51509
SM_b20775	Hypothetical exported protein, TonB-dependent receptor protein		1949	283	35	36	41.3713	0.181638	0.21312	simulated	0.0387107	4.69113
SM_b20776	Putative adenylate cyclase	cyaK	965	169	20	20	24.7058	0.201216	0.88616	simulated	0.178309	2.48755
SM_b20777	Putative transposase of insertion sequence ISRm19 protein	TRm19	515	36	9	9	5.26278	0.957611	0.474601	brute_force	0.454483	1.1377
SM_b20778	Putative transposase of insertion sequence ISRm2011-2, orfB C-terminus protein	TRm2011-2b-2	431	42	14	7	6.13991	0.998257	0.579643	brute_force	0.578633	0.78928
SM_b20779	Hypothetical protein of ISRm2011-2, orfC N-terminus		1259	29	11	11	4.23946	0.998516	0.0110381	calculated	0.0110217	6.50351
SM_b20780	RNA-directed DNA polymerase		140	121	13	29	17.6888	0.159141	0.30814	simulated	0.0490379	4.34996
SM_b20783	Putative transposase of insertion sequence ISRm2011-2, orfA protein	TRm2011-2a	716	45	6	10	6.57848	0.514204	0.95987	brute_force	0.493569	1.01868
SM_b20784	Putative branched-chain amino acid uptake ABC transporter ATP-binding protein		764	42	2	21	6.13991	0.0560097	0.731707	calculated	0.0409827	4.60884
SM_b20785	ABC transporter, ATP-binding protein		1001	23	4	9	3.36233	0.751158	0.559571	brute_force	0.420326	1.25042
SM_b20786	ABC transporter, permease		863	79	6	26	11.5489	0.0586975	0.55578	brute_force	0.0326229	4.93797
SM_b20787	ABC transporter, permease		1211	22	3	9	3.21614	0.598928	0.727273	brute_force	0.435584	1.19898
SM_b20803	Probable 3-deoxy-manno-octulosonate cytidylyltransferase (CMP KDO transferase)	kdsB2	731	137	19	22	20.0278	0.467789	0.48872	simulated	0.228618	2.12899
SM_b20804	Putative membrane-anchored protein		905	95	6	28	13.8879	0.0152346	0.724963	brute_force	0.0110445	6.50052
SM_b20805	Putative glycosyltransferase		689	116	23	20	16.9578	0.938042	0.17799	simulated	0.166962	2.58241
SM_b20806	Hypothetical protein		1637	118	16	21	17.2502	0.443836	0.51721	simulated	0.229556	2.12308
SM_b20807	Putative membrane protein		776	245	43	32	35.8161	0.897726	0.05576	simulated	0.0500572	4.32028
SM_b20808	Putative membrane-anchored protein		989	108	11	32	15.7883	0.137842	0.19554	simulated	0.0269536	5.21338
SM_b20809	Arabinose-5-phosphate isomerase	kpsF1	2033	144	8	60	21.0511	0.0010701	0.10531	simulated	0.000112692	13.1153
SM_b20810	Putative O-acetyl transferase		320	312	30	39	45.6108	0.00924539	0.40755	simulated	0.00376796	8.052
SM_b20811	Putative protein		1046	69	13	27	10.087	0.858039	0.00924334	brute_force	0.00793115	6.97825
SM_b20812	Conserved hypothetical protein, possibly membrane-anchored		1805	210	25	33	30.6996	0.174679	0.25985	simulated	0.0453902	4.46147
SM_b20813	ABC transporter, ATP-binding and permease components	msbA1	740	271	37	29	39.617	0.37729	0.37192	simulated	0.140322	2.83319
SM_b20814	Hypothetical protein		1667	69	7	33	10.087	0.212486	0.0618979	calculated	0.0131524	6.24853
SM_b20815	Putative protein, similar to protein involved in assembly of outer membrane proteins		1289	181	13	39	26.4601	0.00299981	0.48607	simulated	0.00145812	9.42168
SM_b20816	Hypothetical protein		1031	123	18	31	17.9812	0.564008	0.06369	simulated	0.0359217	4.799
SM_b20817	Putative transcriptional regulator, LacI family protein		1091	129	9	28	18.8583	0.00958852	0.80994	simulated	0.00776612	7.00859
SM_b20818	Hydrocarbon oxygenase, required for rhizopine catabolism	mocD	317	70	12	20	10.2332	0.768956	0.147708	brute_force	0.113581	3.13821
SM_b20819	Putative ferredoxin of the Rieseke type	mocE	1229	55	7	31	8.04036	0.447342	0.0136444	calculated	0.00610372	7.3561
SM_b20820	Putative ferredoxin reductase	mocF	800	68	7	20	9.94081	0.2256	0.573401	brute_force	0.129359	2.95054
SM_b20821	Putative 3-methyl-2-oxobutanoate hydroxymethyltransferase		824	35	4	17	5.11659	0.420279	0.292208	calculated	0.122809	3.02551
SM_b20822	Putative cell surface polysaccharide export ABC-2 transporter permease protein, close relative to wzm1Y20833	rkpT2	1031	28	1	16	4.09327	0.0849789	0.857143	calculated	0.072839	3.77914
SM_b20823	Lipopolysaccharide processing protein (Polysaccharide chain length determinant protein), involved in capsule polysaccharide biosynthesis	rkpZ2	2336	103	9	60	15.0574	0.0680147	0.00224696	calculated	0.000152826	12.6758
SM_b20824	Putative glycosyltransferase involved in capsule biosynthesis		770	246	28	32	35.9623	0.103358	0.41086	simulated	0.0424656	4.55756
SM_b20825	Putative acetyltransferase, cysElacA/lpxA/nodL family protein		533	122	9	30	17.835	0.016813	0.63556	simulated	0.0106857	6.54818
SM_b20826	Hypothetical protein		587	56	5	16	8.18655	0.174739	0.866955	brute_force	0.151491	2.7227
SM_b20827	Putative transposase, probably encoded by an unidentified IS element protein		275	52	5	19	7.60179	0.230491	0.536363	brute_force	0.123627	3.01593
SM_b20828	Putative protein		416	53	10	12	7.74798	0.84009	0.576111	brute_force	0.483985	1.04697
SM_b20829	Putative secreted calcium-binding protein		1013	205	20	40	29.9686	0.0357078	0.20927	simulated	0.00747257	7.06418
SM_b20830	Arabinose-5-phosphate isomerase	kpsF2	953	133	23	29	19.443	0.823124	0.04488	simulated	0.0369418	4.7586
SM_b20831	Polysaccharide export inner-membrane protein	rkpR/rkpE	659	8	0	8	1.16951	0.31052	-1	NA	0.31052	1.68724
SM_b20832	Capsular-polysaccharide-transporting ATPase	rkpS	779	2	0	2	0.292377	0.746487	-1	NA	0.746487	0.42181
SM_b20833	ABC-type polysaccharide export system, permease component	rkpT1	1298	126	9	44	18.4197	0.0122315	0.17823	simulated	0.00218002	8.84144
SM_b20834	Probable lipopolysaccharide processing protein	rkpZ1	995	177	26	25	25.8753	0.561625	0.33881	simulated	0.190284	2.39377
SM_b20835	Conserved hypothetical protein		329	124	10	29	18.1274	0.028511	0.61105	simulated	0.0174216	5.84298
SM_b20836	Hypothetical protein		224	57	4	24	8.33274	0.0821018	0.514772	brute_force	0.0422637	4.56444
SM_b20837	Hypothetical protein		1061	19	4	6	2.77758	0.851151	0.832043	brute_force	0.708195	0.497782
SM_b20838	Calcium binding protein		209	239	30	30	34.939	0.229999	0.37765	simulated	0.086859	3.52518
SM_b20839	Hypothetical protein		692	35	4	22	5.11659	0.420279	0.0682773	calculated	0.0286955	5.12303
SM_b20840	Conserved hypothetical protein		1211	217	36	15	31.7229	0.804305	0.96335	simulated	0.774827	0.368054
SM_b20841	Conserved hypothetical protein		1229	165	24	18	24.1211	0.544177	0.82555	simulated	0.449245	1.15443
SM_b20842	Hypothetical transmembrane protein		1526	303	35	98	44.2951	0.0895959	2e-05	simulated	1.79192e-06	19.0901
SM_b20843	Predicted membrane protein involved in D- alanine export	algI	467	142	17	47	20.7587	0.242768	0.01178	simulated	0.00285981	8.44987
SM_b20846	Probable xanthine dehydrogenase	xdhB2	293	209	35	26	30.5534	0.816405	0.2079	simulated	0.169731	2.55868
SM_b20847	Probable transcriptional regulator		1232	79	9	23	11.5489	0.28402	0.35967	brute_force	0.102153	3.29119
SM_b20848	Conserved hypothetical membrane protein, paralogue of Y21292		1316	187	27	25	27.3372	0.52515	0.38148	simulated	0.200334	2.31952
SM_b20849	Putative guanine deaminase	guaD2	1136	167	20	25	24.4135	0.217741	0.56167	simulated	0.122298	3.03152
SM_b20850	Putative L-lactate dehydrogenase (cytochrome) protein	lldD1	980	145	12	25	21.1973	0.0223463	0.86222	simulated	0.0192674	5.69769
SM_b20851	Putative transcriptional regulator, sorC family protein		1529	174	34	17	25.4368	0.958633	0.57295	simulated	0.549249	0.864469
SM_b20852	Ribulokinase		1019	270	27	30	39.4709	0.0233936	0.71832	simulated	0.0168041	5.89504
SM_b20853	Galactitol 1-phosphate 5-dehydrogenase		995	167	22	35	24.4135	0.360125	0.08558	simulated	0.0308195	5.02001
SM_b20854	ABC transporter, permease		1514	248	43	39	36.2547	0.883591	0.01302	simulated	0.0115044	6.44168
SM_b20855	ABC transporter, ATP-binding protein		968	247	29	46	36.1085	0.134063	0.05052	simulated	0.00677288	7.20602
SM_b20856	ABC transporter, periplasmic solute-binding protein, may transport deoxyribose		602	147	13	23	21.4897	0.0349654	0.90361	simulated	0.0315951	4.98416
SM_b20857	Putative glucose-6-phosphate isomerase		485	150	21	20	21.9283	0.477731	0.6737	simulated	0.321848	1.63555
SM_b20858	L-lactate dehydrogenase (cytochrome)		950	82	1	67	11.9874	8.08059e-05	0.365854	calculated	2.95631e-05	15.0458
SM_b20859	Putative transcriptional regulator, araC family protein		368	94	9	37	13.7417	0.122203	0.0845718	brute_force	0.0103349	6.59633
SM_b20860	Probable non-heme chloroperoxidase		1205	151	14	31	22.0744	0.046231	0.46829	simulated	0.0216495	5.52952
SM_b20861	Putative dehydrogenase, oxidoreductase FAD flavoprotein		440	172	29	18	25.1444	0.809937	0.67723	simulated	0.548514	0.866401
SM_b20862	Hypothetical protein		1031	38	6	18	5.55516	0.677349	0.0982801	calculated	0.0665699	3.90899
SM_b20863	Putative mechanosensitive ion channel		425	229	33	23	33.4771	0.513105	0.61321	simulated	0.314641	1.66822
SM_b20864	Conserved hypothetical exported protein		752	148	17	24	21.6359	0.188704	0.6185	simulated	0.116713	3.09896
SM_b20865	Conserved hypothetical protein		917	123	19	18	17.9812	0.652585	0.62569	simulated	0.408316	1.29224
SM_b20866	Conserved hypothetical protein		350	252	31	30	36.8395	0.191036	0.42234	simulated	0.0806822	3.63161
SM_b20867	Hypothetical protein		3689	59	8	21	8.62511	0.505969	0.198089	brute_force	0.100227	3.31866
SM_b20868	Putative two-component sensor histidine kinase		701	592	91	31	86.5435	0.707328	0.38281	simulated	0.270772	1.88485
SM_b20869	Putative two-component response regulator		896	100	16	12	14.6188	0.700204	0.963084	brute_force	0.674355	0.568419
SM_b20870	Putative transcriptional regulator, lysR family protein		749	134	21	20	19.5892	0.678045	0.48093	simulated	0.326092	1.61665
SM_b20871	3-oxoacyl-[acyl-carrier-protein] reductase		389	63	9	16	9.20987	0.55978	0.537437	brute_force	0.300846	1.7329
SM_b20872	Conserved hypothetical protein, transthyretin-like protein		512	38	2	18	5.55516	0.0850263	0.806543	brute_force	0.0685774	3.86612
SM_b20873	Putative ureidoglycolate hydrolase	allA	503	59	7	30	8.62511	0.369587	0.0366005	calculated	0.0135271	6.20801
SM_b20874	Conserved hypothetical protein		929	61	7	21	8.91749	0.333649	0.338637	brute_force	0.112986	3.14579
SM_b20875	Conserved hypothetical protein		797	162	21	37	23.6825	0.337002	0.06258	simulated	0.0210896	5.56732
SM_b20876	Hypothetical protein		1130	68	11	17	9.94081	0.703488	0.360477	brute_force	0.253591	1.97942
SM_b20877	Putative oxidoreductase, possibly D-amino acid oxidase		716	59	10	9	8.62511	0.749403	0.980481	brute_force	0.734775	0.444625
SM_b20878	Conserved hypothetical protein		452	35	3	18	5.11659	0.249039	0.415584	calculated	0.103497	3.27234
SM_b20879	Putative protein required for attachment to host cells		1511	31	6	10	4.53184	0.82695	0.502724	brute_force	0.415727	1.26629
SM_b20880	Putative ATP-dependent RNA helicase	rhlE2	461	61	3	36	8.91749	0.0224983	0.255627	calculated	0.00575116	7.44193
SM_b20881	Conserved hypothetical exported protein		449	49	4	20	7.16323	0.158615	0.554546	brute_force	0.0879592	3.50702
SM_b20882	Putative heavy metal efflux pump		467	32	5	10	4.67803	0.672255	0.725628	brute_force	0.487807	1.03562
SM_b20883	Hypothetical protein		434	38	2	21	5.55516	0.0850263	0.58037	calculated	0.0493467	4.3409
SM_b20884	Hypothetical protein		920	21	3	9	3.06996	0.631563	0.657143	brute_force	0.415027	1.26872
SM_b20885	Conserved hypothetical membrane protein		1409	102	13	39	14.9112	0.371756	0.01523	simulated	0.00566185	7.46451
SM_b20886	Conserved hypothetical protein		941	158	23	27	23.0978	0.547048	0.21449	simulated	0.117336	3.09128
SM_b20887	Conserved hypothetical protein		818	174	40	26	25.4368	0.997263	0.02504	simulated	0.0249715	5.32358
SM_b20888	Conserved hypothetical protein		704	97	10	22	14.1803	0.164038	0.640332	brute_force	0.105039	3.251
SM_b20889	Hypothetical glycine-rich protein		1739	76	15	13	11.1103	0.901392	0.594666	brute_force	0.536027	0.899622
SM_b20890	Dihydroxy-acid dehydratase	araF	1433	138	21	41	20.174	0.628917	0.00644	simulated	0.00405022	7.94778
SM_b20891	2-oxoglutarate semialdehyde dehydrogenase	araE	995	157	16	27	22.9516	0.083544	0.59801	simulated	0.0499602	4.32308
SM_b20892	Conserved hypothetical protein	araD	1214	152	9	35	22.2206	0.001313	0.74107	simulated	0.000973022	10.0052
SM_b20893	ABC transporter, permease	araC	1520	199	26	41	29.0915	0.324065	0.04161	simulated	0.0134843	6.21257
SM_b20894	ABC transporter, ATP-binding protein	araB	1067	198	28	40	28.9453	0.479347	0.03113	simulated	0.0149221	6.06641
SM_b20895	ABC transporter, periplasmic solute-binding protein	araA	908	92	17	12	13.4493	0.864067	0.863337	brute_force	0.74598	0.42279
SM_b20896	Probable transcriptional regulator, lysR family, possibly activator of the expression of chvE protein	gbpR	452	78	14	10	11.4027	0.823175	0.966937	brute_force	0.795959	0.329234
SM_b20897	Hypothetical protein		410	35	5	12	5.11659	0.595512	0.600569	brute_force	0.357646	1.4834
SM_b20898	Hypothetical protein		191	24	2	15	3.50852	0.319274	0.391304	calculated	0.124933	3.00077
SM_b20899	Hypothetical myo-inositol dehydrogenase protein	idhA	1934	89	6	36	13.0108	0.0257243	0.276098	brute_force	0.00710243	7.13747
SM_b20900	Diguanylate cyclase/phosphodiesterase		188	206	27	30	30.1148	0.32539	0.27305	simulated	0.0888476	3.49252
SM_b20901	Putative transcriptional regulator		1037	146	21	32	21.3435	0.527928	0.0789	simulated	0.0416535	4.58542
SM_b20902	ABC transporter, periplasmic solute-binding protein, likely transports mannose, L-lyxose, glucose and sorbose		1361	90	9	21	13.157	0.155693	0.69637	brute_force	0.10842	3.2053
SM_b20903	ABC sugar transporter, permease		785	88	14	23	12.8646	0.688882	0.141378	brute_force	0.0973925	3.36005
SM_b20904	ABC transporter, ATP-binding protein		1172	89	11	21	13.0108	0.352074	0.472317	brute_force	0.16629	2.58822
SM_b20905	Putative transposase		305	137	27	14	20.0278	0.946809	0.76251	simulated	0.721952	0.470026
SM_b20906	Hypothetical protein		305	75	4	42	10.9641	0.0154743	0.168333	calculated	0.00260483	8.58459
SM_b20907	Hypothetical protein		338	65	11	14	9.50224	0.75175	0.575799	brute_force	0.432857	1.20804
SM_b20908	Hypothetical protein		155	17	2	7	2.4852	0.547615	0.926471	brute_force	0.507349	0.97895
SM_b20909	Hypothetical protein		308	89	13	19	13.0108	0.571861	0.441896	brute_force	0.252703	1.98449
SM_b20910	Hypothetical protein		206	75	20	18	10.9641	0.995492	0.0316262	brute_force	0.0314837	4.98925
SM_b20911	Hypothetical protein		1094	31	2	19	4.53184	0.170028	0.425806	calculated	0.0723992	3.78788
SM_b20912	Putative ATP-dependent DNA ligase		602	204	20	29	29.8224	0.0377378	0.66236	simulated	0.024996	5.32216
SM_b20913	Hypothetical protein		185	83	11	16	12.1336	0.446402	0.766282	brute_force	0.34207	1.54764
SM_b20914	Hypothetical protein		1613	160	25	26	23.3901	0.678693	0.19942	simulated	0.135345	2.88529
SM_b20915	Putative arylsulfatase	aslA1	260	160	25	32	23.3901	0.678693	0.05673	simulated	0.0385023	4.69891
SM_b20916	Hypothetical protein		392	34	4	15	4.9704	0.445702	0.417673	brute_force	0.186158	2.4254
SM_b20918	Transposase of insertion sequence ISRm1 orfA protein	TRm1a	830	45	5	23	6.57848	0.357737	0.129325	calculated	0.0462643	4.43396
SM_b20919	Transposase of insertion sequence ISRm1 orfB protein	TRm1b	422	105	31	14	15.3498	0.999864	0.15394	simulated	0.153919	2.69976
SM_b20920	Hypothetical secreted protein		242	86	18	22	12.5722	0.945778	0.0448098	brute_force	0.0423802	4.56047
SM_b20921	Hypothetical protein		1052	54	13	11	7.89417	0.968851	0.43363	brute_force	0.420123	1.25112
SM_b20922	Putative glycoside hydrolase		536	288	34	31	42.1022	0.118361	0.4812	simulated	0.0569554	4.13402
SM_b20924	Putative alpha-L-arabinofuranosidase	abfA	167	308	31	40	45.026	0.0176222	0.31084	simulated	0.00547767	7.51222
SM_b20925	Conserved hypothetical membrane protein		500	202	21	37	29.53	0.0641041	0.23368	simulated	0.0149799	6.06083
SM_b20926	Hypothetical exported protein		482	47	8	19	6.87085	0.745767	0.0889552	brute_force	0.0663399	3.91398
SM_b20927	Hypothetical exported protein		1250	41	5	17	5.99372	0.446689	0.339885	brute_force	0.151823	2.71954
SM_b20928	Putative exported carboxyl-terminal protease		998	111	14	25	16.2269	0.346728	0.31263	simulated	0.108397	3.2056
SM_b20929	ABC transporter, permease		740	92	9	25	13.4493	0.138139	0.469079	brute_force	0.0647983	3.9479
SM_b20930	Putative sugar uptake ABC transporter ATP-binding protein		1184	68	7	22	9.94081	0.2256	0.431698	brute_force	0.097391	3.36007
SM_b20931	ABC transporter, periplasmic solute-binding protein		1397	149	20	16	21.7821	0.404706	0.95231	simulated	0.385405	1.37555
SM_b20932	Glucan endo-1,3-beta-D-glucosidase	exsH	2723	237	33	24	34.6466	0.43356	0.60103	simulated	0.260582	1.94019
SM_b20933	Putative two-component sensor histidine kinase	exsG	536	375	58	39	54.8206	0.696318	0.05789	simulated	0.0403098	4.63272
SM_b20934	Putative two-component response regulator	exsF	251	89	11	17	13.0108	0.352074	0.784094	brute_force	0.276059	1.85695
SM_b20935	Putative transcriptional regulator	exsI	587	16	5	4	2.33901	0.967878	0.895604	brute_force	0.866836	0.206169
SM_b20936	Hypothetical protein		1820	65	11	19	9.50224	0.75175	0.177896	brute_force	0.133733	2.90257
SM_b20937	Putative ABC transporter protein consisting of fused ATP-binding and permease components	exsE	737	281	39	16	41.0789	0.412273	0.99701	simulated	0.41104	1.28265
SM_b20938	Hypothetical conserved protein	exsD	359	132	16	22	19.2969	0.269648	0.63311	simulated	0.170717	2.55032
SM_b20939	6-pyruvoyltetrahydropterin synthase	exsC	710	25	5	7	3.65471	0.836507	0.837154	brute_force	0.700285	0.513985
SM_b20940	Probable succinoglycan biosynthesis regulator	exsB	1814	68	9	17	9.94081	0.465357	0.569515	brute_force	0.265028	1.91578
SM_b20941	MsbA-like saccharide exporting ABC transporter protein, consisting of ATP-binding and permease domains	exsA	986	271	36	27	39.617	0.317389	0.52932	simulated	0.168	2.57347
SM_b20942	UDP glucose 4-epimerase	exoB	953	96	4	44	14.0341	0.00176044	0.407267	brute_force	0.000716967	10.4458
SM_b20943	Acetyltransferase	exoZ	1307	44	0	44	6.43229	0.00160877	-1	NA	0.00160877	9.27983
SM_b20944	Putative polysaccharide polymerase, similar to Wzy protein	exoQ	1265	45	4	31	6.57848	0.215028	0.0335917	calculated	0.00722318	7.11315
SM_b20945	Periplasmic protein involved in polysaccharide export	exoF1	680	90	2	39	13.157	0.000194572	0.905618	brute_force	0.000176208	12.4704
SM_b20946	Exopolysaccharide production protein, probable sugar transferase involved in lipopolysaccharide synthesis, regulated by ExoR	exoY	296	50	2	26	7.30942	0.0234378	0.675918	calculated	0.015842	5.9801
SM_b20947	Post-transcriptional regulator, repressor protein ExoX	exoX	1028	20	5	7	2.92377	0.923572	0.49226	brute_force	0.454637	1.13721
SM_b20948	Glucosyltransferase	exoU	950	69	3	33	10.087	0.00969745	0.544986	brute_force	0.00528498	7.56389
SM_b20949	Putative pyruvyltransferase	exoV	959	16	0	16	2.33901	0.0964227	-1	NA	0.0964227	3.37448
SM_b20950	Probable exopolysaccharide transport protein	exoT	236	56	2	32	8.18655	0.0118855	0.537662	calculated	0.0063904	7.28988
SM_b20951	Probable exopolysaccharide biosynthesis protein	exoI	257	47	6	15	6.87085	0.469126	0.566557	brute_force	0.265787	1.91166
SM_b20952	Hypothetical protein		383	20	6	4	2.92377	0.970189	0.970898	brute_force	0.941955	0.0862707
SM_b20953	Hypothetical exported protein		1112	30	9	11	4.38565	0.985408	0.0645677	calculated	0.0636255	3.97425
SM_b20954	Succinyltransferase	exoH	809	89	3	47	13.0108	0.00104143	0.404353	calculated	0.000421105	11.2135
SM_b20955	Licheninase	exoK	1211	71	3	35	10.3794	0.00781668	0.499694	calculated	0.00390595	8.00011
SM_b20956	Putative glucosyltransferase	exoL	992	36	2	22	5.26278	0.104194	0.433333	calculated	0.0451506	4.46911
SM_b20957	Glycosyltransferase, succinoglycan biosynthesis protein	exoA	929	84	5	26	12.2798	0.0170531	0.792698	brute_force	0.013518	6.20898
SM_b20958	Probable succinoglycan biosynthesis protein	exoM	1046	2	0	2	0.292377	0.746487	-1	NA	0.746487	0.42181
SM_b20959	Probable exopolysaccharide biosynthesis protein exoU	exoO	905	99	7	25	14.4726	0.0243076	0.806796	brute_force	0.0196113	5.67217
SM_b20960	UDPglucose pyrophosphorylase	exoN	2360	85	3	31	12.426	0.00164689	0.896932	brute_force	0.00147715	9.40297
SM_b20961	Protein-tyrosine kinase	exoP	800	229	22	44	33.4771	0.0234336	0.1579	simulated	0.00370017	8.07819
SM_b20962	Probable phoshomethylpyrimidine kinase	thiD	305	86	4	42	12.5722	0.00507842	0.319631	calculated	0.00162322	9.26692
SM_b20963	Hypothetical protein		659	43	10	13	6.2861	0.944411	0.171814	brute_force	0.162263	2.62359
SM_b20964	Peroxidase		998	77	2	43	11.2565	0.00097712	0.575188	calculated	0.000562027	10.7971
SM_b20965	Probable beta-lactamase		1940	134	22	16	19.5892	0.751517	0.7713	simulated	0.579645	0.786759
SM_b20966	Putative beta-galactosidase	lacZ2	1034	267	33	25	39.0323	0.189343	0.74607	simulated	0.141263	2.82355
SM_b20967	Putative transcriptional regulator, lacI family protein		1712	183	22	27	26.7525	0.208335	0.47774	simulated	0.09953	3.32873
SM_b20968	Putative glycogen debranching enzyme		812	202	25	25	29.53	0.233319	0.61312	simulated	0.143052	2.80538
SM_b20969	Putative sugar ABC transporter		959	187	18	28	27.3372	0.0390183	0.6935	simulated	0.0270592	5.20774
SM_b20970	Putative sugar uptake ABC transporter permease		1232	245	33	39	35.8161	0.358286	0.06927	simulated	0.0248185	5.33244
SM_b20971	Putative sugar uptake ABC transporter periplasmic solute-binding protein precursor		1175	204	21	25	29.8224	0.0579374	0.82328	simulated	0.0476987	4.38991
SM_b20972	Putative sugar ABC transporter		3026	156	13	36	22.8054	0.0191149	0.37592	simulated	0.00718566	7.12066
SM_b20973	4-aminobutyrate transaminase		668	556	76	34	81.2807	0.302613	0.38078	simulated	0.115229	3.11743
SM_b20974	Putative oxidoreductase		1649	38	8	14	5.55516	0.889617	0.13532	brute_force	0.120383	3.0543
SM_b20975	Putative amino acid uptake ABC transporter permease		746	141	21	25	20.6126	0.591241	0.24689	simulated	0.145972	2.77624
SM_b20976	Putative amino acid uptake ABC transporter periplasmic solute-binding protein precursor		1067	167	31	14	24.4135	0.919914	0.89437	simulated	0.822744	0.281485
SM_b20977	Putative transcriptional regulator, lacI family protein		551	113	8	34	16.5193	0.0165119	0.44768	simulated	0.00739207	7.07981
SM_b20978	Putative acyl dehydratase		1313	88	10	15	12.8646	0.263493	0.947507	brute_force	0.249661	2.00196
SM_b20979	Putative TRAP dicarboxylate transporter		512	188	15	52	27.4834	0.00699792	0.09832	simulated	0.000688035	10.5052
SM_b20980	Putative small C4-dicarboxylate uptake permease		977	129	21	21	18.8583	0.736511	0.34723	simulated	0.255739	1.96726
SM_b20981	Putative C4-dicarboxylate transporter periplasmic solute-binding protein precursor		260	72	9	23	10.5256	0.394129	0.239728	brute_force	0.0944837	3.40379
SM_b20982	Hypothetical protein		362	30	2	24	4.38565	0.186854	0.103448	calculated	0.0193298	5.69303
SM_b20983	Hypothetical protein		2462	22	3	14	3.21614	0.598928	0.145455	calculated	0.0871168	3.52091
SM_b20984	Nitrite reductase [NAD(P)H]	nirB	338	322	45	23	47.0726	0.418388	0.79586	simulated	0.332979	1.5865
SM_b20985	Nitrite reductase [NAD(P)H]	nirD	2657	34	3	16	4.9704	0.269205	0.545455	calculated	0.146839	2.76769
SM_b20986	Putative nitrate reductase, large subunit	narB	1082	192	24	20	28.0682	0.255828	0.88692	simulated	0.226899	2.13988
SM_b20987	Precorrin-2 dehydrogenase		485	39	7	10	5.70135	0.783974	0.720203	brute_force	0.56462	0.824648
SM_b20988	Conserved hypothetical protein		770	63	8	21	9.20987	0.428341	0.272392	brute_force	0.116677	3.09941
SM_b20989	Putative stomatin-like protein		1436	57	9	11	8.33274	0.674577	0.888858	brute_force	0.599603	0.73792
SM_b20990	Probable membrane protein necessary for nodulation competitiveness	nfeD	1463	112	18	17	16.3731	0.710698	0.62296	simulated	0.442737	1.17548
SM_b20991	Conserved hypothetical protein, similar to Y20992, slightly similar to monooxygenase		1403	70	9	28	10.2332	0.429117	0.068562	brute_force	0.0294211	5.08701
SM_b20992	Conserved hypothetical protein, similar to Y20991		245	84	10	20	12.2798	0.318593	0.554164	brute_force	0.176552	2.50183
SM_b20993	Acyl-CoA dehydrogenase"		533	117	10	23	17.104	0.0467822	0.84283	simulated	0.0394294	4.66458
SM_b20994	Conserved hypothetical protein		1430	11	1	7	1.60807	0.522327	0.727273	calculated	0.379875	1.39641
SM_b20995	Putative GTP-binding protein	engA	668	1	1	0	0.146188	0.990301	1	brute_force	0.990301	0.0140611
SM_b20996	Hypothetical protein		584	14	0	14	2.04664	0.129169	-1	NA	0.129169	2.95267
SM_b20997	Conserved hypothetical protein		1004	117	33	16	17.104	0.999796	0.10689	simulated	0.106868	3.22609
SM_b20998	Hypothetical exported protein		1262	64	8	22	9.35605	0.409749	0.238974	brute_force	0.0979193	3.35226
SM_b20999	Putative transport protein, essential for bacteroid development protein	bacA	1133	121	9	50	17.6888	0.0181831	0.06597	simulated	0.00119954	9.70331
SM_b21000	Putative transport protein		374	30	4	13	4.38565	0.553937	0.433862	brute_force	0.240332	2.0569
SM_b21001	Hypothetical protein		749	17	1	10	2.4852	0.290348	0.823529	calculated	0.23911	2.06425
SM_b21002	Putative methionine aminopeptidase	map2	1043	39	3	19	5.70135	0.179909	0.49896	calculated	0.0897676	3.47766
SM_b21003	Probable oxidoreductase		446	61	2	30	8.91749	0.0066581	0.762295	calculated	0.00507544	7.62225
SM_b21004	Hypothetical protein		467	37	4	13	5.40897	0.371877	0.754486	brute_force	0.280576	1.83354
SM_b21005	Hypothetical protein		242	82	5	35	11.9874	0.0205016	0.336875	brute_force	0.00690648	7.17783
SM_b21006	Hypothetical membrane protein		419	28	7	8	4.09327	0.943118	0.505037	brute_force	0.476309	1.07003
SM_b21007	Hypothetical protein		332	29	3	10	4.23946	0.388138	0.922824	brute_force	0.358183	1.48123
SM_b21008	Putative transcriptional regulator, arsR family protein		1493	7	3	2	1.02332	0.979549	0.971429	brute_force	0.951562	0.0716311
SM_b21009	Probable glycerol kinase, similar to sugar kinases protein	glpK	776	170	23	17	24.852	0.405238	0.93901	simulated	0.380523	1.39394
SM_b21010	D-beta-hydroxybutyrate dehydrogenase	bdhA	1487	70	8	25	10.2332	0.307184	0.205018	brute_force	0.0629784	3.989
SM_b21011	Xanthine dehydrogenase"	xdhA2	2336	70	10	17	10.2332	0.553892	0.505477	brute_force	0.27998	1.83661
SM_b21013	Hypothetical protein		380	51	6	8	7.45561	0.384251	0.999988	brute_force	0.384247	1.3799
SM_b21014	Putative protein, similar to part of LpsZ, possibly not functional result of genomic rearrangement		1250	53	8	18	7.74798	0.627678	0.238003	brute_force	0.149389	2.74285
SM_b21015	Putative enzyme, similar to oxidoreductases protein		1031	201	26	28	29.3839	0.305139	0.37421	simulated	0.114186	3.13054
SM_b21016	Putative sugar ABC transporter		1013	166	26	26	24.2673	0.684394	0.20471	simulated	0.140102	2.83545
SM_b21017	Putative sugar ABC transporter permease		1031	193	23	31	28.2143	0.188979	0.3055	simulated	0.0577329	4.11446
SM_b21018	Putative sugar ABC transporter permease		1517	181	21	35	26.4601	0.167693	0.17662	simulated	0.0296179	5.07739
SM_b21019	Putative sugar ABC transporter ATP-binding protein		947	150	16	24	21.9283	0.119949	0.70711	simulated	0.0848168	3.55951
SM_b21021	Putative transcriptional regulator		1598	76	11	23	11.1103	0.5661	0.159081	brute_force	0.0900555	3.47304
SM_b21022	Probable sugar kinase, probably eggy family protein		314	151	20	37	22.0744	0.380909	0.04746	simulated	0.0180779	5.78963
SM_b21023	Hypothetical protein		167	31	2	25	4.53184	0.170028	0.0967742	calculated	0.0164544	5.92539
SM_b21024	Hypothetical protein		419	26	3	11	3.8009	0.473301	0.690769	brute_force	0.326942	1.61289
SM_b21025	Hypothetical protein		137	45	3	30	6.57848	0.106562	0.128259	calculated	0.0136676	6.19309
SM_b21026	Hypothetical exopeptide protein		716	23	5	9	3.36233	0.87526	0.356534	brute_force	0.31206	1.68011
SM_b21027	Hypothetical membrane-anchored protein		161	75	9	20	10.9641	0.344417	0.480966	brute_force	0.165653	2.59377
SM_b21028	Conserved hypothetical protein, similar to Y20302		524	42	4	24	6.13991	0.266766	0.136693	calculated	0.0364649	4.77735
SM_b21029	Putative protein		449	49	5	21	7.16323	0.280349	0.309072	brute_force	0.0866481	3.52869
SM_b21030	Hypothetical protein		611	40	5	26	5.84753	0.470469	0.0182551	calculated	0.00858847	6.86338
SM_b21031	Hypothetical membrane-anchored protein		416	75	15	16	10.9641	0.909298	0.271996	brute_force	0.247326	2.01552
SM_b21032	Hypothetical proline-rich protein		284	34	7	7	4.9704	0.869701	0.934969	brute_force	0.813144	0.298417
SM_b21034	Putative protein		218	47	5	12	6.87085	0.317506	0.946776	brute_force	0.300607	1.73405
SM_b21035	Hypothetical protein		548	30	2	13	4.38565	0.186854	0.896552	brute_force	0.167525	2.57756
SM_b21036	Hypothetical protein		1595	82	4	28	11.9874	0.00766733	0.818585	brute_force	0.00627636	7.31586
SM_b21037	Putative oligopeptidemurein peptide ABC transporter periplasmic solute-binding protein precursor		977	198	25	18	28.9453	0.266977	0.96294	simulated	0.257083	1.9597
SM_b21038	Putative oligopeptidemurein peptide ABC transporter permease		875	132	9	56	19.2969	0.00748678	0.05601	simulated	0.000419335	11.2196
SM_b21039	Putative oligopeptidemurein peptide ABC transporter permease		1673	136	19	18	19.8816	0.480804	0.78616	simulated	0.377989	1.40358
SM_b21040	Putative oligopeptidemurein peptide ABC transporter ATP-binding protein		1235	223	20	78	32.6	0.012399	0.0026	simulated	3.22374e-05	14.9209
SM_b21041	Conserved putative protein, possibly related to processing of cell wall amino acids		1241	219	25	22	32.0152	0.1223	0.89972	simulated	0.110036	3.18395
SM_b21042	Release of the N-terminal residue from a tripeptide	pepT	569	143	18	18	20.9049	0.308831	0.89322	simulated	0.275854	1.85802
SM_b21043	Hypothetical protein		1910	94	11	18	13.7417	0.282429	0.78512	brute_force	0.221741	2.17305
SM_b21044	Putative ATP-dependent DNA ligase		272	296	41	27	43.2717	0.402987	0.50348	simulated	0.202896	2.30119
SM_b21045	RNA-directed DNA polymerase		473	127	19	42	18.5659	0.600096	0.00459	simulated	0.00275444	8.50402
SM_b21046	Putative transposase of insertion sequence ISRm10-1, orfB C-terminus protein	TRm10-1b-2	266	117	15	27	17.104	0.362084	0.22921	simulated	0.0829933	3.59086
SM_b21047	Hypothetical protein		1445	22	3	19	3.21614	0.598928	0.0025974	calculated	0.00155566	9.32826
SM_b21048	Hypothetical membrane protein		158	215	32	29	31.4305	0.58682	0.20514	simulated	0.12038	3.05433
SM_b21049	Hypothetical protein		1553	10	4	4	1.46188	0.983162	0.357143	calculated	0.351129	1.50993
SM_b21050	Putative succinoglycan biosynthesis transport protein	wzx1	1349	185	18	31	27.0448	0.0437009	0.51614	simulated	0.0225558	5.47036
SM_b21051	UDP-glucose 6-dehydrogenase		965	177	21	26	25.8753	0.19702	0.53927	simulated	0.106247	3.23451
SM_b21052	DTDP-glucose 4,6-dehydratase		1250	148	28	16	21.6359	0.925176	0.64321	simulated	0.595082	0.748839
SM_b21053	Putative membrane-anchored glycosyltransferase		617	226	19	41	33.0386	0.00585781	0.35123	simulated	0.00205744	8.92494
SM_b21054	Hypothetical protein		584	60	8	17	8.7713	0.486144	0.488089	brute_force	0.237282	2.07533
SM_b21055	Putative protein, slightly similar to metyltransfrases		2327	94	9	32	13.7417	0.122203	0.190116	brute_force	0.0232328	5.42769
SM_b21056	Hypothetical protein		878	460	65	28	67.2466	0.423293	0.60247	simulated	0.255021	1.97131
SM_b21057	Conserved hypothetical protein		221	122	9	30	17.835	0.016813	0.63741	simulated	0.0107168	6.54398
SM_b21058	Putative glucose-1-phosphate cytidyltransferase, probably incomplete due to sequencing artefact or chromosomal point mutation protein		524	22	1	19	3.21614	0.169107	0.272727	calculated	0.0461201	4.43846
SM_b21059	Putative glucose-1-phosphate cytidyltransferase, probably incomplete due to sequencing artefact or chromosomal point mutation, preceded by ORF #125 protein		1049	74	6	25	10.8179	0.0864123	0.513143	brute_force	0.0443419	4.49519
SM_b21060	UDP-glucose 4-epimerase		1247	275	34	52	40.2018	0.185435	0.0174	simulated	0.00322656	8.27579
SM_b21061	Putative NDP-hexose 3-C-methyltransferase		1199	206	35	30	30.1148	0.837366	0.08131	simulated	0.0680862	3.87649
SM_b21062	Putative sugar nucleotide processing enzyme, similar to NDP-hexose methyltransferase		1571	192	26	19	28.0682	0.394767	0.88066	simulated	0.347655	1.52427
SM_b21063	Hypothetical nucleotide-binding protein		533	322	69	28	47.0726	0.998941	0.05754	simulated	0.057479	4.12082
SM_b21064	Hypothetical protein		977	105	7	38	15.3498	0.0146951	0.30695	simulated	0.00451067	7.79244
SM_b21065	Hypothetical protein		953	189	23	47	27.6296	0.21952	0.02107	simulated	0.00462529	7.75624
SM_b21066	Putative glycosyltransferase		1205	187	13	52	27.3372	0.00186008	0.16713	simulated	0.000310874	11.6514
SM_b21067	Putative NDP-hexose methyltransferase		1013	256	33	22	37.4242	0.265868	0.85207	simulated	0.226538	2.14218
SM_b21068	Putative lipopolysaccharide 1,3-galactosyltransferase		1418	150	14	31	21.9283	0.0491401	0.45673	simulated	0.0224438	5.47754
SM_b21069	Hypothetical protein		1898	324	41	38	47.365	0.198792	0.16799	simulated	0.0333951	4.90422
SM_b21070	Putative tyrosine-protein kinase	exoP2	650	321	33	37	46.9265	0.0206254	0.42054	simulated	0.00867382	6.84912
SM_b21071	Putative undecaprenyl-phosphate galactosephosphotransferase		254	199	44	20	29.0915	0.996283	0.21362	simulated	0.212826	2.23225
SM_b21072	Hypothetical protein		1367	42	1	25	6.13991	0.0153873	0.809524	calculated	0.0124564	6.32697
SM_b21073	Putative OMA family outer membrane saccharide export protein, similar to ExoF	exoF2	899	347	38	49	50.7274	0.0384283	0.08096	simulated	0.00311115	8.32834
SM_b21074	Putative glycosyltransferase		1232	119	22	20	17.3964	0.886576	0.24652	simulated	0.218559	2.19391
SM_b21075	Putative glycosyltransferase		1133	290	29	35	42.3946	0.0192745	0.50212	simulated	0.00967812	6.69106
SM_b21076	Putative glycosyltransferase		290	184	36	26	26.8987	0.962904	0.07823	simulated	0.075328	3.73067
SM_b21077	Putative protein		1208	23	2	10	3.36233	0.347062	0.889328	brute_force	0.308652	1.69595
SM_b21078	Putative glycosyl transferase		731	121	11	27	17.6888	0.0629951	0.58265	simulated	0.0367041	4.76792
SM_b21079	Putative cAMP binding protein		824	142	14	43	20.7587	0.0786597	0.0706	simulated	0.00555337	7.49242
SM_b21080	Putative response regulator		1547	168	21	25	24.5596	0.275466	0.51143	simulated	0.140882	2.82744
SM_b21081	Phosphomannomutase	manB	2303	233	11	54	34.0619	4.19105e-06	0.55641	simulated	2.33194e-06	18.71
SM_b21082	Probable mannose-6-phosphate isomerase, GDP-mannose pyrophosphorylase	manC/manA	443	365	37	37	53.3587	0.0115916	0.49408	simulated	0.00572717	7.44796
SM_b21083	Probable transposase		353	85	10	33	12.426	0.304204	0.0556108	brute_force	0.016917	5.88538
SM_b21084	Hypothetical protein encoded by ORF2 of ISRm14, IS66 family		1652	65	6	28	9.50224	0.164778	0.196997	brute_force	0.0324608	4.94516
SM_b21085	Putative transposase		476	218	25	45	31.8691	0.127442	0.05414	simulated	0.00689968	7.17925
SM_b21086	Hypothetical protein		4619	43	6	14	6.2861	0.560451	0.528182	brute_force	0.29602	1.75623
SM_b21087	Putative conjugal transfer protein	traA2	215	286	38	45	41.8099	0.311126	0.03546	simulated	0.0110325	6.50209
SM_b21088	Hypothetical protein		1070	15	1	14	2.19283	0.356323	0.133333	calculated	0.0475097	4.39563
SM_b21089	Carnitine dehydratase		1136	80	9	19	11.6951	0.270047	0.661709	brute_force	0.178692	2.48445
SM_b21090	Hypothetical protein		1010	53	7	23	7.74798	0.488657	0.105657	brute_force	0.0516302	4.27564
SM_b21091	Lysozyme	lysM	476	34	2	27	4.9704	0.127167	0.112299	calculated	0.0142808	6.12978
SM_b21092	Putative acetyltransferase		902	18	0	18	2.63139	0.0719783	-1	NA	0.0719783	3.79629
SM_b21093	Putative transcriptional regulator, LysR family protein		1466	57	5	23	8.33274	0.16262	0.397078	brute_force	0.0645729	3.95293
SM_b21094	Probable argininosuccinate lyase	argH2	872	40	8	13	5.84753	0.862574	0.258405	brute_force	0.222894	2.16557
SM_b21095	ABC transporter, permease		770	79	12	15	11.5489	0.627411	0.696256	brute_force	0.436838	1.19483
SM_b21096	ABC transporter, permease		842	55	8	22	8.04036	0.586914	0.102624	brute_force	0.0602314	4.05334
SM_b21097	ABC transporter, periplasmic solute-binding protein		797	31	2	23	4.53184	0.170028	0.180645	calculated	0.0307148	5.02492
SM_b21098	Hypothetical membrane-anchored protein		422	22	3	11	3.21614	0.598928	0.428571	calculated	0.256683	1.96194
SM_b21099	Hypothetical protein		878	49	4	40	7.16323	0.158615	0.00297344	calculated	0.000471631	11.0501
SM_b21100	Probable polysaccharide deacetylase		836	50	6	14	7.30942	0.404696	0.759479	brute_force	0.307358	1.70201
SM_b21101	Conserved hypothetical membrane-anchored protein		782	120	9	35	17.5426	0.0196552	0.38411	simulated	0.00754974	7.04936
SM_b21102	Putative transcriptional regulator		1319	53	1	29	7.74798	0.00377574	0.90566	calculated	0.00341954	8.19198
SM_b21103	ABC sugar transporter, ATP-binding protein		896	209	17	49	30.5534	0.00560009	0.15324	simulated	0.000858158	10.1865
SM_b21104	ABC sugar transporter, permease		866	81	8	20	11.8413	0.165707	0.717592	brute_force	0.11891	3.07206
SM_b21105	Putative sugar uptake ABC transporter permease		1097	113	20	15	16.5193	0.837271	0.70402	simulated	0.589456	0.762545
SM_b21106	Putative sugar uptake ABC transporter ATP-binding protein		1112	137	12	22	20.0278	0.0385247	0.923	simulated	0.0355583	4.81367
SM_b21107	Putative mandelate racemase or evolutionary related enzyme of the mandelate racemase muconate lactonizing enzyme family protein	manR	329	162	21	28	23.6825	0.337002	0.29139	simulated	0.0981991	3.34815
SM_b21108	Conserved hypothetical protein, similar to Y03002		1082	25	7	9	3.65471	0.966826	0.190331	brute_force	0.184017	2.44209
SM_b21109	Putative oxidoreductase		461	179	15	65	26.1677	0.0131088	0.01373	simulated	0.000179984	12.4398
SM_b21110	Putative MaoC-like (monoamine oxidase-like) protein, similar to NodN		734	40	7	8	5.84753	0.764691	0.958831	brute_force	0.733209	0.447704
SM_b21111	3-oxoacyl-[acyl-carrier-protein] reductase		845	122	18	15	17.835	0.577687	0.90137	simulated	0.520709	0.941449
SM_b21112	Putative bifunctional enzyme 2-hydroxyhepta-2,4-diene-1,7-dioatesomerase 5-carboxymethyl-2-oxo-hex-3-ene-1,7-dioatedecarboxylase	hpaG	1277	39	6	22	5.70135	0.654152	0.0265529	calculated	0.0173696	5.84729
SM_b21113	Probable racemase		1325	93	16	15	13.5955	0.789861	0.640939	brute_force	0.506252	0.982071
SM_b21114	NrtA nitrate transport protein	nrtA	488	81	3	37	11.8413	0.00259007	0.618448	brute_force	0.00160183	9.28607
SM_b21115	Putative response regulator		731	14	0	14	2.04664	0.129169	-1	NA	0.129169	2.95267
SM_b21116	Hypothetical protein		458	57	9	12	8.33274	0.674577	0.796022	brute_force	0.536978	0.897065
SM_b21117	Putative transcriptional regulator		536	44	1	23	6.43229	0.0119568	0.954545	calculated	0.0114133	6.45314
SM_b21119	Gluconokinase	gntK	218	64	5	21	9.35605	0.0957171	0.705695	brute_force	0.067547	3.88796
SM_b21120	Hypothetical protein		1163	23	1	16	3.36233	0.151174	0.608696	calculated	0.0920188	3.44193
SM_b21121	Putative isovaleryl-CoA dehydrogenase	ivdH	1607	115	21	16	16.8117	0.871776	0.56969	simulated	0.496642	1.00972
SM_b21122	Putative methylcrotonoyl-CoA carboxylase non-biotinylated subunit	mccA	383	73	10	14	10.6717	0.499605	0.841691	brute_force	0.420513	1.24978
SM_b21123	Hypothetical membrane-anchored protein, similar to putative translation initiation inhibitor		1988	7	1	4	1.02332	0.727181	0.857143	calculated	0.623298	0.682005
SM_b21124	Putative methylcrotonoyl-CoA carboxylase biotinylated subunit	mccB	869	67	5	23	9.79462	0.0752662	0.643098	brute_force	0.0484035	4.36874
SM_b21125	Probable hydroxymethylglutaryl-CoA lyase	hmgL	785	16	0	16	2.33901	0.0964227	-1	NA	0.0964227	3.37448
SM_b21126	Putative enoyl-CoA hydratase	eccH2	371	12	0	12	1.75426	0.173035	-1	NA	0.173035	2.53086
SM_b21127	Conserved hypothetical protein		554	1	0	1	0.146188	0.863995	-1	NA	0.863995	0.210905
SM_b21128	Conserved hypothetical membrane-anchored protein		1328	40	7	17	5.84753	0.764691	0.105198	calculated	0.0804436	3.63588
SM_b21129	Putative oxidoreductase		1103	32	5	10	4.67803	0.672255	0.725628	brute_force	0.487807	1.03562
SM_b21130	Sulfate-transporting ATPase	cysA2	881	47	3	17	6.87085	0.0887512	0.895714	brute_force	0.0794957	3.65298
SM_b21131	ABC-type sulfate transport system, periplasmic component	cysP2	866	93	9	38	13.5955	0.129975	0.0661058	brute_force	0.00859207	6.86278
SM_b21132	ABC transporter, permease		1025	95	8	26	13.8879	0.0655502	0.576177	brute_force	0.0377685	4.72667
SM_b21133	ABC transporter, periplasmic solute-binding protein		1058	139	16	27	20.3202	0.201064	0.40054	simulated	0.0805343	3.63425
SM_b21134	Amino acid aldolase or racemase		842	170	36	24	24.852	0.98658	0.07291	simulated	0.0719316	3.79723
SM_b21135	ABC transporter, periplasmic solute-binding protein, may be involved in transport of sugar amines (galactosamine and glucosamine)		686	114	16	20	16.6655	0.500233	0.53392	simulated	0.267085	1.90463
SM_b21136	ABC transporter, permease		659	126	23	15	18.4197	0.879432	0.71865	simulated	0.632004	0.661994
SM_b21137	ABC transporter, permease		767	76	15	12	11.1103	0.901392	0.717083	brute_force	0.646373	0.629561
SM_b21138	ABC transporter, ATP-binding protein		383	101	8	35	14.765	0.0422738	0.25675	simulated	0.0108538	6.52566
SM_b21139	Endoribonuclease-domain protein		860	30	5	11	4.38565	0.72233	0.483685	brute_force	0.34938	1.51713
SM_b21140	Transcriptional regulator, IclR family		1082	161	21	30	23.5363	0.347914	0.20502	simulated	0.0713294	3.80936
SM_b21143	Putative FAD-dependent pyridine nucleotide-disulphide oxidoreductase, similar to mercuric reductases protein	merA2	917	212	30	27	30.9919	0.476689	0.34459	simulated	0.164262	2.60593
SM_b21144	Putative choline uptake ABC transporter periplasmic solute-binding protein precursor		1199	76	10	17	11.1103	0.446788	0.639816	brute_force	0.285862	1.80661
SM_b21145	Putative choline uptake ABC transporter permease		938	97	9	19	14.1803	0.101136	0.903297	brute_force	0.0913555	3.45236
SM_b21146	Putative ABC transporter		737	49	11	14	7.16323	0.93893	0.171041	brute_force	0.160595	2.6385
SM_b21147	Putative choline uptake ABC transporter permease		1160	55	7	27	8.04036	0.447342	0.0466783	calculated	0.0208811	5.58166
SM_b21148	Probable oxidoreductase		884	145	21	20	21.1973	0.540582	0.61624	simulated	0.333128	1.58585
SM_b21149	ABC transporter, permease		857	167	35	21	24.4135	0.983476	0.17283	simulated	0.169974	2.55661
SM_b21150	ABC transporter, permease		1229	154	40	22	22.513	0.999705	0.03078	simulated	0.0307709	5.02229
SM_b21151	ABC transporter, periplasmic solute-binding protein		1133	147	16	20	21.4897	0.138989	0.89947	simulated	0.125016	2.99981
SM_b21152	ABC transporter, ATP-binding protein		500	73	15	20	10.6717	0.923868	0.0686809	brute_force	0.0634521	3.97819
SM_b21153	Putative acetyltransferase		383	66	3	38	9.64843	0.0133502	0.286364	calculated	0.003823	8.03108
SM_b21154	Hypothetical protein, bleomycin resistance protein family		1493	24	1	22	3.50852	0.13499	0.166667	calculated	0.0224984	5.47403
SM_b21155	Conserved hypothetical protein		566	186	17	30	27.191	0.0252912	0.64434	simulated	0.0162961	5.93933
SM_b21156	Hypothetical protein		389	70	5	28	10.2332	0.0587623	0.419233	brute_force	0.0246351	5.34314
SM_b21157	Putative translation initiation inhibitor		863	64	11	22	9.35605	0.767164	0.0690639	brute_force	0.0529833	4.23832
SM_b21158	Putative transcriptional regulator, probably of sugar phosphate metabolism protein		776	60	5	19	8.7713	0.130301	0.75096	brute_force	0.0978508	3.35327
SM_b21159	Putative short-chain dehydrogenase		1919	52	10	22	7.60179	0.853354	0.0208909	calculated	0.0178274	5.80976
SM_b21160	Beta-N-acetylhexosaminidase	hexA	1433	208	39	17	30.4072	0.945705	0.70812	simulated	0.669673	0.578472
SM_b21161	Conserved hypothetical protein		1214	106	6	49	15.496	0.00555795	0.14741	simulated	0.000819297	10.2533
SM_b21162	Putative MFS permease		1673	90	11	23	13.157	0.337432	0.358485	brute_force	0.120964	3.04735
SM_b21163	Putative urocanate hydratase (urocanase)	hutU	815	125	9	49	18.2735	0.0132534	0.09305	simulated	0.00123323	9.66334
SM_b21164	Putative formiminoglutamase	hutG	1535	34	5	10	4.9704	0.621154	0.808586	brute_force	0.502256	0.993504
SM_b21165	Putative histidine ammonia-lyase histidase	hutH1	1415	153	19	40	22.3668	0.279742	0.04036	simulated	0.0112904	6.46876
SM_b21166	Putative imidazolonepropionase	hutI	1361	152	9	28	22.2206	0.001313	0.95317	simulated	0.00125151	9.64212
SM_b21167	Reverse transcriptase		1184	104	14	17	15.2036	0.444949	0.77985	simulated	0.346993	1.52702
SM_b21168	Putative integral membrane transporter		425	38	5	10	5.55516	0.519489	0.920983	brute_force	0.478441	1.06359
SM_b21169	Putative transcriptional regulator, arsR family protein		587	30	4	22	4.38565	0.553937	0.0127714	calculated	0.00707455	7.14315
SM_b21170	Guanylate kinase, regulates hmgA	hmgA	1139	41	5	12	5.99372	0.446689	0.82697	brute_force	0.369398	1.43675
SM_b21171	Putative hydrolase	phnM	809	104	13	18	15.2036	0.344023	0.77205	simulated	0.265603	1.91266
SM_b21172	Hypothetical protein		191	61	8	12	8.91749	0.466573	0.937102	brute_force	0.437226	1.19355
SM_b21173	Hypothetical protein		1517	3	1	2	0.438565	0.927819	0.666667	calculated	0.618546	0.693048
SM_b21174	Phosphate uptake ABC transporter permease	phoT	962	151	23	20	22.0744	0.631381	0.57729	simulated	0.36449	1.45605
SM_b21175	Phosphate uptake ABC transporter permease	phoE	905	104	14	16	15.2036	0.444949	0.85114	simulated	0.378714	1.40082
SM_b21176	Phosphate uptake ABC transporter periplasmic solute-binding protein precursor	phoD	839	99	11	24	14.4726	0.222197	0.441397	brute_force	0.0980769	3.34994
SM_b21177	Phosphate uptake ABC transporter ATP-binding protein	phoC	1253	63	9	20	9.20987	0.55978	0.236713	brute_force	0.132507	2.91586
SM_b21178	Putative membrane protein, similar to methyltransferases		1175	108	18	13	15.7883	0.759679	0.91089	simulated	0.691984	0.53119
SM_b21179	Putative FAD-dependent glycerol-3-phosphate dehydrogenase		953	165	23	35	24.1211	0.46305	0.06347	simulated	0.0293898	5.08854
SM_b21180	Putative transcriptional regulator, LysR family protein		1187	168	18	23	24.5596	0.10682	0.81242	simulated	0.0867828	3.52645
SM_b21181	Putative glutaryl-CoA dehydrogenase		1184	31	1	16	4.53184	0.0595274	0.967742	calculated	0.0576072	4.11761
SM_b21182	Carnitine dehydratase		1889	39	2	32	5.70135	0.0767001	0.0850202	calculated	0.00652106	7.26068
SM_b21183	Probable chaperonine, heat shock hsp90 proteins family	htpG	1178	191	16	55	27.922	0.010517	0.05601	simulated	0.000589056	10.7293
SM_b21184	Putative acetate kinase (acetokinase)	ackA2	1475	61	14	11	8.91749	0.961145	0.555332	brute_force	0.533755	0.905751
SM_b21185	Putative succinate-semialdehyde dehydrogenase (NAD(P)+) protein	gabD2	1268	137	20	27	20.0278	0.556623	0.17519	simulated	0.0975147	3.35824
SM_b21186	Putative 4-aminobutyrate aminotransferase	gabT	830	134	15	40	19.5892	0.178832	0.05394	simulated	0.00964618	6.69583
SM_b21187	Putative protein, similar to transcriptional regulators of merR and LacI family		1133	118	16	21	17.2502	0.443836	0.51839	simulated	0.23008	2.11979
SM_b21188	Putative acyltransferase, possibly surface-saccharide specific acetyltransferase		1103	159	17	23	23.2439	0.113156	0.79191	simulated	0.0896092	3.48021
SM_b21189	Putative glycosyltransferase		1037	141	26	18	20.6126	0.899146	0.46204	simulated	0.415441	1.26728
SM_b21190	Putative glycosyltransferase		1793	95	18	13	13.8879	0.888759	0.753576	brute_force	0.669747	0.578311
SM_b21191	ABC transporter, ATP-binding and permease components	msbA2	1043	180	5	56	26.3139	4.79727e-07	0.80338	simulated	3.85403e-07	21.3071
SM_b21192	Putative fructose-bisphosphate aldolase	cbbA2	1598	137	11	35	20.0278	0.0210946	0.38573	simulated	0.00813683	6.94132
SM_b21196	ABC transporter, periplasmic solute-binding protein	oppA	923	114	8	26	16.6655	0.0152154	0.83593	simulated	0.012719	6.29687
SM_b21197	ABC transporter, permease	oppB	1130	144	12	33	21.0511	0.0239602	0.46114	simulated	0.011049	6.49994
SM_b21198	ABC transporter, permease	oppC	1601	137	13	25	20.0278	0.0653774	0.72328	simulated	0.0472862	4.40244
SM_b21199	ABC transporter, ATP-binding protein	oppD	1343	105	7	32	15.3498	0.0146951	0.54444	simulated	0.00800062	6.96567
SM_b21200	Putative two-component response regulator		1820	62	6	11	9.06368	0.201042	0.999379	brute_force	0.200917	2.31533
SM_b21201	Putative two-component sensor histidine kinase		932	226	18	27	33.0386	0.00317962	0.94751	simulated	0.00301272	8.37472
SM_b21202	Probable dioxygenase		602	94	8	25	13.7417	0.0703643	0.618776	brute_force	0.0435397	4.52152
SM_b21203	Putative esteraselipase/thioesterase		218	72	2	41	10.5256	0.00179622	0.545775	calculated	0.000980329	9.99445
SM_b21204	Probable ABC transporter		1154	140	13	30	20.4664	0.0544729	0.47782	simulated	0.0260283	5.26378
SM_b21205	Probable inner-membrane ABC transporter		1748	92	10	37	13.4493	0.215101	0.044619	brute_force	0.00959759	6.70311
SM_b21206	Putative ABC transporter ATP-binding protein, consisting of 2 fused ATP-binding domains		1004	150	14	23	21.9283	0.0491401	0.87658	simulated	0.0430753	4.537
SM_b21207	Putative protein secretion protein, HlyD family		722	163	18	26	23.8287	0.13548	0.58483	simulated	0.0792328	3.65776
SM_b21208	Putative transcriptional regulator, TetR family protein		1352	50	5	17	7.30942	0.262946	0.641175	brute_force	0.168594	2.56837
SM_b21209	Putative two-component sensor histidine kinase		671	90	10	26	13.157	0.238449	0.286717	brute_force	0.0683673	3.87055
SM_b21210	Putative two-component response regulator		1766	100	18	14	14.6188	0.845337	0.728453	brute_force	0.615788	0.699493
SM_b21211	Putative membrane protein		380	165	12	38	24.1211	0.00506426	0.4619	simulated	0.00233918	8.73978
SM_b21212	Putative protein		179	62	7	23	9.06368	0.316492	0.249549	brute_force	0.0789803	3.66236
SM_b21213	Putative serinethreonine protein phosphatase	pphA	722	40	2	18	5.84753	0.0691276	0.865385	brute_force	0.059822	4.06318
SM_b21214	2-deoxyglucose-6-phosphatase	orf24	1607	54	1	45	7.89417	0.00331674	0.333333	calculated	0.00110558	9.82098
SM_b21215	Putative dipeptide uptake ABC transporter periplasmic solute-binding protein precursor	orf23	977	109	9	20	15.9345	0.0447137	0.94987	simulated	0.0424722	4.55734
SM_b21216	ABC transporter, ATP-binding protein		935	101	22	20	14.765	0.971783	0.08985	simulated	0.0873147	3.51763
SM_b21217	Sugar amine kinase		1019	74	11	20	10.8179	0.60099	0.270297	brute_force	0.162446	2.62197
SM_b21218	Conserved hypothetical protein, may play a role in sugar amine uptake or catabolism, as expression of the downstream gene, SMb21216, is induced by galactosamine and glucosamine		845	56	6	18	8.18655	0.291125	0.570117	brute_force	0.165975	2.59096
SM_b21219	ABC transporter, permease		881	143	38	14	20.9049	0.999742	0.36076	simulated	0.360667	1.47126
SM_b21220	ABC transporter, permease		1238	73	6	28	10.6717	0.0931484	0.333404	brute_force	0.031056	5.00898
SM_b21221	ABC transporter, periplasmic solute-binding protein		1229	170	21	25	24.852	0.256553	0.53309	simulated	0.136766	2.87022
SM_b21222	Putative transcriptional regulator		899	97	14	26	14.1803	0.551337	0.128487	brute_force	0.07084	3.81929
SM_b21223	Putative sulfate adenylyltransferase subunit 2 protein	nodP2	1901	63	13	18	9.20987	0.915082	0.0974608	brute_force	0.0891845	3.48706
SM_b21224	Sulfate adenylyltransferase	nodQ2	839	230	33	21	33.6233	0.503025	0.76326	simulated	0.383939	1.38105
SM_b21225	Inositol-phosphate phosphatase		740	83	8	24	12.1336	0.146465	0.484493	brute_force	0.0709614	3.81682
SM_b21226	Hypothetical protein		992	74	6	21	10.8179	0.0864123	0.764847	brute_force	0.0660922	3.91938
SM_b21227	Hypothetical protein		935	161	18	27	23.5363	0.148486	0.50332	simulated	0.0747362	3.74205
SM_b21228	Putative nucleotide sugar epimerase dehydratase		1163	150	20	19	21.9283	0.392731	0.80163	simulated	0.314825	1.66738
SM_b21229	Putative calcium-binding exported protein		1082	163	28	16	23.8287	0.831783	0.80542	simulated	0.669935	0.577907
SM_b21230	Putative glycosyltransferase		1154	88	5	34	12.8646	0.0117215	0.478421	brute_force	0.00560782	7.47834
SM_b21231	Putative glycosyltransferase		2102	117	10	30	17.104	0.0467822	0.46685	simulated	0.0218403	5.51687
SM_b21232	Putative nucleoside-diphosphate sugar epimerase		830	414	62	23	60.522	0.60805	0.8084	simulated	0.491548	1.0246
SM_b21233	Probable transposase of insertion sequence ISRm1 orfB protein	TRm1b	392	121	29	14	17.6888	0.995288	0.43924	simulated	0.437171	1.19373
SM_b21234	Probable transposase of insertion sequence ISRm1 orfA protein	TRm1a	938	46	5	24	6.72466	0.337244	0.115268	calculated	0.0388735	4.68507
SM_b21235	Methionyl-tRNA formyltransferase		851	168	23	16	24.5596	0.428051	0.96471	simulated	0.412945	1.27598
SM_b21236	Hypothetical protein		923	130	15	15	19.0045	0.214502	0.9917	simulated	0.212722	2.23296
SM_b21237	Putative enzyme, C-terminal domain similar to sulfotransferase		230	210	19	39	30.6996	0.0163655	0.31286	simulated	0.0051201	7.60961
SM_b21238	Putative N-terminus of a pectate lyase, probably truncated due to chromosomal poin mutation or sequencing artefact protein		1238	55	5	22	8.04036	0.187567	0.407354	brute_force	0.0764061	3.71017
SM_b21239	Putative pectate lysase, possibly truncated due to chromosomal point mutation or sequencing artefact protein		1988	194	24	37	28.3605	0.2388	0.10563	simulated	0.0252244	5.30904
SM_b21240	Putative MPA1 family auxiliary surface saccharide export protein		1292	267	47	21	39.0323	0.909253	0.54948	simulated	0.499617	1.00111
SM_b21241	Hypothetical protein		1124	347	36	39	50.7274	0.0187997	0.35548	simulated	0.00668291	7.22531
SM_b21242	Putative glycosyltransferase		926	145	23	19	21.1973	0.700982	0.58403	simulated	0.409394	1.28844
SM_b21243	Putative sulfotransferase		1289	176	26	18	25.7291	0.573017	0.83637	simulated	0.479254	1.06114
SM_b21244	Hypothetical protein		1250	151	19	19	22.0744	0.300581	0.85456	simulated	0.256865	1.96092
SM_b21245	Putative polysaccharide export outer membrane protein	exoF3	692	184	23	41	26.8987	0.262107	0.04649	simulated	0.0121853	6.35871
SM_b21246	Undecaprenyl-phosphate galactose phosphotransferase		686	65	7	18	9.50224	0.268431	0.659947	brute_force	0.17715	2.49696
SM_b21247	Conserved hypothetical protein, possibly membrane-associated		1190	140	19	38	20.4664	0.429376	0.02969	simulated	0.0127482	6.29357
SM_b21248	Probable pilin glycosylation protein		842	223	26	41	32.6	0.141351	0.09395	simulated	0.0132799	6.23461
SM_b21249	Putative sulfotransferase		1283	97	10	26	14.1803	0.164038	0.389909	brute_force	0.0639599	3.96669
SM_b21250	Putative glycosyltransferase		2216	243	32	23	35.5238	0.313372	0.7501	simulated	0.235061	2.0889
SM_b21251	Conserved hypothetical membrane protein, similar to Y1058		1097	316	31	36	46.1955	0.011628	0.51625	simulated	0.00600293	7.38012
SM_b21252	Putative glycosyltransferase		770	93	7	35	13.5955	0.0394081	0.25318	brute_force	0.00997733	6.64713
SM_b21253	Hypothetical protein		830	60	4	18	8.7713	0.0631872	0.930081	brute_force	0.0587692	4.0888
SM_b21254	Conserved hypothetical protein		1202	6	0	6	0.87713	0.415975	-1	NA	0.415975	1.26543
SM_b21255	Hypothetical protein		1433	84	12	23	12.2798	0.543997	0.198557	brute_force	0.108015	3.2107
SM_b21256	Probable UDP-glucose/GDP-mannose dehydrogenase		1019	150	14	54	21.9283	0.0491401	0.02033	simulated	0.000999019	9.9672
SM_b21257	Hypothetical adenylate cyclase, truncated protein		362	116	18	17	16.9578	0.658787	0.67915	simulated	0.447415	1.16031
SM_b21258	Hypothetical adenylate cyclase, truncated protein		980	29	5	15	4.23946	0.746674	0.101149	calculated	0.0755257	3.72689
SM_b21259	Hypothetical exported protein precursor		1892	76	10	21	11.1103	0.446788	0.329507	brute_force	0.14722	2.76396
SM_b21260	Putative mureinpeptideoligopeptide ABC transporter ATP-binding protein		1901	386	30	41	56.4287	8.47357e-05	0.69251	simulated	5.86803e-05	14.0568
SM_b21261	Putative mureinpeptideoligopeptide ABC transporter periplasmic solute-binding protein precursor		998	357	41	34	52.1892	0.0653923	0.4546	simulated	0.0297273	5.07207
SM_b21262	Putative mureinpeptideoligopeptide ABC transporter permease		1091	196	15	53	28.6529	0.00390947	0.11211	simulated	0.000438291	11.1558
SM_b21263	Putative mureinpeptideoligopeptide ABC transporter permease		1214	184	20	30	26.8987	0.104831	0.43696	simulated	0.045807	4.44829
SM_b21264	Putative membrane-anchored protein, slightly similar to UDP-N-acetylglucosamine-N-acetylmuramyl-(pentapeptide) pyrophosphoryl-undecaprenol N-acetylglucosamine transferase	redA	1247	85	10	25	12.426	0.304204	0.261807	brute_force	0.0796427	3.65031
SM_b21265	Putative glycosyltransferase	redB	1187	127	7	41	18.5659	0.00200928	0.46585	simulated	0.000936022	10.0612
SM_b21266	Putative glycosyl transferase		677	104	9	42	15.2036	0.0635192	0.07384	simulated	0.00469026	7.73612
SM_b21267	Hypothetical protein		713	48	7	16	7.01704	0.596175	0.361359	brute_force	0.215433	2.21469
SM_b21268	Putative ABC transporter		2090	50	5	21	7.30942	0.262946	0.335899	brute_force	0.0883233	3.50106
SM_b21269	Putative ABC transporter		464	313	47	46	45.757	0.610497	0.01346	simulated	0.00821729	6.92712
SM_b21270	Putative cAMP-dependent protein kinase		749	27	5	13	3.94709	0.793345	0.148792	calculated	0.118044	3.08261
SM_b21271	Putative methyltransferase		1070	80	13	19	11.6951	0.713277	0.284338	brute_force	0.202812	2.30178
SM_b21272	Putative lacI family transcritional regulator		1022	51	3	25	7.45561	0.0608951	0.4994	calculated	0.030411	5.03926
SM_b21273	ABC transporter, periplasmic solute-binding protein	potD	899	98	11	34	14.3265	0.233467	0.0796069	brute_force	0.0185856	5.74967
SM_b21274	ABC transporter, permease	potB	779	59	12	13	8.62511	0.901329	0.427158	brute_force	0.38501	1.37703
SM_b21275	ABC transporter, permease	potC	923	70	13	15	10.2332	0.846876	0.404995	brute_force	0.34298	1.5438
SM_b21277	Hydrolase		1781	57	3	21	8.33274	0.0337873	0.882775	brute_force	0.0298266	5.06726
SM_b21278	Probable adenine deaminase	adeC2	1169	57	6	18	8.33274	0.274444	0.597957	brute_force	0.164105	2.6073
SM_b21279	Putative amidohydrolase, similar to hippurate hydrolase		710	43	5	15	6.2861	0.400886	0.592537	brute_force	0.23754	2.07376
SM_b21280	Putative protein, possibly a purinepyrimidine phosphoribosyltransferase		1373	52	5	24	7.60179	0.230491	0.226891	calculated	0.0522963	4.25715
SM_b21281	Putative integral membrane transporter protein, xanthineuracil permeases family		407	140	16	29	20.4664	0.192367	0.31384	simulated	0.0603724	4.04997
SM_b21283	Putative allantoicase		1415	59	6	21	8.62511	0.243088	0.423123	brute_force	0.102856	3.2813
SM_b21284	Probable chitooligosaccharide deacetylase		371	210	32	21	30.6996	0.637487	0.64938	simulated	0.413971	1.2724
SM_b21285	Conserved hypothetical protein, transthyretin-like protein		1481	16	1	12	2.33901	0.321957	0.5	calculated	0.160978	2.63506
SM_b21286	Probable xanthine dehydrogenase	xdhA1	2333	47	10	16	6.87085	0.910392	0.0941874	brute_force	0.0857475	3.54376
SM_b21287	Putative xanthine dehydrogenase	xdhB1	866	201	24	30	29.3839	0.185124	0.36711	simulated	0.0679608	3.87915
SM_b21288	Probable xanthine dehydrogenase	xdhC	503	45	3	15	6.57848	0.106562	0.952079	brute_force	0.101456	3.30108
SM_b21289	Putative protein, may interact with ubiquitin		980	40	6	12	5.84753	0.630776	0.643243	brute_force	0.405743	1.30136
SM_b21290	Putative NADPH quinone oxidoreductase		947	97	11	17	14.1803	0.245127	0.884781	brute_force	0.216884	2.20501
SM_b21291	Putative transcriptional regulator, lysR family protein		1238	98	9	21	14.3265	0.0948219	0.813883	brute_force	0.077174	3.69574
SM_b21292	Conserved hypothetical membrane protein, paralogue of Y20848		1343	206	23	35	30.1148	0.110786	0.24487	simulated	0.0271282	5.20406
SM_b21293	Putative guanine deaminase	guaD1	506	90	11	21	13.157	0.337432	0.490265	brute_force	0.165431	2.5957
SM_b21294	Putative small heat shock protein, hsp20 family		584	44	5	23	6.43229	0.37896	0.112425	calculated	0.0426045	4.55285
SM_b21295	Putative small heat shock protein, hsp20 family		305	81	19	9	11.8413	0.981165	0.916473	brute_force	0.899212	0.153268
SM_b21296	Hypothetical protein		2141	30	7	8	4.38565	0.922532	0.622977	brute_force	0.574716	0.799079
SM_b21297	Probable bifunctional penicillin-binding protein	pbpC	5447	61	9	31	8.91749	0.598278	0.00825011	calculated	0.00493586	7.66248
SM_b21298	Conserved hypothetical protein, possibly exported		791	366	42	50	53.5049	0.0621032	0.05871	simulated	0.00364608	8.09944
SM_b21299	Putative transcriptional regulator, DeoR family protein	deoR	1004	76	8	23	11.1103	0.222337	0.411871	brute_force	0.0915743	3.44891
SM_b21300	Putative deoxyribose-phosphate aldolase	deoC	2384	101	12	15	14.765	0.287536	0.95936	simulated	0.27585	1.85804
SM_b21301	Aldehyde dehydrogenase (NAD+)	gabD6	455	260	37	26	38.009	0.477846	0.4756	simulated	0.227263	2.13756
SM_b21302	Putative fucose operon fucU protein		428	34	3	15	4.9704	0.269205	0.643717	brute_force	0.173292	2.52872
SM_b21303	Hypothetical membrane-anchored protein		794	27	6	9	3.94709	0.894766	0.433039	brute_force	0.387469	1.36785
SM_b21304	Putative NG,NG-dimethylarginine dimethylaminohydrolase (dimethylargininase)		1421	73	11	17	10.6717	0.618388	0.471087	brute_force	0.291315	1.77935
SM_b21307	Hypothetical protein WgeH (formerly ExpE8)	wgeH	1322	43	6	12	6.2861	0.560451	0.751985	brute_force	0.42145	1.24657
SM_b21308	Putative glycosyltransferase, forming alpha glycosyl linkages protein WgeG (formerly ExpE7)	wgeG	2216	118	20	18	17.2502	0.7878	0.48697	simulated	0.383635	1.38219
SM_b21309	Putative membrane protein WgeF (formerly ExpE6)	wgeF	704	125	13	27	18.2735	0.129189	0.45586	simulated	0.0588922	4.08578
SM_b21310	Putative membrane protein WgeE (formerly ExpE5)	wgeE	1262	34	6	8	4.9704	0.766498	0.913906	brute_force	0.700507	0.513528
SM_b21311	Putative glycosyltransferase, forming alpha-glycosyl linkages protein WgeD (formerly ExpE4)	wgeD	845	80	17	14	11.6951	0.947989	0.41337	brute_force	0.39187	1.35155
SM_b21312	Putative methyltransferase protein WgeC (formerly ExpE3)	wgeC	2249	49	3	26	7.16323	0.0736433	0.384498	calculated	0.0283158	5.14225
SM_b21313	Putative bifunctional glycosyltransferase, forming alpha-glycosyl and beta-glycosyl linkages protein WgeB (formerly ExpE2)	wgeB	659	203	23	31	29.6762	0.126101	0.38362	simulated	0.0483749	4.3696
SM_b21314	RTX toxins and related Ca2+-binding proteins	wgeA	1421	46	6	11	6.72466	0.491488	0.917672	brute_force	0.451024	1.14872
SM_b21315	Membrane-fusion protein	wgdB	1769	157	13	62	22.9516	0.0178348	0.01485	simulated	0.000264846	11.8826
SM_b21316	ABC transporter, type I secretion system ATPase, required for secretion of WgeA (formerly ExpE1)	wgdA	584	126	16	16	18.4197	0.33885	0.94337	simulated	0.319661	1.64538
SM_b21317	Transcriptional activator of exopolysaccharide II synthesis, binding to expA1, expG/expD1 and expE1 promotors, (formerly ExpG)	wggR	1253	22	2	15	3.21614	0.376545	0.272727	calculated	0.102694	3.28358
SM_b21318	Putative glycosyltransferase, forming alpha-glycosyl linkages protein WgcA (formerly ExpC)	wgcA	1472	91	9	22	13.3031	0.146709	0.645148	brute_force	0.094649	3.40127
SM_b21319	Putative membrane protein WgaA (formerly ExpA1)	wgaA	2681	165	23	24	24.1211	0.46305	0.43307	simulated	0.200533	2.31809
SM_b21320	Putative bifunctional glycosyltransferase, forming beta-glycosyl and alpha-glycosyl linkages protein WgaB (formerly ExpA23)	wgaB	1178	423	38	36	61.8377	0.000764654	0.76161	simulated	0.000582368	10.7458
SM_b21321	Putative membrane-anchored protein WgaD (formerly ExpA4)	wgaD	1172	161	23	57	23.5363	0.510789	0.00035	simulated	0.000178776	12.4496
SM_b21322	Putative membrane-anchored protein WgaE (formerly ExpA5)	wgaE	1172	124	12	27	18.1274	0.0870834	0.52752	simulated	0.0459382	4.44416
SM_b21323	Putative protein WgaF (formerly ExpA6), probably FT exported to periplasma	wgaF	881	130	15	41	19.0045	0.214502	0.03609	simulated	0.00774139	7.01319
SM_b21324	Putative glucose-1-phosphate thymidyltransferase protein WgaG (formerly ExpA7)	wgaG	563	162	18	29	23.6825	0.141869	0.40398	simulated	0.0573123	4.12501
SM_b21325	Putative dTDP-4-dehydrorhamnose 3,5-epimerase protein WgaH (formerly ExpA8)	wgaH	1070	101	25	15	14.765	0.994897	0.23738	simulated	0.236169	2.08211
SM_b21326	Putative dTDP-D-glucose 4,6-dehydratase protein WgaI (formerly ExpA9)	wgaI	902	139	75	11	20.3202	1	0.00943	simulated	0.00943	6.72853
SM_b21327	Putative dTDP-4-dehydrorhamnose reductase protein WgaJ (formerly ExpA10)	wgaJ	818	63	11	13	9.20987	0.782186	0.637172	brute_force	0.498387	1.00466
SM_b21328	Putative protein deacetylase		170	58	5	24	8.47892	0.15119	0.363534	brute_force	0.0549627	4.1854
SM_b21329	Hypothetical exported peptide protein		209	31	9	6	4.53184	0.982158	0.811432	brute_force	0.796955	0.32743
SM_b21330	Hypothetical protein with amino acid permeases signature		320	24	0	24	3.50852	0.0299412	-1	NA	0.0299412	5.06172
SM_b21331	Hypothetical protein		497	21	5	8	3.06996	0.908865	0.378741	brute_force	0.344225	1.53858
SM_b21332	Hypothetical protein		359	52	7	12	7.60179	0.509781	0.87182	brute_force	0.444437	1.16995
SM_b21333	Hypothetical protein		761	38	6	10	5.55516	0.677349	0.814406	brute_force	0.551637	0.858208
SM_b21334	Hypothetical exported glutamine-rich protein		1079	111	13	35	16.2269	0.256438	0.0705	simulated	0.0180789	5.78955
SM_b21335	Conserved putative membrane protein, possibly a permease		944	145	13	40	21.1973	0.0397842	0.16972	simulated	0.00675218	7.21043
SM_b21336	Putative transcriptional regulator, AraC family protein		662	105	13	32	15.3498	0.330582	0.0871	simulated	0.0287937	5.1181
SM_b21337	Carbon-monoxide dehydrogenase (acceptor)		905	73	8	21	10.6717	0.262439	0.482725	brute_force	0.126686	2.98067
SM_b21338	Putative molybdopterin binding protein, probably subunit of an oxidoreductase like aldehyde oxidase or xanthine dehydrogenase		332	68	7	20	9.94081	0.2256	0.573401	brute_force	0.129359	2.95054
SM_b21339	Putative protein, similar to N-terminal part of the catalytic subunit of an oxidoreductase like aldehyde oxidase or xanthine dehydrogenase		1067	17	3	6	2.4852	0.760735	0.882353	brute_force	0.671237	0.575107
SM_b21340	Putative protein		848	99	17	25	14.4726	0.791859	0.0746544	brute_force	0.0591158	4.08031
SM_b21341	Hypothetical protein		998	121	14	27	17.6888	0.229161	0.3337	simulated	0.0764712	3.70894
SM_b21342	ABC transporter, permease, likely transports galactose		1004	81	10	27	11.8413	0.364089	0.139893	brute_force	0.0509335	4.29524
SM_b21343	ABC transporter, permease		1493	90	9	24	13.157	0.155693	0.49569	brute_force	0.0771755	3.69571
SM_b21344	ABC transporter, ATP-binding protein, likely transports galactose		983	163	18	32	23.8287	0.13548	0.27673	simulated	0.0374914	4.7373
SM_b21345	ABC transporter, periplasmic solute-binding protein		1052	93	13	29	13.5955	0.507864	0.0708047	brute_force	0.0359591	4.7975
SM_b21346	Putative transcriptional regulator, LacI family protein		338	177	14	24	25.8753	0.00810167	0.96451	simulated	0.00781415	6.9997
SM_b21347	Putative pectin degradation protein		764	49	6	26	7.16323	0.425684	0.0505319	calculated	0.0215106	5.53881
SM_b21348	Putative 2-deoxy-D-gluconate 3-dehydrogenase		848	72	11	26	10.5256	0.635708	0.052966	brute_force	0.0336709	4.89235
SM_b21349	Putative 4-deoxy-L-threo-5-hexulose-uronate ketol-isomerase		749	129	10	21	18.8583	0.0197091	0.97426	simulated	0.0192018	5.70261
SM_b21350	Putative transcriptional regulator, GntR family protein		1283	47	5	13	6.87085	0.317506	0.89014	brute_force	0.282625	1.82304
SM_b21351	ABC transporter, permease	dctM	497	231	27	36	33.7695	0.13888	0.20485	simulated	0.0284496	5.13545
SM_b21352	ABC transporter, permease	dctQ	977	105	18	22	15.3498	0.793931	0.17452	simulated	0.138557	2.85145
SM_b21353	ABC transporter, periplasmic solute-binding protein	dctP	1409	156	14	62	22.8054	0.0338334	0.00808	simulated	0.000273374	11.8368
SM_b21354	Putative glucuronate isomerase (uronic isomerase)	uxaC	1019	196	20	33	28.6529	0.0579149	0.39044	simulated	0.0226123	5.46675
SM_b21355	Putative oxidoreductase		992	120	13	24	17.5426	0.167401	0.57378	simulated	0.0960512	3.38005
SM_b21356	Conserved hypothetical membrane protein		518	113	21	13	16.5193	0.886843	0.8444	simulated	0.74885	0.41725
SM_b21357	Hypothetical membrane protein		494	63	20	18	9.20987	0.999413	0.00493508	brute_force	0.00493218	7.66356
SM_b21358	Putative isochorismatase		458	27	1	19	3.94709	0.0955327	0.592593	calculated	0.056612	4.14275
SM_b21359	Putative transcriptional activator, LysR family, N-terminus protein		182	49	6	14	7.16323	0.425684	0.731047	brute_force	0.311195	1.68411
SM_b21360	Putative transcriptional activator, LysR family, C-terminus protein		500	34	3	15	4.9704	0.269205	0.643717	brute_force	0.173292	2.52872
SM_b21361	Hypothetical membrane-anchored protein		440	64	10	18	9.35605	0.663032	0.29126	brute_force	0.193115	2.37247
SM_b21362	Hypothetical membrane-anchored protein		227	58	8	15	8.47892	0.526005	0.622545	brute_force	0.327462	1.6106
SM_b21363	Conserved hypothetical membrane protein		1553	58	7	16	8.47892	0.38833	0.656575	brute_force	0.254967	1.97161
SM_b21364	Putative membrane-anchored oxidoreductase, similar to L-sorbosone dehydrogenase		452	124	12	21	18.1274	0.0870834	0.87167	simulated	0.0759079	3.71961
SM_b21365	Hypothetical membrane protein		227	46	10	15	6.72466	0.919867	0.119576	brute_force	0.109994	3.1845
SM_b21366	Hypothetical membrane protein		1124	48	0	48	7.01704	0.000896475	-1	NA	0.000896475	10.1234
SM_b21367	Putative cytochrome c class I protein, probably cytochrome c4	cycA	983	70	6	16	10.2332	0.11611	0.956613	brute_force	0.111073	3.17043
SM_b21368	Putative cytochrome c oxidase chain II		1073	75	8	20	10.9641	0.235186	0.599331	brute_force	0.140954	2.8267
SM_b21369	Conserved hypothetical protein		2525	163	23	26	23.8287	0.486798	0.30162	simulated	0.146828	2.7678
SM_b21370	Probable cytochrome c oxidase		371	343	44	28	50.1426	0.215209	0.61765	simulated	0.132924	2.91133
SM_b21371	Putative membrane protein		1058	54	4	31	7.89417	0.105854	0.14	calculated	0.0148195	6.07636
SM_b21372	Putative transcriptional regulator, LacI family protein		1280	55	7	18	8.04036	0.447342	0.398925	brute_force	0.178456	2.48636
SM_b21373	Probable tagatose 6-phosphate kinase		941	38	0	38	5.55516	0.00386746	-1	NA	0.00386746	8.0144
SM_b21374	Fructokinase		962	33	2	21	4.82422	0.14026	0.375	calculated	0.0525974	4.24887
SM_b21375	ABC transporter, permease, may be involved in transport of polyols and C6 monosaccharides		1511	119	7	57	17.3964	0.00424193	0.0702347	calculated	0.000297931	11.7127
SM_b21376	ABC transporter, ATP-binding protein, may be involved in transport of polyols and C6 monosaccharides		890	129	12	41	18.8583	0.0643269	0.10234	simulated	0.00658322	7.24699
SM_b21377	ABC transporter, periplasmic solute-binding protein, may be involved in transport of polyols and C6 monosaccharides		458	124	6	32	18.1274	0.000955606	0.8842	simulated	0.000844947	10.2089
SM_b21378	Hypothetical protein		374	47	6	15	6.87085	0.469126	0.566557	brute_force	0.265787	1.91166
SM_b21379	Conserved hypothetical protein		593	52	8	16	7.60179	0.647944	0.355873	brute_force	0.230586	2.11662
SM_b21380	Catechol 1,2-dioxygenase		338	69	13	25	10.087	0.858039	0.0188047	brute_force	0.0161352	5.95365
SM_b21381	Hypothetical membrane protein		521	34	2	21	4.9704	0.127167	0.417112	calculated	0.0530429	4.2367
SM_b21382	Hypothetical protein		890	128	18	19	18.7121	0.495899	0.67497	simulated	0.334717	1.57899
SM_b21383	3-oxoacyl-[acyl-carrier-protein] reductase		743	135	9	34	19.7354	0.00582341	0.6062	simulated	0.00353015	8.14606
SM_b21384	3-oxoacyl-[acyl-carrier-protein] reductase		935	51	5	19	7.45561	0.246328	0.506139	brute_force	0.124676	3.00374
SM_b21385	Putative transcriptional regulator, AraC family protein		1475	85	12	16	12.426	0.527364	0.716871	brute_force	0.378052	1.40334
SM_b21395	Hypothetical protein		446	93	33	7	13.5955	0.999998	0.849046	brute_force	0.849044	0.236089
SM_b21396	Hypothetical protein		236	74	11	15	10.8179	0.60099	0.684215	brute_force	0.411206	1.28207
SM_b21397	Hypothetical calcium-binding protein		218	24	4	9	3.50852	0.723835	0.628176	brute_force	0.454696	1.13703
SM_b21398	Hypothetical protein		404	10	1	5	1.46188	0.570663	1	calculated	0.570663	0.80929
SM_b21399	Hypothetical protein		191	78	17	25	11.4027	0.957163	0.00927157	brute_force	0.0088744	6.81613
SM_b21400	Hypothetical protein		350	32	5	9	4.67803	0.672255	0.853548	brute_force	0.573802	0.801375
SM_b21401	Hypothetical protein		1163	54	3	20	7.89417	0.0455118	0.876955	brute_force	0.0399118	4.64704
SM_b21402	Hypothetical calcium binding protein		455	287	28	35	41.9561	0.0146602	0.5275	simulated	0.00773326	7.01471
SM_b21403	Hypothetical protein		440	115	16	33	16.8117	0.485967	0.04779	simulated	0.0232244	5.42822
SM_b21404	Hypothetical protein		653	55	6	18	8.04036	0.30847	0.5417	brute_force	0.167098	2.58123
SM_b21405	Putative amidase		884	93	13	21	13.5955	0.507864	0.365774	brute_force	0.185763	2.42846
SM_b21406	Conserved hypothetical protein		818	104	7	60	15.2036	0.0160019	0.0144311	calculated	0.000230925	12.0803
SM_b21407	Conserved hypothetical protein		359	122	15	23	17.835	0.299797	0.50612	simulated	0.151733	2.72039
SM_b21408	Truncated putative transcriptional regulator, lysR family protein		371	40	7	17	5.84753	0.764691	0.105198	calculated	0.0804436	3.63588
SM_b21410	Putative methyltransferase, S-Adenosyl-L-methionine (SAM)-MTase		413	43	8	9	6.2861	0.816335	0.865813	brute_force	0.706793	0.50064
SM_b21411	Hypothetical protein		425	56	7	19	8.18655	0.427239	0.351301	brute_force	0.150089	2.73611
SM_b21412	Conserved hypothetical protein		566	91	14	27	13.3031	0.643861	0.0671404	brute_force	0.0432291	4.53185
SM_b21413	Hypothetical protein		1421	46	5	19	6.72466	0.337244	0.352755	brute_force	0.118965	3.0714
SM_b21414	Aromatic-L-amino-acid decarboxylase		1439	47	14	7	6.87085	0.995142	0.780074	brute_force	0.776284	0.365344
SM_b21415	Putative oxidoreductase, oxygen dependent, FAD-dependent protein		767	53	3	34	7.74798	0.0501895	0.165457	calculated	0.00830422	6.91194
SM_b21416	Putative glucose-1-phosphate cytidylyltransferase	ddhA	1070	45	5	15	6.57848	0.357737	0.662971	brute_force	0.237169	2.07601
SM_b21417	Putative CDP-glucose 4,6-dehydratase	ddhB	1232	61	12	7	8.91749	0.881695	0.9988	brute_force	0.880637	0.183381
SM_b21418	Putative NDP-hexose 3-C-methyltransferase		887	106	15	24	15.496	0.517421	0.24	simulated	0.124181	3.00948
SM_b21419	Putative transcriptional regulator, araC family protein		227	99	8	32	14.4726	0.0490518	0.33793	brute_force	0.0165761	5.91475
SM_b21420	Putative L-arabinose isomerase		1061	244	21	55	35.67	0.00565407	0.07882	simulated	0.000445654	11.1318
SM_b21421	ABC transporter, periplasmic solute-binding protein		1496	222	27	54	32.4538	0.194055	0.00849	simulated	0.00164753	9.24548
SM_b21422	ABC transporter, ATP-binding protein		995	174	19	29	25.4368	0.116368	0.45393	simulated	0.0528231	4.24269
SM_b21423	ABC sugar transporter, permease		1736	169	19	26	24.7058	0.146229	0.58295	simulated	0.0852441	3.55226
SM_b21424	Putative acyl esterase		776	239	29	33	34.939	0.179667	0.28189	simulated	0.0506464	4.3034
SM_b21425	Putative cephalosporin hydroxylase		842	122	17	31	17.835	0.484161	0.08076	simulated	0.0391008	4.67666
SM_b21426	Putative sugar nucleotide oxidoreductaseepimerase		488	88	3	46	12.8646	0.00116843	0.418459	calculated	0.000488938	10.9981
SM_b21427	Putative acetyltransferase		563	55	1	32	8.04036	0.00291274	0.836364	calculated	0.00243611	8.6812
SM_b21428	Putative dTDP-4-dehydrorhamnose 3,5-epimerase	rmlC	761	29	3	16	4.23946	0.388138	0.313082	calculated	0.121519	3.04075
SM_b21429	Iron-chelate-transporting ATPase		1070	54	8	16	7.89417	0.607316	0.41195	brute_force	0.250184	1.99894
SM_b21430	Putative iron ABC transporter permease		422	113	10	31	16.5193	0.0613334	0.36779	simulated	0.0225578	5.47023
SM_b21431	Hypothetical protein, possibly C terminus of iron ABC transporter periplasmatic solute-binding protein		707	92	17	12	13.4493	0.864067	0.863337	brute_force	0.74598	0.42279
SM_b21432	Putative iron uptake ABC transporter periplasmic solute-binding protein precursor		809	47	8	10	6.87085	0.745767	0.857323	brute_force	0.639363	0.645293
SM_b21433	Putative methyl-transferase, S-Adenosyl-L-methionine (SAM)-MTase		155	40	3	20	5.84753	0.165337	0.461538	calculated	0.0763092	3.712
SM_b21434	Putative transcriptional regulator, lysR family protein		1244	88	14	14	12.8646	0.688882	0.797145	brute_force	0.549139	0.864758
SM_b21435	N-carbamoyl-L-amino-acid hydrolase		1280	111	23	18	16.2269	0.958176	0.2372	simulated	0.227279	2.13746
SM_b21436	ABC transporter, permease		476	126	16	20	18.4197	0.33885	0.70293	simulated	0.238188	2.06983
SM_b21437	ABC transporter, permease		998	56	5	20	8.18655	0.174739	0.57501	brute_force	0.100477	3.31507
SM_b21438	ABC transporter, periplasmic solute-binding protein		392	142	17	21	20.7587	0.242768	0.75192	simulated	0.182542	2.4537
SM_b21439	Conserved hypothetical protein		434	11	5	2	1.60807	0.993816	0.997835	brute_force	0.991665	0.0120753
SM_b21440	Hypothetical protein		440	20	3	12	2.92377	0.664306	0.196491	calculated	0.13053	2.93754
SM_b21441	Conserved hypothetical protein		449	21	2	19	3.06996	0.407701	0.0142857	calculated	0.0058243	7.4237
SM_b21442	Hypothetical protein		314	25	5	7	3.65471	0.836507	0.837154	brute_force	0.700285	0.513985
SM_b21443	Hypothetical protein		743	19	4	8	2.77758	0.851151	0.425697	calculated	0.362332	1.46462
SM_b21444	Hypothetical protein		1142	61	15	8	8.91749	0.979524	0.903381	brute_force	0.884884	0.17644
SM_b21445	Putative DNA topoisomerase I		2096	105	11	15	15.3498	0.162636	0.98924	simulated	0.160886	2.63589
SM_b21446	Isoamylase	glgX2	1805	285	38	26	41.6637	0.31907	0.60851	simulated	0.194157	2.3647
SM_b21447	4-alpha-D-{(1->4)-alpha-D-glucano}trehalosetrehalohydrolase	glgB2	641	128	21	30	18.7121	0.747689	0.04488	simulated	0.0335563	4.89727
SM_b21448	Putative DNA polymerase related protein		722	82	14	18	11.9874	0.77316	0.315039	brute_force	0.243575	2.03756
SM_b21449	Probable glutathione S-transferase	gst12	539	41	13	11	5.99372	0.996404	0.0950148	brute_force	0.0946732	3.4009
SM_b21450	Conserved hypothetical protein		524	46	7	20	6.72466	0.639664	0.0983173	calculated	0.06289	3.99102
SM_b21452	Putative chaperone		314	17	4	4	2.4852	0.893146	0.993697	brute_force	0.887517	0.172153
SM_b21454	Hypothetical protein		1367	23	0	23	3.36233	0.0346544	-1	NA	0.0346544	4.85082
SM_b21455	Conserved hypothetical protein		437	85	18	9	12.426	0.9505	0.971142	brute_force	0.92307	0.115488
SM_b21456	Hypothetical protein		875	64	5	25	9.35605	0.0957171	0.449145	brute_force	0.0429908	4.53983
SM_b21458	Putative sugar uptake ABC transporter permease		893	82	8	35	11.9874	0.155852	0.0794047	brute_force	0.0123754	6.33638
SM_b21459	Putative sugar uptake ABC transporter permease		1112	115	11	32	16.8117	0.0915895	0.26995	simulated	0.0247246	5.33791
SM_b21460	Putative sugar uptake ABC transporter ATP-binding protein		1262	110	23	22	16.0807	0.961544	0.07107	simulated	0.0683369	3.87119
SM_b21461	Putative sugar uptake ABC transporter periplasmic solute-binding protein precursor		935	233	25	40	34.0619	0.0660423	0.17118	simulated	0.0113051	6.46688
SM_b21462	Putative sugar kinase		1385	127	12	26	18.5659	0.0727343	0.6229	simulated	0.0453062	4.46415
SM_b21463	Alpha-galactosidase		773	229	31	28	33.4771	0.376018	0.37476	simulated	0.140917	2.82709
SM_b21464	Putative transcriptional regulator, gntR family protein		1319	130	27	26	19.0045	0.968654	0.03077	simulated	0.0298055	5.06828
SM_b21465	Type I secretion membrane fusion protein, HlyD family, necessary for low-molecular-weight succinoglycan biosynthesis	prsE	1760	185	12	39	27.0448	0.000989108	0.60217	simulated	0.000595611	10.7133
SM_b21466	ABC transporter, ATP-binding component, necessary for low-molecular-weight succinoglycan biosynthesis	prsD	344	129	13	23	18.8583	0.103882	0.75243	simulated	0.0781636	3.67736
SM_b21467	Hypothetical protein		1097	83	8	40	12.1336	0.146465	0.0330875	calculated	0.00484617	7.68894
SM_b21468	Conserved hypothetical membrane protein		509	182	21	29	26.6063	0.160886	0.41234	simulated	0.0663398	3.91398
SM_b21469	Hypothetical protein		281	80	10	34	11.6951	0.379988	0.0272336	brute_force	0.0103484	6.59445
SM_b21470	Hypothetical protein		248	33	2	13	4.82422	0.14026	0.960227	brute_force	0.134681	2.89238
SM_b21471	Hypothetical protein		539	48	3	19	7.01704	0.0808814	0.803423	brute_force	0.064982	3.94382
SM_b21472	Hypothetical protein		434	66	8	24	9.64843	0.373761	0.184675	brute_force	0.0690245	3.85675
SM_b21473	Conserved hypothetical protein		782	54	15	17	7.89417	0.992681	0.0173122	brute_force	0.0171855	5.86267
SM_b21474	Putative dehydrogenase, possibly 3-oxoacyl-[acyl-carrier protein] reductase	fabG	203	140	16	27	20.4664	0.192367	0.41174	simulated	0.0792051	3.65826
SM_b21475	Hypothetical protein		347	15	0	15	2.19283	0.111601	-1	NA	0.111601	3.16358
SM_b21476	Hypothetical protein		1178	39	6	18	5.70135	0.654152	0.116424	calculated	0.0761591	3.71484
SM_b21477	RNA-directed DNA polymerase		617	89	11	17	13.0108	0.352074	0.784094	brute_force	0.276059	1.85695
SM_b21478	Conserved hypothetical protein		302	89	15	21	13.0108	0.762654	0.183636	brute_force	0.140051	2.83598
SM_b21479	Hypothetical protein		260	50	5	26	7.30942	0.262946	0.120365	calculated	0.0316494	4.98168
SM_b21480	Conserved hypothetical protein		476	23	7	9	3.36233	0.97821	0.111994	calculated	0.109553	3.1903
SM_b21481	Conserved hypothetical protein		302	81	10	27	11.8413	0.364089	0.139893	brute_force	0.0509335	4.29524
SM_b21482	Hypothetical protein		281	55	10	15	8.04036	0.81186	0.312646	brute_force	0.253825	1.97809
SM_b21483	Hypothetical protein		185	26	4	7	3.8009	0.667669	0.968562	brute_force	0.646679	0.628878
SM_b21484	Putative RNA polymerase sigma-E factor (sigma-24) protein	rpoE5	194	64	9	19	9.35605	0.540604	0.316661	brute_force	0.171188	2.54635
SM_b21485	Hypothetical protein		1340	59	5	27	8.62511	0.140425	0.24134	brute_force	0.0338901	4.88299
SM_b21486	Putative permease		1160	208	39	12	30.4072	0.945705	0.99384	simulated	0.93988	0.0894521
SM_b21487	Putative cytochrome o ubiquinol oxidase chain II	cyoA	2009	86	11	12	12.5722	0.397948	0.99084	brute_force	0.394303	1.34262
SM_b21488	Putative cytochrome o ubiquinol oxidase chain I	cyoB	632	206	22	46	30.1148	0.0776154	0.06218	simulated	0.00482613	7.69492
SM_b21489	Putative cytochrome o ubiquinol oxidase chain III	cyoC	401	60	5	29	8.7713	0.130301	0.186664	calculated	0.0243225	5.36157
SM_b21490	Putative SUR1-like protein, similar to Bradyrhizobium japonicum shb1 gene		530	85	11	34	12.426	0.413838	0.0267873	brute_force	0.0110856	6.49517
SM_b21491	Hypothetical exported protein		662	37	6	14	5.40897	0.700276	0.303196	brute_force	0.212321	2.23568
SM_b21492	Hypothetical protein		461	100	16	19	14.6188	0.700204	0.39685	brute_force	0.277876	1.84749
SM_b21493	Putative transcriptional regulator, asnC family protein		1067	64	4	30	9.35605	0.0440754	0.364934	brute_force	0.0160846	5.95818
SM_b21494	Putative ornithine cyclodeaminase	ocd	182	100	8	34	14.6188	0.0455507	0.275749	brute_force	0.0125605	6.31496
SM_b21495	Hypothetical protein		641	26	5	18	3.8009	0.815424	0.00510794	calculated	0.00416513	7.90742
SM_b21496	Putative protease		1121	28	11	5	4.09327	0.99889	0.658545	brute_force	0.657814	0.604249
SM_b21497	Putative acriflavin resistance protein	acrE	3233	91	10	28	13.3031	0.226563	0.217175	brute_force	0.0492039	4.34508
SM_b21498	Putative acriflavin resistence protein	acrF	2159	153	22	17	22.3668	0.525325	0.87283	simulated	0.458519	1.12495
SM_b21499	Hypothetical protein		1043	103	15	20	15.0574	0.56221	0.44291	simulated	0.249008	2.00573
SM_b21500	Putative glycosyltransferase		362	77	14	18	11.2565	0.834739	0.233074	brute_force	0.194556	2.36175
SM_b21501	Hypothetical membrane protein		1169	28	1	19	4.09327	0.0849789	0.642857	calculated	0.0546293	4.19418
SM_b21502	Putative glycosyltransferase		1343	156	18	24	22.8054	0.185103	0.63634	simulated	0.117789	3.08573
SM_b21503	Putative glycosyltransferase		755	103	12	24	15.0574	0.262882	0.41322	simulated	0.108628	3.20253
SM_b21504	Putative protein, slightly similar to carbohydrate deacetylase		1331	86	10	21	12.5722	0.29022	0.517629	brute_force	0.150226	2.73479
SM_b21505	Putative membrane protein, similar to Wzy-like polysaccharide polymerase ExoQ	wzy	1616	173	14	41	25.2906	0.0107838	0.27686	simulated	0.00298559	8.38777
SM_b21506	Probable exopolysaccharide transport protein		656	174	16	34	25.4368	0.0315063	0.40823	simulated	0.0128618	6.28076
SM_b21507	Putative amino acid exporter		914	119	15	29	17.3964	0.336402	0.17443	simulated	0.0586786	4.09102
SM_b21508	Putative dihydrodipicolinate synthetase	dapA3	512	88	7	33	12.8646	0.0579604	0.254972	brute_force	0.0147783	6.08038
SM_b21509	Putative plasmid stability protein		125	43	8	9	6.2861	0.816335	0.865813	brute_force	0.706793	0.50064
SM_b21510	Putative plasmid stability protein		245	6	2	3	0.87713	0.940856	0.6	calculated	0.564514	0.82492
SM_b21511	Putative plasmid stability protein		1148	21	2	11	3.06996	0.407701	0.642857	calculated	0.262094	1.93185
SM_b21512	Hypothetical protein		1310	144	20	31	21.0511	0.466547	0.11005	simulated	0.0513435	4.28367
SM_b21513	Putative cell-surface polysaccharide exporter protein, PST family	wzx2	827	137	15	34	20.0278	0.155082	0.16616	simulated	0.0257684	5.27825
SM_b21514	Putative modification methylase	hemK2	1121	55	3	31	8.04036	0.0412393	0.308595	calculated	0.0127262	6.29605
SM_b21515	Hypothetical protein		731	39	5	13	5.70135	0.494759	0.651968	brute_force	0.322567	1.63233
SM_b21516	Conserved hypothetical protein		815	69	8	14	10.087	0.32311	0.921453	brute_force	0.29773	1.74792
SM_b21517	Hypothetical protein		755	77	14	29	11.2565	0.834739	0.00861304	brute_force	0.00718964	7.11987
SM_b21518	Hypothetical protein		1472	94	9	21	13.7417	0.122203	0.759329	brute_force	0.0927925	3.42985
SM_b21519	Putative two-component sensor histidine kinase		659	141	14	33	20.6126	0.083233	0.28261	simulated	0.0235225	5.40982
SM_b21520	Putative two-component response regulator		458	80	13	15	11.6951	0.713277	0.628744	brute_force	0.448469	1.15692
SM_b21521	Hypothetical exported protein, glycine-rich		263	17	4	7	2.4852	0.893146	0.441176	calculated	0.394035	1.3436
SM_b21522	Putative cell division inhibitor	minE	815	0	0	0	0	1	1	brute_force	1	0
SM_b21523	Putative cell division inhibitor	minD	749	49	2	18	7.16323	0.0261946	0.987245	brute_force	0.0258605	5.27311
SM_b21524	Putative cell division inhibitor	minC	251	73	6	17	10.6717	0.0931484	0.947982	brute_force	0.088303	3.50139
SM_b21525	Aspartate transaminase		1019	205	21	57	29.9686	0.0550476	0.01475	simulated	0.000811953	10.2663
SM_b21526	ABC transporter, periplasmic solute-binding protein	tauA	812	131	15	22	19.1507	0.205149	0.69208	simulated	0.141979	2.81625
SM_b21527	ABC transporter, ATP-binding protein	tauB	827	65	7	19	9.50224	0.268431	0.579343	brute_force	0.155513	2.68489
SM_b21528	Putative taurine uptake ABC transporter permease	tauC	386	129	13	38	18.8583	0.103882	0.11362	simulated	0.011803	6.4047
SM_b21529	Taurine dehydrogenase	tauD	1775	178	20	30	26.0215	0.137771	0.3838	simulated	0.0528767	4.24123
SM_b21530	Sulfoacetaldehyde acetyltransferase	ilvB2	1037	143	25	19	20.9049	0.842934	0.45113	simulated	0.380273	1.39489
SM_b21531	Putative membrane protein		992	49	2	34	7.16323	0.0261946	0.267857	calculated	0.00701641	7.15505
SM_b21532	Putative phosphate acetyltransferase	pta	785	53	8	14	7.74798	0.627678	0.580817	brute_force	0.364566	1.45575
SM_b21533	Putative transcriptional regulator		2477	63	8	38	9.20987	0.428341	0.00251341	calculated	0.0010766	9.85931
SM_b21534	Dimethylglycine dehydrogenase		869	209	27	49	30.5534	0.297644	0.01197	simulated	0.00356279	8.13278
SM_b21535	Putative transcriptional regulator, lysR family protein		1670	92	12	16	13.4493	0.414663	0.827246	brute_force	0.343028	1.5436
SM_b21536	Probable Na+/phosphate symporter		1151	129	19	23	18.8583	0.573518	0.32474	simulated	0.186244	2.42473
SM_b21537	2-aminoethylphosphonate-pyruvate transaminase		1274	58	7	30	8.47892	0.38833	0.0315036	calculated	0.0122338	6.35298
SM_b21538	Probable phosphonoacetate hydrolase	phnA	1457	130	8	85	19.0045	0.00386278	0.00119444	calculated	4.61385e-06	17.7256
SM_b21539	Aldehyde dehydrogenase (NAD+)		488	200	21	36	29.2377	0.0708142	0.25647	simulated	0.0181617	5.78296
SM_b21540	Putative iron uptake ABC transporter periplasmic solute-binding protein precursor		1187	122	17	18	17.835	0.484161	0.73944	simulated	0.358008	1.48194
SM_b21541	Putative iron ABC transporter ATP-binding protein		2042	162	14	24	23.6825	0.0229161	0.90994	simulated	0.0208523	5.58365
SM_b21542	Putative iron uptake ABC transporter permease		3338	238	25	33	34.7928	0.0520871	0.44573	simulated	0.0232168	5.42869
SM_b21543	Putative hemolysin-adenlyate cyclase		398	429	67	33	62.7148	0.731587	0.18553	simulated	0.135731	2.88117
SM_b21544	Hypothetical exported protein		782	69	12	16	10.087	0.78324	0.377055	brute_force	0.295325	1.75963
SM_b21545	Putative two-component response regulator		1151	52	8	11	7.60179	0.647944	0.871155	brute_force	0.56446	0.825057
SM_b21546	Putative two-component sensor histidine kinase		392	123	16	31	17.9812	0.376717	0.11113	simulated	0.0418646	4.57813
SM_b21547	Hypothetical protein		6524	36	4	16	5.26278	0.395654	0.411086	brute_force	0.162648	2.62018
SM_b21548	Hypothetical protein		917	464	93	20	67.8314	0.998486	0.66428	simulated	0.663275	0.592322
SM_b21549	Putative exported sulfurtransferase, Rhodanese protein	thtR	1241	136	18	21	19.8816	0.391471	0.61779	simulated	0.241847	2.04783
SM_b21550	Conserved hypothetical protein		926	47	4	16	6.87085	0.185103	0.805511	brute_force	0.149102	2.74563
SM_b21551	Hypothetical protein		503	56	5	21	8.18655	0.174739	0.502056	brute_force	0.0877288	3.51081
SM_b21552	Putative aminoglycoside 6-N-acetyltransferase, similar to amikacin resistance protein	aacC4	542	23	3	14	3.36233	0.56661	0.189723	calculated	0.107499	3.2176
SM_b21554	Hypothetical protein		1781	54	7	21	7.89417	0.467828	0.192852	brute_force	0.0902216	3.47038
SM_b21555	Probable glutathione-regulated potassium-efflux system	kefB2	2225	201	23	21	29.3839	0.137188	0.91544	simulated	0.125588	2.99323
SM_b21556	Putative aldehyde or xanthine dehydrogenase		977	121	16	19	17.6888	0.403019	0.71288	simulated	0.287304	1.79935
SM_b21557	Probable oxidoreductase		623	97	11	24	14.1803	0.245127	0.409979	brute_force	0.100497	3.31478
SM_b21558	Carbon-monoxide dehydrogenase (acceptor)		890	79	7	18	11.5489	0.111146	0.902046	brute_force	0.100259	3.3182
SM_b21559	Putative transcriptional regulator, araC family protein		1262	78	11	17	11.4027	0.53131	0.580281	brute_force	0.308309	1.69755
SM_b21560	Putative two component sensor histidine kinase		698	78	2	37	11.4027	0.000864351	0.813187	brute_force	0.000702879	10.4744
SM_b21561	Putative two-component response regulator		551	29	7	6	4.23946	0.933314	0.919535	brute_force	0.858215	0.220589
SM_b21562	Hypothetical membrane-anchored protein		365	31	5	13	4.53184	0.697482	0.30247	brute_force	0.210968	2.24491
SM_b21563	Putative transcriptional regulator		317	34	3	15	4.9704	0.269205	0.643717	brute_force	0.173292	2.52872
SM_b21564	Hypothetical protein		746	37	4	17	5.40897	0.371877	0.366795	calculated	0.136403	2.87405
SM_b21565	Hypothetical protein		1628	55	8	14	8.04036	0.586914	0.64072	brute_force	0.376048	1.41101
SM_b21566	Putative heat shock protein GroEL	groEL5	314	170	22	49	24.852	0.328018	0.00698	simulated	0.00228957	8.77071
SM_b21568	Putative Usg protein		599	21	1	12	3.06996	0.18894	0.857143	calculated	0.161949	2.62639
SM_b21569	Hypothetical protein		2036	73	10	19	10.6717	0.499605	0.407423	brute_force	0.203551	2.29654
SM_b21570	N-methylproline demethylase	stcD	626	278	35	24	40.6404	0.212587	0.79819	simulated	0.169685	2.55907
SM_b21571	Putative transcriptional regulator TetR family protein		1001	66	7	25	9.64843	0.25357	0.230531	brute_force	0.0584557	4.09651
SM_b21572	Putative amino acid uptake ABC transporter periplasmic solute-binding protein precursor		983	242	39	39	35.3776	0.760473	0.02092	simulated	0.0159091	5.974
SM_b21573	Hypothetical exported protein		383	198	29	25	28.9453	0.553212	0.39021	simulated	0.215869	2.21177
SM_b21574	Putative protein similar to sensor histidine kinase domain		1205	26	1	16	3.8009	0.107303	0.769231	calculated	0.0825411	3.59874
SM_b21575	Putative major facilitator superfamily transporter		365	210	19	72	30.6996	0.0163655	0.00492	simulated	8.05181e-05	13.6003
SM_b21576	Putative regulatory protein, arsR family		500	82	8	27	11.9874	0.155852	0.304314	brute_force	0.047428	4.39812
SM_b21577	Hypothetical protein		2483	89	3	75	13.0108	0.00104143	0.012821	calculated	1.33521e-05	16.1926
SM_b21578	Cu2+-exporting ATPase	atcU2	443	385	42	28	56.2825	0.028868	0.85903	simulated	0.0247985	5.33361
SM_b21579	Putative transcriptional regulator, merR family protein	hmrR2	446	53	11	13	7.74798	0.905405	0.352662	brute_force	0.319302	1.64701
SM_b21580	Conserved hypothetical membrane protein		1091	43	4	18	6.2861	0.248584	0.509683	brute_force	0.126699	2.98052
SM_b21581	Putative glycosyltransferase, similar to smb20117 protein		632	182	27	33	26.6063	0.581049	0.07741	simulated	0.044979	4.4746
SM_b21582	Putative exoD-like membrane protein		362	50	6	17	7.30942	0.404696	0.477311	brute_force	0.193166	2.37209
SM_b21583	Hypothetical protein		857	21	0	21	3.06996	0.0464232	-1	NA	0.0464232	4.42901
SM_b21584	Hypothetical protein		1886	138	13	25	20.174	0.0615513	0.73157	simulated	0.0450291	4.473
SM_b21585	Conserved hypothetical protein		1046	236	33	62	34.5004	0.443325	0.00063	simulated	0.000279295	11.8059
SM_b21586	Putative glutathione synthetase	gshB2	962	198	33	26	28.9453	0.804014	0.19959	simulated	0.160473	2.6396
SM_b21587	Sugar ABC transporter, periplasmic solute-binding protein, induced by D-fucose, L-arabinose, and talose		1517	121	14	30	17.6888	0.229161	0.20732	simulated	0.0475097	4.39563
SM_b21588	Sugar ABC transporter ATP-binding protein, may be induced by D-fucose, L-arabinose and talose		1025	128	14	37	18.7121	0.165099	0.09328	simulated	0.0154004	6.02089
SM_b21589	Sugar ABC transporter, permease		968	90	10	19	13.157	0.238449	0.738429	brute_force	0.176078	2.50572
SM_b21590	Sugar ABC transporter, permease		734	93	16	13	13.5955	0.789861	0.839135	brute_force	0.6628	0.593354
SM_b21591	Putative transcriptional regulator, gntR family protein		1151	105	7	37	15.3498	0.0146951	0.33734	simulated	0.00495726	7.65624
SM_b21592	Putative sugar uptake ABC transporter ATP-binding protein		827	176	15	40	25.7291	0.0160497	0.27173	simulated	0.00436119	7.84106
SM_b21593	Putative sugar uptake ABC transporter permease		902	149	18	24	21.7821	0.246611	0.56029	simulated	0.138174	2.85544
SM_b21594	Putative sugar uptake ABC transporter permease		1232	164	18	24	23.9749	0.129315	0.72076	simulated	0.0932053	3.42344
SM_b21595	Putative sugar uptake ABC transporter periplasmic solute-binding protein precursor		902	189	28	23	27.6296	0.577853	0.48524	simulated	0.280398	1.83445
SM_b21596	Conserved hypothetical protein		1031	129	18	24	18.8583	0.482443	0.32782	simulated	0.158154	2.66059
SM_b21597	Putative oxidoreductase		1049	89	13	19	13.0108	0.571861	0.441896	brute_force	0.252703	1.98449
SM_b21598	Putative transcriptional regulator		299	180	10	61	26.3139	0.000255892	0.15263	simulated	3.90568e-05	14.6441
SM_b21599	Hypothetical exported protein		1190	10	0	10	1.46188	0.231799	-1	NA	0.231799	2.10905
SM_b21600	Putative exported beta-lactamase	ampC	920	226	26	31	33.0386	0.125407	0.41084	simulated	0.0515222	4.27866
SM_b21601	Putative transcriptional regulator		824	124	25	22	18.1274	0.952304	0.10745	simulated	0.102325	3.28877
SM_b21602	Putative sugar uptake ABC transporter permease		875	110	16	22	16.0807	0.557954	0.33662	simulated	0.187819	2.41259
SM_b21603	Putative sugar uptake ABC transporter permease		1262	92	8	17	13.4493	0.0809161	0.975154	brute_force	0.0789056	3.66373
SM_b21604	Putative sugar uptake ABC transporter periplasmic solute-binding protein precursor		1088	248	28	44	36.2547	0.0951697	0.08456	simulated	0.00804755	6.95723
SM_b21605	Putative sugar uptake ABC transporter ATP-binding protein		1520	236	30	27	34.5004	0.252753	0.52312	simulated	0.13222	2.91899
SM_b21630	Conserved hypothetical protein		1097	108	14	26	15.7883	0.38747	0.23053	simulated	0.0893234	3.48482
SM_b21631	Putative carboxynorspermidine decarboxylase	nspC	1316	131	11	23	19.1507	0.0322858	0.89437	simulated	0.0288754	5.11401
SM_b21632	Putative 3-hydroxyacyl-CoA dehydrogenase		791	48	9	19	7.01704	0.828764	0.0597157	brute_force	0.0494902	4.33671
SM_b21633	Putative enoyl-CoA hydratase	paaG	503	32	6	11	4.67803	0.807588	0.414303	brute_force	0.334586	1.57955
SM_b21634	ADP-dependent short-chain-acyl-CoA hydrolase acyl-CoA + H2O = CoA + a carboxylate"		2066	21	1	18	3.06996	0.18894	0.285714	calculated	0.053983	4.21135
SM_b21635	Aldehyde dehydrogenase (NAD+)	paaZ	1076	90	7	23	13.157	0.0497683	0.788439	brute_force	0.0392393	4.67156
SM_b21636	Probable phenylacetic acid degradation oxidoreductase	paaE	524	89	13	19	13.0108	0.571861	0.441896	brute_force	0.252703	1.98449
SM_b21637	Putative phenylacetic acid degradation protein	paaD	785	93	10	26	13.5955	0.204061	0.330009	brute_force	0.0673418	3.89235
SM_b21638	Putative phenylacetic acid degradation protein	paaC	284	43	7	10	6.2861	0.703742	0.850546	brute_force	0.598565	0.740421
SM_b21639	Putative phenylacetic acid degradation protein	paaB	998	24	1	16	3.50852	0.13499	0.666667	calculated	0.0899936	3.47403
SM_b21640	Putative phenylacetic acid degradation protein	paaA	920	89	8	23	13.0108	0.0992668	0.658156	brute_force	0.065333	3.93604
SM_b21641	Putative regulator of phenylacetic acid degradation, ArsR family protein	paaX	515	67	10	17	9.79462	0.608717	0.435112	brute_force	0.26486	1.9167
SM_b21642	Hypothetical exported protein		1373	46	5	23	6.72466	0.337244	0.147287	calculated	0.0496717	4.33143
SM_b21643	Probable alpha-galactosidase (melibiase)	agaL2	1670	99	17	17	14.4726	0.791859	0.477286	brute_force	0.377943	1.40376
SM_b21644	ABC-type alpha-galactoside transport system, duplicated ATPase component	agpD	1127	156	13	33	22.8054	0.0191149	0.5065	simulated	0.00968168	6.69053
SM_b21645	ABC-type alpha-galactoside transport system, permease component	agpC	1013	112	16	21	16.3731	0.528998	0.43175	simulated	0.228395	2.1304
SM_b21646	ABC-type alpha-galactoside transport system, permease component	agpB	2081	147	17	24	21.4897	0.197064	0.60318	simulated	0.118865	3.0726
SM_b21647	Periplasmic alpha-galactoside binding protein	agpA	1472	307	33	45	44.8798	0.0397876	0.12987	simulated	0.00516722	7.5964
SM_b21648	Alpha-galactosidase, melibiase	melA	941	157	11	37	22.9516	0.00454716	0.51229	simulated	0.00232946	8.74579
SM_b21649	AraC-type transcription activator of the melA-agp operon	agpT	1079	118	7	45	17.2502	0.00464894	0.24671	simulated	0.00114694	9.76799
SM_b21650	Putative lacI-type transcriptional regulator	lacR	413	113	23	24	16.5193	0.9508	0.04761	simulated	0.0452676	4.46538
SM_b21651	Putative plasmid stability protein		3104	42	4	18	6.13991	0.266766	0.473332	brute_force	0.126269	2.98543
SM_b21652	ABC transporter, periplasmic solute-binding protein	lacE	896	168	24	21	24.5596	0.508683	0.62792	simulated	0.319412	1.64651
SM_b21653	ABC transporter, permease	lacF	818	120	14	36	17.5426	0.239553	0.07053	simulated	0.0168957	5.8872
SM_b21654	ABC transporter, permease	lacG	2267	88	19	15	12.8646	0.960896	0.337204	brute_force	0.324018	1.62585
SM_b21655	Beta-galactosidase	lacZ1	1076	135	23	21	19.7354	0.80483	0.31128	simulated	0.250527	1.99696
SM_b21661	Putative transposase of insertion sequence ISRm10-1, orfA protein	TRm10-1a	131	75	4	44	10.9641	0.0154743	0.129438	calculated	0.00200296	8.96365
SM_b21662	Putative succinoglycan biosynthesis protein	exoI2	881	115	17	17	16.8117	0.582151	0.73371	simulated	0.42713	1.22725
SM_b21663	Putative secretion activating protein		269	33	1	31	4.82422	0.0467851	0.121212	calculated	0.00567092	7.4622
SM_b21664	Hypothetical exported or membrane-anchored protein		356	33	8	11	4.82422	0.942779	0.206854	brute_force	0.195017	2.35833
SM_b21665	Hypothetical protein		1679	56	17	10	8.18655	0.997966	0.307984	brute_force	0.307357	1.70201
SM_b21666	Hypothetical protein		1112	26	1	21	3.8009	0.107303	0.384615	calculated	0.0412706	4.59874
SM_b21667	Hypothetical protein		659	11	0	11	1.60807	0.200273	-1	NA	0.200273	2.31996
SM_b21668	Hypothetical protein		1094	8	0	8	1.16951	0.31052	-1	NA	0.31052	1.68724
SM_b21669	Hypothetical protein		581	3	1	2	0.438565	0.927819	0.666667	calculated	0.618546	0.693048
SM_b21670	Conserved hypothetical protein		1400	25	4	6	3.65471	0.695947	0.994466	brute_force	0.692096	0.530957
SM_b21671	Hypothetical protein		1022	37	5	16	5.40897	0.544583	0.280064	brute_force	0.152518	2.71295
SM_b21672	Hypothetical protein		1118	3	1	1	0.438565	0.927819	1	brute_force	0.927819	0.108085
SM_b21673	Hypothetical protein		575	24	0	24	3.50852	0.0299412	-1	NA	0.0299412	5.06172
SM_b21674	Hypothetical protein		1211	11	4	3	1.60807	0.97587	0.909091	brute_force	0.887155	0.172743
SM_b21676	Hypothetical protein		899	1	0	1	0.146188	0.863995	-1	NA	0.863995	0.210905
SM_b21677	Hypothetical exported protein signal peptide		830	88	9	39	12.8646	0.174945	0.0359579	brute_force	0.00629065	7.31258
SM_b21678	Hypothetical protein		992	8	1	6	1.16951	0.673675	0.5	calculated	0.336838	1.56987
SM_b21679	Hypothetical protein		1211	21	1	18	3.06996	0.18894	0.285714	calculated	0.053983	4.21135
SM_b21680	Hypothetical protein		176	31	4	14	4.53184	0.526071	0.378198	calculated	0.198959	2.32946
SM_b21681	Hypothetical protein		293	73	24	19	10.6717	0.999873	0.00296062	brute_force	0.00296024	8.40007
SM_b21682	Hypothetical protein		1010	21	0	21	3.06996	0.0464232	-1	NA	0.0464232	4.42901
SM_b21683	Hypothetical protein		236	53	4	25	7.74798	0.114999	0.349612	calculated	0.0402049	4.63648
SM_b21684	Hypothetical protein		1427	24	4	8	3.50852	0.723835	0.790514	brute_force	0.572202	0.805404
SM_b21685	Hypothetical protein		920	8	0	8	1.16951	0.31052	-1	NA	0.31052	1.68724
SM_b21686	Hypothetical protein		521	26	4	13	3.8009	0.667669	0.23913	calculated	0.15966	2.64692
SM_b21687	Hypothetical protein		440	27	3	10	3.94709	0.443876	0.85812	brute_force	0.380898	1.39252
SM_b21689	Hypothetical protein		503	8	0	8	1.16951	0.31052	-1	NA	0.31052	1.68724
SM_b21690	Glucosyltransferase	exoW	1484	22	0	22	3.21614	0.0401094	-1	NA	0.0401094	4.63991
SM_b21691	Alkanesulfonate monooxygenase		557	99	9	25	14.4726	0.0888422	0.58517	brute_force	0.0519878	4.26568
SM_b21695	Hypothetical protein		479	56	3	31	8.18655	0.0373409	0.33189	calculated	0.0123931	6.33432
SM_b21696	Hypothetical protein		527	136	5	71	19.8816	7.87132e-05	0.13769	calculated	1.08381e-05	16.4935
SM_b21697	Conserved hypothetical protein		383	91	6	29	13.3031	0.0216509	0.610688	brute_force	0.013222	6.24092
SM_b21698	Hypothetical protein		509	86	11	13	12.5722	0.397948	0.971789	brute_force	0.386722	1.37063
SM_b21701	Hypothetical protein of ISRm2011-2, orfC C-terminus		407	16	1	10	2.33901	0.321957	0.75	calculated	0.241468	2.0501
SM_b21702	Putative transposase of insertion sequence ISRm2011-2, orfB N-terminus protein	TRm2011-2b-1	137	26	2	12	3.8009	0.268752	0.830769	brute_force	0.223271	2.16313
SM_b21706	Putative transcriptional regulator, LacI family protein		1013	72	11	14	10.5256	0.635708	0.740548	brute_force	0.470772	1.0869
SM_b21707	ABC transporter, ATP-binding protein		752	49	10	8	7.16323	0.889489	0.946013	brute_force	0.841468	0.24902
SM_b21711	Putative transposase of insertion sequence ISRm10-1, orfB N-terminus protein	TRm10-1b-1	1259	15	1	14	2.19283	0.356323	0.133333	calculated	0.0475097	4.39563
SM_b22001	Conserved hypothetical protein		686	77	3	54	11.2565	0.00404913	0.0968421	calculated	0.000392126	11.3164
SM_b22002	Epoxide hydrolase		1034	47	5	20	6.87085	0.317506	0.31557	brute_force	0.100195	3.31911
SM_b22003	Putative partial transposase		155	69	10	19	10.087	0.572157	0.325133	brute_force	0.186027	2.42642
SM_b22004	Probable plasmid stabilization system		275	36	2	25	5.26278	0.104194	0.261905	calculated	0.0272888	5.19554
SM_b22005	Conserved hypothetical protein		350	22	4	11	3.21614	0.777732	0.225564	calculated	0.175428	2.51105
SM_b22012	Hypothetical protein		1022	66	13	16	9.64843	0.888727	0.23882	brute_force	0.212246	2.23619
SM_b22015	Truncated transcriptional regulator, LysR family		869	18	3	10	2.63139	0.729156	0.27451	calculated	0.20016	2.32077
SM_b22020	Conserved hypothetical protein		578	58	12	13	8.47892	0.910351	0.399512	brute_force	0.363696	1.45919
SM_b22021	Hypothetical protein predicted by Glimmer/Critica		926	13	2	5	1.90045	0.703599	0.961538	brute_force	0.676538	0.563758
SM_b22023	10 kDa chaperonin	groES5	272	48	3	24	7.01704	0.0808814	0.468085	calculated	0.0378594	4.7232
SM_b22024	Cytochrome o ubiquinol oxidase protein CyoD	cyoD	755	49	4	28	7.16323	0.158615	0.141238	calculated	0.0224025	5.4802
SMa0002	formate dehydrogenase, major subunit (formate dehydrogenase alpha subunit)	fdoG	992	429	40	48	62.7148	0.0014467	0.26071	simulated	0.000377169	11.3725
SMa0005	formate dehydrogenase-O, iron-sulfur subunit	fdoH	686	120	12	26	17.5426	0.109819	0.53386	simulated	0.0586278	4.09227
SMa0007	formate dehydrogenase, cytochrome B556 (FDO) subunit	fdoI	920	92	8	19	13.4493	0.0809161	0.918532	brute_force	0.074324	3.75003
SMa0009	Formate dehydrogenase accessory protein FdhE	fdhE	1400	88	8	40	12.8646	0.106114	0.0528361	brute_force	0.00560665	7.47864
SMa0011	L-seryl-tRNA selenium transferase	selA	872	174	16	67	25.4368	0.0315063	0.00446	simulated	0.000140518	12.797
SMa0013	hypothetical protein		2000	68	8	12	9.94081	0.339524	0.983729	brute_force	0.334	1.58208
SMa0015	Selenocysteine-specific elongation factor	selB	557	185	23	53	27.0448	0.253201	0.00559	simulated	0.0014154	9.46458
SMa0017	hypothetical protein		287	49	1	26	7.16323	0.00632283	0.938776	calculated	0.00593571	7.39636
SMa0018	TRm2011-2a transposase		473	51	6	21	7.45561	0.384251	0.230693	brute_force	0.0886441	3.49583
SMa0020	TRm2011-2b transposase		644	52	18	7	7.60179	0.999644	0.634124	brute_force	0.633898	0.657678
SMa0021	hypothetical protein		383	53	5	15	7.74798	0.215427	0.873976	brute_force	0.188278	2.40906
SMa0025	hypothetical protein		428	76	11	16	11.1103	0.5661	0.630496	brute_force	0.356924	1.48631
SMa0026	hypothetical protein predicted by Glimmer		1049	16	2	9	2.33901	0.58572	0.525	calculated	0.307503	1.70133
SMa0028	selenide, water dikinase	selD	227	69	7	19	10.087	0.212486	0.672438	brute_force	0.142884	2.80709
SMa0031	conserved hypothetical protein		1655	29	0	29	4.23946	0.0144153	-1	NA	0.0144153	6.11625
SMa0034	Serralysin-like metalloprotease		1622	236	24	25	34.5004	0.0386456	0.88498	simulated	0.0342006	4.86984
SMa0036	ABC transporter, ATP-binding protein		899	81	10	31	11.8413	0.364089	0.0601525	brute_force	0.0219009	5.51287
SMa0039	Transcriptional regulator, LysR family		989	82	15	25	11.9874	0.845323	0.0354017	brute_force	0.0299259	5.06246
SMa0041	zinc dependent oxidoreductase-releated quinone oxidoreductase		266	123	16	22	17.9812	0.376717	0.51281	simulated	0.193184	2.37195
SMa0044	conserved hypothetical protein		749	10	1	9	1.46188	0.570663	0.2	calculated	0.114133	3.13122
SMa0045	Carbonic anhydrase	cah	248	96	12	43	14.0341	0.355112	0.00555203	calculated	0.0019716	8.98642
SMa0050	hypothetical protein		206	31	0	31	4.53184	0.0107609	-1	NA	0.0107609	6.53806
SMa0052	hypothetical protein		1133	21	5	13	3.06996	0.908865	0.0165119	calculated	0.0150071	6.05821
SMa0056	dehydratase/enolase		1196	189	16	50	27.6296	0.0120353	0.09762	simulated	0.00117489	9.73326
SMa0058	N-acylglucosamine 2-epimerase family protein		785	128	10	32	18.7121	0.0212405	0.51385	simulated	0.0109144	6.51762
SMa0059	short chain alcohol dehydrogenase-related dehydrogenase		935	77	10	17	11.2565	0.429649	0.660676	brute_force	0.283859	1.81675
SMa0060	gluconolactonase/regucalcin homolog		689	102	8	31	14.9112	0.0392091	0.4242	simulated	0.0166325	5.90985
SMa0062	Transcriptional regulator, GntR family		734	107	11	32	15.6422	0.145753	0.18984	simulated	0.0276698	5.17554
SMa0063	Transcriptional regulator, GntR family		1202	59	3	22	8.62511	0.0276065	0.872066	brute_force	0.0240747	5.37634
SMa0064	dehydratase/enolase		692	159	13	46	23.2439	0.0155061	0.13346	simulated	0.00206945	8.91654
SMa0065	Transcriptional regulator, GntR family		962	49	3	38	7.16323	0.0736433	0.0358228	calculated	0.00263811	8.56628
SMa0067	ABC transporter, periplasmic solute-binding protein, induced by ribose and mannose		983	95	13	19	13.8879	0.476376	0.549416	brute_force	0.261728	1.93386
SMa0070	ABC transporter permease		731	130	15	29	19.0045	0.214502	0.27108	simulated	0.0581473	4.10414
SMa0072	ABC transporter, ATP-binding protein		758	55	6	17	8.04036	0.30847	0.6273	brute_force	0.193503	2.36957
SMa0074	short chain alcohol dehydrogenase-related dehydrogenase	fabG	887	72	9	32	10.5256	0.394129	0.0321266	calculated	0.012662	6.30335
SMa0077	conserved hypothetical protein		1022	70	8	18	10.2332	0.307184	0.648313	brute_force	0.199152	2.32806
SMa0078	Transcriptional regulator, LacI family		668	66	5	25	9.64843	0.0816118	0.495793	brute_force	0.0404626	4.62727
SMa0079	ABC transporter, permease		656	69	7	29	10.087	0.212486	0.138233	brute_force	0.0293726	5.08938
SMa0081	ABC transporter, permease		815	18	2	8	2.63139	0.510578	0.862745	brute_force	0.440499	1.18279
SMa0082	ABC transporter, periplasmic solute-binding protein		779	100	9	35	14.6188	0.083184	0.16771	brute_force	0.0139508	6.16351
SMa0083	ABC transporter, ATP-binding protein		953	114	13	29	16.6655	0.223772	0.23407	simulated	0.0523783	4.25489
SMa0085	dehydrogenase		332	106	11	22	15.496	0.154016	0.68244	simulated	0.105106	3.25008
SMa0087	conserved hypothetical protein		416	61	7	15	8.91749	0.333649	0.814196	brute_force	0.271655	1.88015
SMa0089	conserved hypothetical protein		695	64	7	21	9.35605	0.283875	0.407294	brute_force	0.11562	3.11253
SMa0091	conserved hypothetical protein		851	77	11	13	11.2565	0.548676	0.904316	brute_force	0.496177	1.01107
SMa0093	Branched-chain amino acid aminotransferase		1037	40	4	19	5.84753	0.305983	0.327443	calculated	0.100192	3.31916
SMa0095	D-aminopeptidase		941	24	5	12	3.50852	0.856485	0.111801	calculated	0.0957561	3.38449
SMa0097	Transcriptional regulator, LysR family		1625	51	8	26	7.45561	0.668054	0.015287	calculated	0.0102125	6.61352
SMa0101	Amidohydrolase, may be involved in metabolism of lysine, ectoine, and asparagine; Expression induced by lysine, ectoine, and asp... <Preview truncated at 128 characters>		1592	114	14	35	16.6655	0.308361	0.05988	simulated	0.0184647	5.75909
SMa0104	ABC transporter, periplasmic solute-binding protein, likely involved in transport of lysine, ectoine, and asparagine		935	158	15	31	23.0978	0.0499873	0.4654	simulated	0.0232641	5.42575
SMa0105	ABC transporter, permease, likely involved in transport of lysine, ectoine, and asparagine		821	92	8	23	13.4493	0.0809161	0.707994	brute_force	0.0572881	4.12562
SMa0106	ABC transporter, permease, likely involved in transport of lysine, ectoine, and asparagine		914	95	8	38	13.8879	0.0655502	0.122327	brute_force	0.00801858	6.96244
SMa0108	ABC transporter, ATP-binding protein, likely involved in transport of lysine, ectoine, and asparagine		962	53	4	25	7.74798	0.114999	0.349612	calculated	0.0402049	4.63648
SMa0110	ABC transporter, ATP-binding protein, likely involved in transport of lysine, ectoine, and asparagine		314	171	29	33	24.9982	0.817994	0.03182	simulated	0.0260286	5.26376
SMa0112	conserved hypothetical protein		2561	31	2	12	4.53184	0.170028	0.967742	brute_force	0.164544	2.60346
SMa0113	Sensor histidine kinase		362	336	25	44	49.1193	0.000112553	0.56406	simulated	6.34869e-05	13.9432
SMa0114	two-component response regulator		917	20	3	9	2.92377	0.664306	0.578947	calculated	0.384598	1.37858
SMa0116	DnaJ/CbpA-type protein		338	126	18	24	18.4197	0.523023	0.29557	simulated	0.15459	2.69348
SMa0117	hypothetical protein		527	13	2	8	1.90045	0.703599	0.384615	calculated	0.270615	1.88569
SMa0118	hypothetical protein		167	33	6	13	4.82422	0.787409	0.244836	brute_force	0.192786	2.37492
SMa0121	hypothetical protein		383	19	0	19	2.77758	0.0621889	-1	NA	0.0621889	4.0072
SMa0123	hypothetical protein		1634	34	6	11	4.9704	0.766498	0.510984	brute_force	0.391669	1.35229
SMa0124	60 kDa chaperonin	groEL3	317	121	22	28	17.6888	0.871901	0.03669	simulated	0.03199	4.96623
SMa0125	10 kDa chaperonin	groES3	209	26	1	25	3.8009	0.107303	0.0769231	calculated	0.00825411	6.92067
SMa0126	CspA8 Cold shock family protein	cspA8	380	13	1	12	1.90045	0.433622	0.153846	calculated	0.066711	3.90593
SMa0128	hypothetical protein		1067	7	0	7	1.02332	0.3594	-1	NA	0.3594	1.47634
SMa0130	Fatty acid desaturase		287	106	14	23	15.496	0.415804	0.36124	simulated	0.150205	2.73499
SMa0132	hypothetical protein		605	11	0	11	1.60807	0.200273	-1	NA	0.200273	2.31996
SMa0134	conserved hypothetical protein		314	63	13	15	9.20987	0.915082	0.253031	brute_force	0.231544	2.11064
SMa0136	conserved hypothetical protein		2201	238	26	26	34.7928	0.0751429	0.77696	simulated	0.058383	4.09831
SMa0137	Diguanylate cyclase/phosphodiesterase		320	192	28	20	28.0682	0.54491	0.74119	simulated	0.403882	1.308
SMa0139	conserved hypothetical protein		1400	24	3	11	3.50852	0.534795	0.565217	calculated	0.302276	1.72606
SMa0142	extracellular serine protease		542	162	14	23	23.6825	0.0229161	0.94009	simulated	0.0215432	5.53662
SMa0143	RNA polymerase ECF sigma factor	rpoE6	785	46	5	10	6.72466	0.337244	0.993995	brute_force	0.335219	1.57682
SMa0144	hypothetical protein		524	37	4	21	5.40897	0.371877	0.137785	calculated	0.0512391	4.28661
SMa0146	hypothetical protein		713	22	7	6	3.21614	0.982717	0.516934	brute_force	0.508	0.9771
SMa0148	conserved hypothetical protein		482	108	16	22	15.7883	0.586953	0.31146	simulated	0.182812	2.45156
SMa0149	conserved hypothetical protein		1526	55	6	16	8.04036	0.30847	0.714693	brute_force	0.220461	2.1814
SMa0150	fatty acid CoA ligase		2729	194	17	31	28.3605	0.0153013	0.66265	simulated	0.0101394	6.62388
SMa0151	TRAP-type uncharacterized transport system, fused permease component, transports malonic acid		569	277	19	37	40.4942	0.000134536	0.82168	simulated	0.000110546	13.1431
SMa0155	Putative ATP- independent periplasmic transporter, transports malonic acid		1004	67	8	35	9.79462	0.356413	0.0145139	calculated	0.00517294	7.5948
SMa0157	ABC transporter, periplasmic solute-binding protein, transports malonic acid		674	122	7	28	17.835	0.00321465	0.90775	simulated	0.0029181	8.42075
SMa0160	Transcriptional regulator, GntR family		245	96	13	18	14.0341	0.46084	0.650603	brute_force	0.299824	1.73781
SMa0162	hypothetical protein		1400	42	4	11	6.13991	0.266766	0.983963	brute_force	0.262488	1.92968
SMa0163	PilQ2 pilus assembly protein	pilQ2	296	184	21	39	26.8987	0.14789	0.1069	simulated	0.0158094	5.98307
SMa0164	hypothetical protein		530	26	5	8	3.8009	0.815424	0.72405	brute_force	0.590407	0.760217
SMa0166	conserved hypothetical protein		812	62	4	27	9.06368	0.052853	0.468051	brute_force	0.0247379	5.33713
SMa0168	conserved hypothetical protein		785	83	7	28	12.1336	0.0838275	0.385016	brute_force	0.032275	4.95344
SMa0169	putative methyltransferase		764	66	2	59	9.64843	0.00369058	0.0293706	calculated	0.000108395	13.1714
SMa0171	conserved hypothetical protein		920	85	8	20	12.426	0.129047	0.784577	brute_force	0.101247	3.30405
SMa0172	conserved hypothetical protein		1082	158	16	51	23.0978	0.0791796	0.02267	simulated	0.001795	9.1218
SMa0175	conserved hypothetical protein		917	134	7	33	19.5892	0.00102492	0.84539	simulated	0.000866457	10.1726
SMa0179	Transcriptional regulator, LysR family		872	72	3	36	10.5256	0.00701286	0.478873	calculated	0.00335827	8.21806
SMa0180	epimerase		203	78	11	30	11.4027	0.53131	0.0348569	brute_force	0.0185198	5.75479
SMa0181	CspA7 cold shock protein	cspA7	1544	19	2	10	2.77758	0.474815	0.631579	calculated	0.299883	1.73753
SMa0185	conserved hypothetical protein		953	222	24	27	32.4538	0.07647	0.70207	simulated	0.0536873	4.21928
SMa0187	short chain alcohol dehydrogenase-related dehydrogenase		443	192	30	30	28.0682	0.68572	0.11591	simulated	0.0794819	3.65323
SMa0189	hypothetical protein		629	34	4	18	4.9704	0.445702	0.196222	calculated	0.0874566	3.51529
SMa0190	putative transcriptional regulator		530	124	27	14	18.1274	0.981247	0.59043	simulated	0.579358	0.787473
SMa0191	conserved hypothetical protein		326	93	9	22	13.5955	0.129975	0.678755	brute_force	0.0882208	3.50274
SMa0193	conserved hypothetical protein		914	24	5	10	3.50852	0.856485	0.282609	calculated	0.24205	2.04662
SMa0196	gluconolactonase		947	118	14	34	17.2502	0.26127	0.08977	simulated	0.0234542	5.41401
SMa0197	ABC transporter, permease, likely transports galactose and, to a lesser extent, L-arabinose, glucose, D-arabinose, L-fucose and ... <Preview truncated at 128 characters>		947	127	16	27	18.5659	0.326688	0.2713	simulated	0.0886306	3.49605
SMa0198	ABC transporter, permease, likely transports galactose and, to a lesser extent, L-arabinose, glucose, D-arabinose, L-fucose and ... <Preview truncated at 128 characters>		1463	127	13	32	18.5659	0.115981	0.25139	simulated	0.0291566	5.10004
SMa0199	ABC transporter, ATP-binding protein, likely involved in transport of galactose and, to a lesser extent, L-arabinose, glucose, D... <Preview truncated at 128 characters>		1016	144	15	37	21.0511	0.10907	0.14105	simulated	0.0153843	6.0224
SMa0203	ABC transporter, periplasmic solute-binding protein, likely transports galactose and, to a lesser extent, L-arabinose, glucose, ... <Preview truncated at 128 characters>		1247	120	6	48	17.5426	0.00142794	0.29789	simulated	0.000425368	11.199
SMa0204	sensor histidine kinase		722	157	20	40	22.9516	0.313617	0.03761	simulated	0.0117951	6.40566
SMa0206	Response regulator		1088	100	16	19	14.6188	0.700204	0.39685	brute_force	0.277876	1.84749
SMa0209	conserved hypothetical protein		266	90	2	42	13.157	0.000194572	0.833708	brute_force	0.000162216	12.5898
SMa0210	hypothetical protein		194	46	9	13	6.72466	0.857284	0.343203	brute_force	0.294223	1.76502
SMa0211	hypothetical protein		842	23	1	21	3.36233	0.151174	0.173913	calculated	0.0262911	5.24928
SMa0214	putative KduI DKI isomerase	kduI	740	87	7	27	12.7184	0.0624865	0.508276	brute_force	0.0317604	4.97663
SMa0216	ABC transporter, ATP-binding protein		1079	65	9	34	9.50224	0.521535	0.00630658	calculated	0.0032891	8.24809
SMa0217	ABC transporter, permease		950	95	12	24	13.8879	0.369579	0.297045	brute_force	0.109782	3.18729
SMa0218	ABC transporter, periplasmic solute-binding protein		1514	66	11	15	9.64843	0.735978	0.495247	brute_force	0.364491	1.45604
SMa0220	NAD-dependent aldehyde dehydrogenase		728	44	6	16	6.43229	0.537214	0.37084	brute_force	0.19922	2.32756
SMa0222	Transcriptional regulator, GntR family		785	48	6	27	7.01704	0.447175	0.0309536	calculated	0.0138417	6.17484
SMa0223	Transcriptional regulator, TetR family		1472	43	3	23	6.2861	0.127441	0.3695	calculated	0.0470896	4.40845
SMa0224	Permease, MFS		992	123	16	16	17.9812	0.376717	0.92511	simulated	0.348505	1.52075
SMa0226	dehydrogenase		1346	112	18	18	16.3731	0.710698	0.53095	simulated	0.377345	1.40604
SMa0228	NADP-specific glutamate dehydrogenase	gdhA	422	249	30	27	36.4009	0.164062	0.61786	simulated	0.101367	3.30234
SMa0229	conserved hypothetical protein		551	97	6	26	14.1803	0.0127386	0.8424	brute_force	0.010731	6.54207
SMa0232	conserved hypothetical protein		1391	53	5	17	7.74798	0.215427	0.727443	brute_force	0.156711	2.67382
SMa0233	OtsA trehalose-6-phosphate synthase	otsA	1778	133	8	45	19.443	0.0029517	0.29208	simulated	0.000862133	10.1798
SMa0235	dihydroxy-acid dehydratase		881	127	20	12	18.5659	0.684261	0.99002	simulated	0.677432	0.561853
SMa0237	dehydrogenase		983	103	16	28	15.0574	0.658601	0.0652	simulated	0.0429408	4.54151
SMa0241	epimerase		1445	62	6	32	9.06368	0.201042	0.0676122	calculated	0.0135929	6.20101
SMa0244	Dehydrogenase, FAD-dependent		710	161	12	29	23.5363	0.00690316	0.81966	simulated	0.00565825	7.46543
SMa0246	Transcriptional regulator, GntR family		1196	66	7	18	9.64843	0.25357	0.683207	brute_force	0.173241	2.52915
SMa0247	conserved hypothetical protein		533	80	8	22	11.6951	0.17604	0.557552	brute_force	0.0981514	3.34885
SMa0249	TRAP-type small permease component, may transport L-arabinose, lactose and raffinose based on induction pattern of the upstream ... <Preview truncated at 128 characters>		1277	45	2	31	6.57848	0.0406102	0.275758	calculated	0.0111986	6.48054
SMa0250	TRAP-type large permease component, may transport L-arabinose, lactose and raffinose based on induction pattern of the upstream ... <Preview truncated at 128 characters>		1004	164	18	63	23.9749	0.129315	0.00164	simulated	0.000212077	12.2031
SMa0252	TRAP-type periplasmic solute-binding protein, may transport L-arabinose, lactose and raffinose based on induction pattern of the... <Preview truncated at 128 characters>		680	77	9	23	11.2565	0.313334	0.324023	brute_force	0.101527	3.30006
SMa0254	conserved hypothetical protein		977	25	3	10	3.65471	0.503646	0.765217	brute_force	0.385399	1.37558
SMa0255	conserved hypothetical protein		2093	76	10	13	11.1103	0.446788	0.940479	brute_force	0.420195	1.25087
SMa0257	oxidoreductase		845	193	24	26	28.2143	0.247221	0.52029	simulated	0.128627	2.95874
SMa0259	conserved hypothetical protein		1463	143	23	24	20.9049	0.72318	0.22541	simulated	0.163012	2.61695
SMa0260	GabD3 succinate-semialdehyde dehdyrogenase	gabD3	1199	140	13	42	20.4664	0.0544729	0.10207	simulated	0.00556005	7.49069
SMa0263	alcohol dehydrogenase		1004	127	15	54	18.5659	0.244319	0.00196	simulated	0.000478865	11.0281
SMa0265	dehydrogenase		692	52	6	15	7.60179	0.364381	0.722393	brute_force	0.263226	1.92562
SMa0267	Transcriptional regulator, GntR family		1592	39	6	14	5.70135	0.654152	0.376997	brute_force	0.246613	2.01968
SMa0270	ABC transporter, ATP-binding protein		995	109	12	23	15.9345	0.197487	0.57024	simulated	0.112615	3.15053
SMa0271	ABC transporter, permease		965	54	4	24	7.89417	0.105854	0.432805	brute_force	0.0458141	4.44807
SMa0273	ABC transporter, periplasmic solute-binding protein		587	85	7	27	12.426	0.0724771	0.472414	brute_force	0.0342392	4.86821
SMa0275	conserved hypothetical protein		350	75	6	21	10.9641	0.0801007	0.782499	brute_force	0.0626787	3.99588
SMa0277	conserved hypothetical protein		299	28	1	22	4.09327	0.0849789	0.428571	calculated	0.0364195	4.77914
SMa0279	conserved hypothetical protein		788	52	7	19	7.60179	0.509781	0.25474	brute_force	0.129862	2.94495
SMa0280	conserved hypothetical protein		404	51	3	30	7.45561	0.0608951	0.255462	calculated	0.0155564	6.00635
SMa0281	Transcriptional regulator, MerR/CueR family		224	56	7	13	8.18655	0.427239	0.870481	brute_force	0.371903	1.427
SMa0285	conserved hypothetical protein		461	41	4	28	5.99372	0.285898	0.0353017	calculated	0.0100927	6.63055
SMa0286	hypothetical protein		446	44	4	22	6.43229	0.231343	0.269427	calculated	0.06233	4.00393
SMa0287	conserved hypothetical protein		836	38	1	36	5.55516	0.0253518	0.105263	calculated	0.00266861	8.54969
SMa0288	conserved hypothetical protein		368	89	20	19	13.0108	0.974798	0.0853254	brute_force	0.083175	3.58771
SMa0291	conserved hypothetical protein		395	41	6	13	5.99372	0.607311	0.563135	brute_force	0.341998	1.54794
SMa0293	conserved hypothetical protein		1814	39	6	11	5.70135	0.654152	0.728653	brute_force	0.47665	1.069
SMa0298	ABC transporter, ATP-binding protein		887	213	41	29	31.1381	0.963635	0.05103	simulated	0.0491743	4.34595
SMa0299	ABC transporter, permease		953	95	18	19	13.8879	0.888759	0.20943	brute_force	0.186133	2.4256
SMa0300	ABC transporter, permease		668	110	8	30	16.0807	0.021039	0.58984	simulated	0.0124096	6.3324
SMa0301	hypothetical protein		1526	92	14	21	13.4493	0.628588	0.278774	brute_force	0.175234	2.51265
SMa0302	ABC transporter, periplasmic solute-binding protein		878	206	26	48	30.1148	0.260618	0.01638	simulated	0.00426892	7.87191
SMa0303	Transcriptional regulator, LysR family		1640	190	18	28	27.7758	0.0328178	0.7211	simulated	0.0236649	5.40111
SMa0306	histidine ammonia-lyase		986	235	29	48	34.3543	0.2062	0.02475	simulated	0.00510345	7.61431
SMa0307	Transcriptional regulator, LysR family		959	84	9	29	12.2798	0.2188	0.172337	brute_force	0.0377072	4.72902
SMa0308	conserved hypothetical protein		731	124	13	62	18.1274	0.136226	0.000847802	calculated	0.000115493	13.0799
SMa0310	hypothetical protein		533	119	11	30	17.3964	0.0715325	0.39794	simulated	0.0284656	5.13464
SMa0312	hypothetical protein		251	99	4	28	14.4726	0.00127171	0.966355	brute_force	0.00122892	9.66839
SMa0314	conserved hypothetical protein		1262	24	1	14	3.50852	0.13499	0.833333	calculated	0.112492	3.15211
SMa0316	conserved hypothetical protein		1001	207	36	23	30.261	0.870262	0.31855	simulated	0.277222	1.85089
SMa0319	Transcriptional regulator, AraC family		749	234	33	30	34.2081	0.463036	0.24239	simulated	0.112235	3.1554
SMa0320	short chain alcohol dehydrogenase-related dehydrogenase		548	131	12	34	19.1507	0.0567674	0.28725	simulated	0.0163064	5.93841
SMa0322	conserved hypothetical protein		284	82	10	18	11.9874	0.348547	0.675074	brute_force	0.235295	2.08746
SMa0323	conserved hypothetical protein		302	11	0	11	1.60807	0.200273	-1	NA	0.200273	2.31996
SMa0325	conserved hypothetical protein		839	15	2	5	2.19283	0.624638	1	brute_force	0.624638	0.678907
SMa0326	short chain alcohol dehydrogenase-related dehydrogenase		761	112	7	41	16.3731	0.00798382	0.29348	simulated	0.00234309	8.73737
SMa0329	short chain alcohol dehydrogenase-related dehydrogenase		224	83	12	27	12.1336	0.560686	0.0749082	brute_force	0.0419999	4.57347
SMa0333	conserved hypothetical protein		776	17	3	7	2.4852	0.760735	0.697059	brute_force	0.530277	0.915182
SMa0335	short chain alcohol dehydrogenase-related dehydrogenase	fabG	482	57	3	25	8.33274	0.0337873	0.670882	brute_force	0.0226673	5.46325
SMa0337	hypothetical protein		773	65	1	56	9.50224	0.000784351	0.276923	calculated	0.000217205	12.1687
SMa0339	short chain alcohol dehydrogenase-related dehydrogenase		608	94	10	23	13.7417	0.193439	0.522042	brute_force	0.100983	3.30781
SMa0340	WrbA2 flavoprotein	wrbA2	194	65	4	22	9.50224	0.0402058	0.822994	brute_force	0.0330891	4.9175
SMa0341	conserved hypothetical protein		434	18	3	12	2.63139	0.729156	0.0980392	calculated	0.0714859	3.8062
SMa0343	conserved hypothetical protein		617	66	8	24	9.64843	0.373761	0.184675	brute_force	0.0690245	3.85675
SMa0346	NAD(P)H dehydrogenase		887	152	20	22	22.2206	0.369248	0.60642	simulated	0.223919	2.15895
SMa0347	Transcriptional regulator, LysR family		596	80	12	17	11.6951	0.610794	0.525661	brute_force	0.321071	1.63904
SMa0349	conserved hypothetical protein		896	62	4	22	9.06368	0.052853	0.76428	brute_force	0.0403945	4.6297
SMa0352	conserved hypothetical protein		914	87	8	19	12.7184	0.113351	0.869098	brute_force	0.0985127	3.34355
SMa0353	Transcriptional regulator, LysR family		494	93	10	19	13.5955	0.204061	0.784182	brute_force	0.160021	2.64367
SMa0355	Transcriptional regulator, LysR family		281	63	4	38	9.20987	0.0482829	0.106184	calculated	0.00512686	7.60771
SMa0357	conserved hypothetical protein		245	18	1	14	2.63139	0.261381	0.444444	calculated	0.11617	3.1057
SMa0359	conserved hypothetical protein		689	19	1	16	2.77758	0.234924	0.315789	calculated	0.0741864	3.7527
SMa0360	putative transposase		1784	54	5	32	7.89417	0.201124	0.0499616	calculated	0.0100485	6.63688
SMa0364	hypothetical protein		896	176	21	24	25.7291	0.204883	0.6595	simulated	0.13512	2.88768
SMa0367	conserved hypothetical protein		266	133	11	36	19.443	0.0280702	0.30847	simulated	0.00865881	6.85162
SMa0369	hypothetical protein		899	27	0	27	3.94709	0.0193109	-1	NA	0.0193109	5.69444
SMa0372	Transcriptional regulator, LysR family		932	134	19	24	19.5892	0.507075	0.32666	simulated	0.165641	2.59387
SMa0374	dioxygenase/lyase		689	165	16	28	24.1211	0.0536681	0.62324	simulated	0.0334481	4.90193
SMa0376	hydrolase		287	82	13	14	11.9874	0.68286	0.768174	brute_force	0.524555	0.930833
SMa0380	hydrolase		443	337	37	37	49.2655	0.0421955	0.35408	simulated	0.0149406	6.06462
SMa0383	conserved hypothetical protein		1202	253	30	35	36.9857	0.141916	0.25164	simulated	0.0357118	4.80745
SMa0384	TRm3 transposase		1112	231	36	22	33.7695	0.68869	0.58524	simulated	0.403049	1.31097
SMa0387	HisC3 histidinol-phosphate aminotransferase	hisC3	767	138	16	44	20.174	0.210037	0.02407	simulated	0.00505558	7.62791
SMa0389	short chain alcohol dehydrogenase-related dehydrogenase		1133	180	16	34	26.3139	0.0216708	0.46153	simulated	0.0100017	6.64361
SMa0391	ABC transporter, ATP-binding protein		1115	56	6	20	8.18655	0.291125	0.414753	brute_force	0.120745	3.04997
SMa0392	ABC transporter, periplasmic solute-binding protein		944	168	19	29	24.5596	0.152847	0.40086	simulated	0.0612701	4.02867
SMa0394	ABC transporter, permease		800	119	13	34	17.3964	0.175979	0.13192	simulated	0.0232151	5.42879
SMa0396	ABC transporter, permease		1370	85	5	25	12.426	0.0155399	0.850712	brute_force	0.01322	6.24114
SMa0398	HisD2 histidinol dehydrogenase	hisD2	1013	147	8	32	21.4897	0.000805621	0.88788	simulated	0.000715294	10.4492
SMa0400	Dehydrogenase, Zn-dependent		731	76	13	31	11.1103	0.770976	0.00669237	brute_force	0.00515965	7.59851
SMa0402	Transcriptional regulator, GntR family		1388	104	9	27	15.2036	0.0635192	0.54703	simulated	0.0347469	4.84697
SMa0403	hypothetical protein		1145	128	19	24	18.7121	0.586822	0.26377	simulated	0.154786	2.69165
SMa0404	FMN-dependent dehydrogenase		287	64	12	14	9.35605	0.848352	0.450869	brute_force	0.382495	1.38649
SMa0405	transposase, fragment		788	15	4	6	2.19283	0.928277	0.461538	calculated	0.428436	1.22285
SMa0407	conserved hypothetical protein		314	109	6	40	15.9345	0.00418128	0.40584	simulated	0.00169693	9.20286
SMa0412	conserved hypothetical protein		1670	23	1	19	3.36233	0.151174	0.347826	calculated	0.0525822	4.24928
SMa0414	conserved hypothetical protein		857	139	15	26	20.3202	0.140631	0.52679	simulated	0.0740828	3.75472
SMa0417	conserved hypothetical protein		893	78	14	15	11.4027	0.823175	0.498704	brute_force	0.410521	1.28447
SMa0421	conserved hypothetical protein		434	83	6	36	12.1336	0.0425289	0.199109	brute_force	0.0084679	6.88378
SMa0424	ATP-dependent DNA ligase		806	74	6	37	10.8179	0.0864123	0.0878457	calculated	0.00759095	7.0415
SMa0426	conserved hypothetical protein		1016	115	21	22	16.8117	0.871776	0.15118	simulated	0.131795	2.92363
SMa0429	conserved hypothetical protein		593	59	4	33	8.62511	0.0690073	0.16424	calculated	0.0113338	6.46323
SMa0431	conserved hypothetical protein		470	45	9	13	6.57848	0.870549	0.311829	brute_force	0.271462	1.88118
SMa0433	hypothetical protein		383	48	5	19	7.01704	0.298537	0.413916	brute_force	0.123569	3.01661
SMa0436	hypothetical protein		365	14	1	9	2.04664	0.39353	0.714286	calculated	0.281093	1.83088
SMa0444	TRm1b transposase		392	138	28	21	20.174	0.962398	0.15548	simulated	0.149634	2.74049
SMa0445	TRm1a transposase		1121	53	2	33	7.74798	0.0167309	0.413643	calculated	0.0069206	7.17489
SMa0447	conserved hypothetical protein		410	80	10	20	11.6951	0.379988	0.475401	brute_force	0.180646	2.46876
SMa0448	hypothetical protein		287	29	5	9	4.23946	0.746674	0.724972	brute_force	0.541318	0.885453
SMa0450	hypothetical protein		407	8	2	6	1.16951	0.886032	0.107143	calculated	0.094932	3.39696
SMa0453	Yle homolog		1202	27	2	13	3.94709	0.24596	0.777778	calculated	0.191302	2.38608
SMa0461	TRm3 transposase		1841	137	32	21	20.0278	0.995178	0.07297	simulated	0.0726182	3.78353
SMa0462	conserved hypothetical protein		3176	116	10	40	16.9578	0.0501022	0.12922	simulated	0.00647421	7.27108
SMa0464	adenylate/guanylate cyclase	cyaI2	1604	164	22	15	23.9749	0.393653	0.98687	simulated	0.388485	1.36407
SMa0466	ABC transporter, periplasmic solute-binding protein		1016	113	15	20	16.5193	0.41618	0.59443	simulated	0.24739	2.01514
SMa0467	ABC transporter, permease		797	120	5	47	17.5426	0.000453898	0.46459	simulated	0.000210877	12.2113
SMa0469	ABC transporter, permease		1835	68	5	19	9.94081	0.0693588	0.893404	brute_force	0.0619654	4.01239
SMa0470	ABC transporter, ATP-binding protein		308	94	11	19	13.7417	0.282429	0.711727	brute_force	0.201013	2.31464
SMa0471	conserved hypothetical protein		293	2	0	2	0.292377	0.746487	-1	NA	0.746487	0.42181
SMa0473	conserved hypothetical protein		899	26	2	16	3.8009	0.268752	0.415385	calculated	0.111635	3.16313
SMa0475	TRm17a transposase		353	195	35	15	28.5067	0.90169	0.8953	simulated	0.807283	0.308854
SMa0476	TRm17b transposase		1205	61	15	15	8.91749	0.979524	0.115562	brute_force	0.113196	3.14311
SMa0478	Dehydrogenase, NAD-dependent		296	166	13	45	24.2673	0.00937982	0.18737	simulated	0.0017575	9.15226
SMa0483	Phosphatase		1454	67	7	21	9.79462	0.239293	0.476903	brute_force	0.11412	3.13138
SMa0485	ThrC2 threonine synthase	thrC2	950	146	10	69	21.3435	0.00515571	0.0136361	calculated	7.03038e-05	13.796
SMa0486	putative cyclodeaminase		767	74	8	23	10.8179	0.248553	0.372822	brute_force	0.092666	3.43182
SMa0489	ABC transporter, ATP-binding protein		683	67	5	31	9.79462	0.0752662	0.234212	brute_force	0.0176282	5.82597
SMa0492	ABC transporter, permease		698	73	4	28	10.6717	0.0188217	0.662583	brute_force	0.0124709	6.32529
SMa0493	ABC transporter, permease		818	72	7	19	10.5256	0.176554	0.735095	brute_force	0.129784	2.94582
SMa0495	ABC transporter, periplasmic solute-binding protein		668	78	9	22	11.4027	0.298451	0.402487	brute_force	0.120123	3.05742
SMa0496	conserved hypothetical protein		899	39	3	21	5.70135	0.179909	0.357151	calculated	0.0642547	3.96005
SMa0498	Transcriptional regulator, LysR family		632	141	10	35	20.6126	0.00774719	0.52562	simulated	0.00407208	7.94002
SMa0499	hypothetical protein		686	96	5	33	14.0341	0.00540642	0.654987	brute_force	0.00354114	8.14157
SMa0501	ABC transporter, permease		656	70	5	22	10.2332	0.0587623	0.76734	brute_force	0.0450907	4.47103
SMa0503	ABC transporter, permease		797	103	15	18	15.0574	0.56221	0.60432	simulated	0.339755	1.55743
SMa0506	ABC transporter, periplasmic solute-binding protein		731	84	5	35	12.2798	0.0170531	0.369632	brute_force	0.00630337	7.30966
SMa0508	ABC transporter, ATP-binding protein		947	85	10	19	12.426	0.304204	0.651343	brute_force	0.198141	2.3354
SMa0510	putative D-isomer specific 2-hydroxyacid dehydrogenase		1031	70	5	18	10.2332	0.0587623	0.950778	brute_force	0.05587	4.16178
SMa0512	IdnD L-idonate 5-dehydrogenase	idnD	755	22	3	16	3.21614	0.598928	0.0519481	calculated	0.0311131	5.00633
SMa0513	IdnO1 gluconate 5-dehydrogenase	idnO1	518	39	5	11	5.70135	0.494759	0.863177	brute_force	0.427065	1.22747
SMa0514	IdnK gluconate kinase IdnK	idnK	887	15	1	8	2.19283	0.356323	0.933333	calculated	0.332568	1.58828
SMa0516	dehydrogenase		332	52	7	31	7.60179	0.509781	0.00695327	calculated	0.00354464	8.14014
SMa0518	conserved hypothetical protein		842	44	2	21	6.43229	0.0452376	0.799154	brute_force	0.0361519	4.78979
SMa0520	Transcriptional regulator, RpiR family		728	62	1	57	9.06368	0.00116534	0.16129	calculated	0.000187958	12.3773
SMa0522	ABC transporter, periplasmic solute-binding protein		404	145	13	30	21.1973	0.0397842	0.53109	simulated	0.021129	5.56463
SMa0523	ABC transporter, periplasmic solute-binding protein		1805	51	8	13	7.45561	0.668054	0.630119	brute_force	0.420954	1.24827
SMa0525	ABC transporter, permease		1046	193	18	30	28.2143	0.0275038	0.6397	simulated	0.0175942	5.82876
SMa0526	ABC transporter, ATP-binding protein		599	101	9	27	14.765	0.0778349	0.49882	simulated	0.0388256	4.68685
SMa0527	phosphatase		431	95	10	20	13.8879	0.183231	0.746156	brute_force	0.136719	2.87071
SMa0535	hypothetical protein		413	9	3	5	1.3157	0.955322	0.190476	calculated	0.181966	2.45826
SMa0537	conserved hypothetical protein		362	58	5	34	8.47892	0.15119	0.0556564	calculated	0.00841468	6.89288
SMa0538	conserved hypothetical protein		395	22	3	14	3.21614	0.598928	0.145455	calculated	0.0871168	3.52091
SMa0541	conserved hypothetical protein		590	16	4	5	2.33901	0.911623	0.824176	brute_force	0.751338	0.412467
SMa0543	hypothetical protein		440	50	16	8	7.30942	0.998494	0.514764	brute_force	0.513989	0.960191
SMa0545	conserved hypothetical protein		239	21	1	16	3.06996	0.18894	0.47619	calculated	0.0899717	3.47439
SMa0548	conserved hypothetical protein		1292	5	0	5	0.730942	0.481455	-1	NA	0.481455	1.05453
SMa0551	hydrolase		491	163	17	24	23.8287	0.092547	0.76872	simulated	0.0711427	3.81314
SMa0552	putative cyclic amidohydrolase		797	84	20	17	12.2798	0.985429	0.112457	brute_force	0.110819	3.17372
SMa0554	hypothetical protein		887	126	14	33	18.4197	0.181868	0.15994	simulated	0.029088	5.10343
SMa0557	Transcriptional regulator, LysR family		392	99	5	35	14.4726	0.00401434	0.614707	brute_force	0.00246764	8.66265
SMa0558	conserved hypothetical protein		743	58	2	38	8.47892	0.00943942	0.344828	calculated	0.00325497	8.26314
SMa0559	4-carboxymuconolactone decarboxylase		383	154	19	37	22.513	0.269656	0.07403	simulated	0.0199627	5.64655
SMa0561	conserved hypothetical protein		989	33	5	10	4.82422	0.646773	0.769327	brute_force	0.49758	1.007
SMa0563	aldo/keto reductase		1103	137	11	30	20.0278	0.0210946	0.62136	simulated	0.0131074	6.25348
SMa0564	dehydrogenase		479	137	16	33	20.0278	0.219284	0.15164	simulated	0.0332523	4.9104
SMa0567	hypothetical protein		1889	33	3	10	4.82422	0.290573	0.984604	brute_force	0.2861	1.80541
SMa0570	CyaF4 adenylate cyclase	cyaF4	323	150	12	35	21.9283	0.015662	0.43941	simulated	0.00688205	7.18295
SMa0572	conserved hypothetical protein		713	12	0	12	1.75426	0.173035	-1	NA	0.173035	2.53086
SMa0574	conserved hypothetical protein		287	68	5	17	9.94081	0.0693588	0.963561	brute_force	0.0668314	3.90333
SMa0575	hypothetical protein		1091	28	4	7	4.09327	0.610621	0.989744	brute_force	0.604358	0.726524
SMa0576	ABC transporter, periplasmic solute-binding protein		2459	87	7	33	12.7184	0.0624865	0.241907	brute_force	0.0151159	6.04779
SMa0579	adenylate/guanylate cyclase	cyaN	800	192	22	26	28.0682	0.145435	0.61784	simulated	0.0898558	3.47625
SMa0581	Nitrate transporter, ATP binding protein	nrtC	893	23	6	7	3.36233	0.944805	0.537827	brute_force	0.508142	0.976698
SMa0583	Nitrate transporter, permease	nrtB	1292	38	4	14	5.55516	0.348988	0.691323	brute_force	0.241264	2.05132
SMa0585	Nitrate transporter, periplasmic nitrate binding protein	nrtA	458	60	8	15	8.7713	0.486144	0.676073	brute_force	0.328669	1.60529
SMa0590	hypothetical protein		194	23	7	14	3.36233	0.97821	0.00117476	calculated	0.00114916	9.76521
SMa0591	transposase, fragment		1172	39	8	10	5.70135	0.876494	0.583663	brute_force	0.511577	0.966978
SMa0592	conserved hypothetical protein		1031	62	5	26	9.06368	0.111878	0.348968	brute_force	0.0390418	4.67884
SMa0594	conserved hypothetical protein		1331	83	1	45	12.1336	7.06017e-05	0.915663	calculated	6.46474e-05	13.917
SMa0599	conserved hypothetical protein		2246	194	18	34	28.3605	0.0259108	0.45326	simulated	0.0117443	6.41189
SMa0601	conserved hypothetical protein		812	214	20	27	31.2843	0.0213478	0.8334	simulated	0.0177912	5.81269
SMa0604	conserved hypothetical protein		335	39	2	18	5.70135	0.0767001	0.838057	brute_force	0.064279	3.95951
SMa0606	hypothetical protein		1550	21	2	13	3.06996	0.407701	0.4	calculated	0.163081	2.61634
SMa0607	conserved hypothetical protein		575	161	12	44	23.5363	0.00690316	0.23578	simulated	0.00162763	9.26301
SMa0609	hypothetical protein		860	69	7	29	10.087	0.212486	0.138233	brute_force	0.0293726	5.08938
SMa0610	hypothetical protein		1655	109	12	39	15.9345	0.197487	0.04382	simulated	0.00865386	6.85244
SMa0612	FixN3 cytochrome c oxidase subunit 1	fixN3	752	326	32	37	47.6574	0.0105797	0.48479	simulated	0.00512893	7.60713
SMa0615	FixO3 cytochrome-c oxidase subunit	fixO3	170	82	6	33	11.9874	0.0461433	0.279067	brute_force	0.0128771	6.27905
SMa0616	FixQ3 nitrogen fixation protein	fixQ3	881	20	1	16	2.92377	0.210828	0.4	calculated	0.084331	3.56779
SMa0617	FixP3 Diheme c-type cytochrome	fixP3	806	158	18	35	23.0978	0.169739	0.15244	simulated	0.0258751	5.27229
SMa0620	conserved hypothetical protein		2267	102	6	44	14.9112	0.00807323	0.20923	simulated	0.00168916	9.20948
SMa0621	FixI2 E1-E2 type cation ATPase	fixI2	260	251	23	32	36.6933	0.0106248	0.68752	simulated	0.00730476	7.09695
SMa0622	FixS2 nitrogen fixation protein	fixS2	161	17	1	9	2.4852	0.290348	0.941176	calculated	0.273268	1.87161
SMa0625	hypothetical protein		1262	7	0	7	1.02332	0.3594	-1	NA	0.3594	1.47634
SMa0626	outer membrane protein		698	79	26	21	11.5489	0.999927	0.00115252	brute_force	0.00115244	9.76109
SMa0627	AqpZ2 aquaporin	aqpZ2	377	25	4	12	3.65471	0.695947	0.282609	calculated	0.196681	2.34607
SMa0629	hypothetical protein		1571	16	2	8	2.33901	0.58572	0.7	calculated	0.410004	1.28629
SMa0630	conserved hypothetical membrane protein		566	120	11	22	17.5426	0.0671474	0.85016	simulated	0.0570861	4.13072
SMa0631	hypothetical protein		386	48	7	27	7.01704	0.596175	0.0126341	calculated	0.00753216	7.05272
SMa0633	hypothetical protein		653	35	3	23	5.11659	0.249039	0.134454	calculated	0.0334843	4.90037
SMa0636	conserved hypothetical protein		389	57	1	52	8.33274	0.00224465	0.175439	calculated	0.000393798	11.3103
SMa0637	hypothetical protein		257	40	4	22	5.84753	0.305983	0.167414	calculated	0.0512259	4.28698
SMa0638	hypothetical protein		404	32	5	11	4.67803	0.672255	0.587528	brute_force	0.394969	1.34019
SMa0639	conserved hypothetical protein		419	26	3	17	3.8009	0.473301	0.129231	calculated	0.0611651	4.03115
SMa0640	hypothetical protein		260	22	1	16	3.21614	0.169107	0.545455	calculated	0.0922403	3.43846
SMa0643	transposase, fragment		308	13	2	9	1.90045	0.703599	0.230769	calculated	0.162369	2.62265
SMa0645	hypothetical protein		251	4	1	2	0.584753	0.883093	1	calculated	0.883093	0.179362
SMa0647	hypothetical protein		317	12	0	12	1.75426	0.173035	-1	NA	0.173035	2.53086
SMa0649	hypothetical protein		602	9	0	9	1.3157	0.268288	-1	NA	0.268288	1.89815
SMa0656	TRm24 transposase		197	172	16	32	25.1444	0.0355733	0.47898	simulated	0.0170389	5.87502
SMa0657	cytochrome c binding protein, amino terminus		398	29	6	14	4.23946	0.862915	0.0737548	calculated	0.0636441	3.97383
SMa0659	cytochrome c binding protein, carboxyl terminus		479	39	4	17	5.70135	0.327017	0.444068	brute_force	0.145218	2.78371
SMa0661	conserved hypothetical protein		635	9	1	5	1.3157	0.621273	0.888889	calculated	0.552242	0.856626
SMa0662	Transcriptional regulator, CAP/Crp family	fixK	269	77	5	23	11.2565	0.0321567	0.831444	brute_force	0.0267365	5.22505
SMa0663	hypothetical protein		1757	21	3	13	3.06996	0.631563	0.168421	calculated	0.106369	3.23286
SMa0664	conserved hypothetical protein		1154	184	13	28	26.8987	0.00236567	0.93042	simulated	0.00220107	8.82758
SMa0665	conserved hypothetical protein		488	167	8	56	24.4135	0.000113333	0.31443	simulated	3.56353e-05	14.7763
SMa0667	conserved hypothetical protein		1229	24	1	20	3.50852	0.13499	0.333333	calculated	0.0449968	4.47403
SMa0669	HlyD-family protein		854	157	20	25	22.9516	0.313617	0.45585	simulated	0.142962	2.80629
SMa0670	conserved hypothetical protein		1202	86	4	36	12.5722	0.00507842	0.537537	brute_force	0.00272984	8.51697
SMa0673	TRm3 transposase		344	197	35	20	28.7991	0.891485	0.48938	simulated	0.436275	1.19669
SMa0674	hypothetical protein		1145	41	3	17	5.99372	0.151765	0.739775	brute_force	0.112272	3.15493
SMa0675	Ca2+/H+ antiporter		941	131	20	36	19.1507	0.634082	0.01847	simulated	0.0117115	6.41593
SMa0677	ABC transporter, periplasmic solute-binding protein		1358	72	10	20	10.5256	0.517581	0.317919	brute_force	0.164549	2.60341
SMa0678	amino acid transporter	adiC2	2348	121	10	45	17.6888	0.0353651	0.08156	simulated	0.00288438	8.43752
SMa0680	decarboxylase (lysine, ornithine, arginine)	adcA1	2270	349	22	45	51.0197	3.95215e-06	0.74	simulated	2.92459e-06	18.3833
SMa0682	decarboxylase (lysine, ornithine, arginine)	odcB	926	274	24	49	40.0556	0.00437667	0.16998	simulated	0.000743946	10.3925
SMa0683	Cation efflux protein		1325	69	9	24	10.087	0.447094	0.156133	brute_force	0.0698063	3.8405
SMa0684	amino acid transporter	adiC1	506	70	3	32	10.2332	0.00870853	0.614249	brute_force	0.0053492	7.54646
SMa0687	hypothetical protein		950	6	0	6	0.87713	0.415975	-1	NA	0.415975	1.26543
SMa0689	conserved hypothetical protein		1400	57	7	17	8.33274	0.407557	0.538168	brute_force	0.219334	2.1888
SMa0690	conserved hypothetical protein		1229	97	19	40	14.1803	0.915892	0.000182441	calculated	0.000167096	12.547
SMa0693	ArcA1 arginine deiminase	arcA1	1004	147	10	30	21.4897	0.00474678	0.81044	simulated	0.00384698	8.02206
SMa0695	ArcB, ornithine carbamoyltransferase, catabolic	arcB	974	86	11	32	12.5722	0.397948	0.0469511	brute_force	0.0186841	5.74205
SMa0697	ArcC carbamate kinase	arcC	470	118	8	33	17.2502	0.0109174	0.55487	simulated	0.00605773	7.36701
SMa0699	hypothetical protein		434	26	4	11	3.8009	0.667669	0.455853	brute_force	0.304359	1.71615
SMa0702	hypothetical protein		941	17	1	12	2.4852	0.290348	0.588235	calculated	0.170793	2.54968
SMa0705	DgoK2 2-dehydro-3-deoxygalactonokinase	dgoK2	962	89	6	23	13.0108	0.0257243	0.876504	brute_force	0.0225474	5.47089
SMa0707	dihydrodipicolinate synthase family protein		1169	102	10	45	14.9112	0.122845	0.02257	simulated	0.00277261	8.49454
SMa0708	enolase		1265	69	4	24	10.087	0.0276493	0.792509	brute_force	0.0219123	5.51211
SMa0709	ABC transporter, periplasmic solute-binding protein		1013	121	14	43	17.6888	0.229161	0.01983	simulated	0.00454427	7.78174
SMa0710	ABC transporter, permease		830	91	10	20	13.3031	0.226563	0.682081	brute_force	0.154534	2.694
SMa0711	ABC transporter, permease		593	68	6	19	9.94081	0.133918	0.780548	brute_force	0.10453	3.25802
SMa0713	ABC transporter, ATP-binding protein, amino terminus		497	48	3	25	7.01704	0.0808814	0.409574	calculated	0.033127	4.91585
SMa0714	ABC transporter, ATP-binding protein, carboxyl terminus		980	36	5	24	5.26278	0.569955	0.012605	calculated	0.0071843	7.12094
SMa0715	Nucleoside-diphosphate-sugar epimerase		1709	62	7	16	9.06368	0.316492	0.755165	brute_force	0.239004	2.06489
SMa0717	conserved hypothetical protein		719	155	8	75	22.6592	0.000372716	0.0379377	calculated	1.414e-05	16.1099
SMa0719	short chain alcohol dehydrogenase-related dehydrogenase		611	49	1	43	7.16323	0.00632283	0.244898	calculated	0.00154845	9.33496
SMa0722	transposase, fragment		788	65	7	38	9.50224	0.268431	0.0102044	calculated	0.00273919	8.51204
SMa0723	conserved hypothetical protein		392	70	2	63	10.2332	0.00228659	0.026087	calculated	5.96502e-05	14.0331
SMa0726	hypothetical protein		200	19	1	14	2.77758	0.234924	0.526316	calculated	0.123644	3.01574
SMa0728	hypothetical protein		347	32	9	11	4.67803	0.978404	0.104776	brute_force	0.102514	3.28611
SMa0731	hypothetical protein		323	35	6	8	5.11659	0.744944	0.935501	brute_force	0.696896	0.520985
SMa0734	hypothetical protein		272	27	1	26	3.94709	0.0955327	0.0740741	calculated	0.0070765	7.14275
SMa0736	hypothetical protein		203	16	1	11	2.33901	0.321957	0.625	calculated	0.201223	2.31313
SMa0738	CspA6 cold shock protein	cspA6	428	16	1	14	2.33901	0.321957	0.25	calculated	0.0804892	3.63506
SMa0739	hypothetical protein		380	57	8	15	8.33274	0.546207	0.594519	brute_force	0.32473	1.62269
SMa0740	hypothetical protein		440	44	5	19	6.43229	0.37896	0.293451	brute_force	0.111206	3.16869
SMa0742	hypothetical protein		1637	84	9	24	12.2798	0.2188	0.390059	brute_force	0.0853449	3.55055
SMa0744	groEL2 chaperonin	groEL2	296	98	3	52	14.3265	0.000364773	0.399222	calculated	0.000145625	12.7455
SMa0745	groES2 chaperonin	groES2	161	14	1	12	2.04664	0.39353	0.285714	calculated	0.112437	3.15281
SMa0747	hypothetical protein		449	11	0	11	1.60807	0.200273	-1	NA	0.200273	2.31996
SMa0748	Transcriptional regulator, MucR family		287	64	8	18	9.35605	0.409749	0.505292	brute_force	0.207043	2.272
SMa0750	Transcriptional regulator, LysR family		1238	159	22	19	23.2439	0.452161	0.79092	simulated	0.357623	1.48349
SMa0751	Ring-hydroxylating dioxygenase, likely required for utilization of stachydrine		1061	103	25	18	15.0574	0.993524	0.09911	simulated	0.0984681	3.3442
SMa0752	oxidoreductase, likely required for utilization of stachydrine		692	139	36	37	20.3202	0.999438	5e-05	simulated	4.99719e-05	14.2885
SMa0753	oxidoreductase		326	68	4	29	9.94081	0.0303925	0.50241	brute_force	0.0152695	6.0332
SMa0754	hypothetical protein		932	53	5	20	7.74798	0.215427	0.4895	brute_force	0.105452	3.24535
SMa0757	NodD2 nod box-dependent transcription activator	nodD2	575	70	7	16	10.2332	0.199946	0.89507	brute_force	0.178966	2.48224
SMa0758	conserved hypothetical protein		401	38	4	15	5.55516	0.348988	0.590327	brute_force	0.206017	2.27916
SMa0759	hypothetical protein		347	59	15	10	8.62511	0.984383	0.557351	brute_force	0.548646	0.866051
SMa0760	FixT2 anti-kinase protein	fixT2	635	33	3	15	4.82422	0.290573	0.597141	brute_force	0.173513	2.52688
SMa0762	FixK2 transcriptional regulator	fixK2	647	86	6	25	12.5722	0.0331684	0.739735	brute_force	0.0245358	5.34897
SMa0763	hypothetical protein		1619	34	1	28	4.9704	0.0414367	0.352941	calculated	0.0146247	6.09545
SMa0765	FixN2 cytochrome c oxidase subunit I	fixN2	731	125	13	29	18.2735	0.129189	0.35345	simulated	0.0456619	4.45286
SMa0766	FixO2 cytochrome c oxidase subunit	fixO2	152	64	3	40	9.35605	0.0164775	0.194316	calculated	0.00320184	8.28688
SMa0767	FixQ2 nitrogen fixation protein	fixQ2	863	17	0	17	2.4852	0.0833087	-1	NA	0.0833087	3.58539
SMa0769	FixP2 Diheme c-type cytochrome	fixP2	473	55	4	31	8.04036	0.097345	0.155781	calculated	0.0151645	6.04316
SMa0771	hypothetical protein		551	40	2	27	5.84753	0.0691276	0.3	calculated	0.0207383	5.59156
SMa0772	NodL Nod factor acetyltransferase	nodL	1430	43	1	28	6.2861	0.0135668	0.697674	calculated	0.0094652	6.72315
SMa0773	NoeA host specific nodulation protein	noeA	1661	76	8	19	11.1103	0.222337	0.695673	brute_force	0.154674	2.6927
SMa0774	NoeB host specific nodulation protein	noeB	326	74	3	32	10.8179	0.005637	0.697273	brute_force	0.00393053	7.99106
SMa0775	hypothetical protein		737	49	2	23	7.16323	0.0261946	0.821429	brute_force	0.021517	5.53838
SMa0776	TRm23b IS ATP-binding protein		896	117	9	32	17.104	0.0247511	0.47453	simulated	0.0117452	6.41179
SMa0779	transposase, fragment		377	48	2	33	7.01704	0.0292578	0.279255	calculated	0.00817039	6.93538
SMa0781	conserved hypothetical protein		269	50	10	12	7.30942	0.87807	0.4778	brute_force	0.419542	1.25311
SMa0783	conserved hypothetical protein		2084	20	4	5	2.92377	0.827906	0.985552	brute_force	0.815944	0.293457
SMa0785	Recombinase		818	254	33	33	37.1318	0.281555	0.23336	simulated	0.0657037	3.92788
SMa0787	transposase, fragment		695	66	1	60	9.64843	0.000687109	0.181818	calculated	0.000124929	12.9666
SMa0789	Transcriptional regulator, GntR family		602	206	153	5	30.1148	1	0.143	simulated	0.143	2.80591
SMa0791	conserved hypothetical protein		833	113	31	11	16.5193	0.99953	0.61099	simulated	0.610703	0.711457
SMa0792	conserved hypothetical protein		935	290	243	5	42.3946	1	0.02233	simulated	0.02233	5.48487
SMa0793	conserved hypothetical protein		1040	94	7	26	13.7417	0.0364129	0.683948	brute_force	0.0249045	5.32745
SMa0794	Monoxygenase		1463	125	14	16	18.2735	0.190709	0.97894	simulated	0.186692	2.42127
SMa0796	aldehyde dehydrogenase	gabD8	326	83	3	39	12.1336	0.0020668	0.575919	brute_force	0.00119031	9.71445
SMa0797	conserved hypothetical protein		1010	19	6	7	2.77758	0.97649	0.23839	calculated	0.232786	2.10293
SMa0799	ABC transporter, periplasmic solute-binding protein	potA2	875	99	10	42	14.4726	0.146429	0.0304901	brute_force	0.00446464	7.80724
SMa0800	ABC transporter, permease	potB2	800	78	5	47	11.4027	0.0294244	0.0482905	calculated	0.00142092	9.45896
SMa0802	ABC transporter, permease	potC2	1079	105	14	18	15.3498	0.430283	0.71234	simulated	0.306508	1.70601
SMa0803	ABC transporter, ATP-binding protein	potD2	1472	54	1	33	7.89417	0.00331674	0.777778	calculated	0.00257968	8.59859
SMa0805	GabD4 succinate-semialdehyde dehdyrogenase	gabD4	455	120	16	37	17.5426	0.416455	0.02864	simulated	0.0119273	6.38959
SMa0806	SyrB3 regulator	syrB3	638	22	6	8	3.21614	0.954393	0.281452	brute_force	0.268616	1.89638
SMa0809	hypothetical protein		206	38	2	25	5.55516	0.0850263	0.332859	calculated	0.0283018	5.14296
SMa0810	FixU nitrogen fixation protein	fixU	194	28	1	21	4.09327	0.0849789	0.5	calculated	0.0424894	4.55675
SMa0811	FdxN ferredoxin	fdxN	1472	26	6	7	3.8009	0.909024	0.740651	brute_force	0.673269	0.570745
SMa0814	NifB FeMo cofactor biosynthesis protein	nifB	1625	155	10	49	22.6592	0.00241765	0.2134	simulated	0.000515927	10.9205
SMa0815	NifA transcriptional activator	nifA	296	119	10	22	17.3964	0.0407194	0.90201	simulated	0.0367293	4.76692
SMa0816	FixX ferredoxin-like protein	fixX	1307	41	1	39	5.99372	0.0174449	0.097561	calculated	0.00170194	9.1986
SMa0817	FixC oxidoreductase	fixC	1061	101	16	29	14.765	0.686498	0.04339	simulated	0.0297872	5.06917
SMa0819	FixB electron transfer flavoprotein alpha chain	fixB	878	84	9	26	12.2798	0.2188	0.285835	brute_force	0.0625408	3.99906
SMa0822	FixA electron transfer flavoprotein beta chain	fixA	467	56	4	29	8.18655	0.0894387	0.238912	calculated	0.021368	5.54841
SMa0824	hypothetical protein		893	47	2	35	6.87085	0.0326584	0.183164	calculated	0.00598183	7.3852
[truncated: 4,219 more rows]
