# Supplementary material for: Co‐catabolism of arginine and succinate drives symbiotic nitrogen fixation
Source: Mol Syst Biol. 2020 Jun 3;16(6):e9419. doi: 10.15252/msb.20199419 (PMC7268258; doi:10.15252/msb.20199419)
Supplement: Supplementary file 5 — Dataset EV3 [file MSB-16-e9419-s005.xlsx]

## Sheet: Description
Dataset_EV3 contains the following table:
Dataset EV3 symbiosis_genes	List of the symbiosis genes from S.meliloti and their functional catergory
Column:	Description:
gene	Provides the gene name
Gene_regulation	Genes involved signaling, transcription, translation and protein synthesis
length	Length of CDS in base pair
locus_tag	Lists the unique gene ID numbers for S.meliloti 1021
Log2_symbiosis_impairment_score	Log2 transformed symbiosis impairment scores
Metabolism	Genes involved in any metabolism
Nitrogen_metabolism	Genes involved in nitrogen metabolism (except nodulation and nitrogenase)
Nitrogenase	Genes involved in nitrogenase
Nodulation	Genes involved in early nodulation
Other	Genes involved in other processes
product	Gene product according to the NCBI genome annotation
Redox_metabolism	Genes involved in the flow of electrons
replicon	Replicon of each CDS, (chromosome, pSymA or pSymB)
symbiosis impairment score	Symbiosis impairment score, p1*p2

## Sheet: DataSI_symbiosis_genes
locus_tag	replicon	product	gene	length	symbiosis impairment score	Log2_symbiosis_impairment_score	Metabolism	Nitrogen_metabolism	Redox_metabolism	Nodulation	Nitrogenase	Gene_regulation	Other
SMc04028	chromosome	Probable glutamate synthase NADPH large chain	gltB	1046	3.06487e-19	61.5008	1	1	0	0	0	0	0
SMc04382	chromosome	Beta-(1,2)-glucan production associated transmembrane protein	ndvB	893	3.25461e-16	51.4484	1	0	0	0	0	0	0
SMc03112	chromosome	Probable 5-methyltetrahydrofolate--homocysteine methyltransferase (methionine synthase, vitamin-B12 dependent isozyme) protein	metH	1163	1.83727e-15	48.9514	1	1	0	0	0	0	0
SMc04045	chromosome	Probable dihydroxy-acid dehydratase	ilvD2	404	3.03408e-13	41.5838	1	1	0	0	0	0	0
SMc00488	chromosome	Probable phosphoribosylformyl glycinamidine synthetase II	purL	233	1.83294e-10	32.3451	1	1	0	0	0	0	0
SMc01431	chromosome	Probable acetolactate synthase isozyme III large subunit	ilvI	2036	2.18401e-10	32.0923	1	1	0	0	0	0	0
SMc01595	chromosome	Putative sensor histidine kinase transmembrane protein		341	1.55195e-08	25.9413	0	0	0	0	0	1	0
SMc01569	chromosome	Probable carbamoyl-phosphate synthetase, glutamine-hydrolyzing protein	carA	890	6.11246e-08	23.9637	1	1	0	0	0	0	0
SMc00296	chromosome	Poly-beta-hydroxybutyrate polymerase	phbC	719	8.65017e-08	23.4627	1	0	0	0	0	0	0
SMc01235	chromosome	Probable excinuclease ABC subunit A (DNA repair ATP-binding) protein	uvrA	524	9.2263e-08	23.3697	0	0	0	0	0	1	0
SMc03797	chromosome	Probable homoserine O-succinyltransferase	metA	1016	2.133e-07	22.1606	1	1	0	0	0	0	0
SMc00641	chromosome	Putative D-3-phosphoglycerate dehydrogenase	serA	1178	2.69031e-07	21.8257	1	1	0	0	0	0	0
SMc04231	chromosome	Probable excinuclease ABC subunit B	uvrB	578	3.01063e-07	21.6634	0	0	0	0	0	1	0
SM_b21191	pSymB	ABC transporter, ATP-binding and permease components	msbA2	1043	3.85403e-07	21.3071	0	0	0	1	0	0	0
SMa1523	pSymA	NuoG2 NADH:quinone oxidoreductase subunit 7 (chain G2)	nuoG2	1265	4.33682e-07	21.1369	1	0	1	0	0	0	0
SMc02155	chromosome	Hypothetical protein		2900	4.35894e-07	21.1295	0	0	0	0	0	0	1
SMa2175	pSymA	Integrase/recombinase		914	5.14864e-07	20.8893	0	0	0	0	0	1	0
SMa0829	pSymA	NifK nitrogenase molybdenum-iron protein beta chain	nifK	1430	6.94364e-07	20.4578	0	0	0	0	1	0	0
SMc02717	chromosome	2-isopropylmalate synthase	leuA1	137	7.40383e-07	20.3652	1	1	0	0	0	0	0
SM_b20842	pSymB	Hypothetical transmembrane protein		1526	1.79192e-06	19.0901	1	0	0	0	0	0	0
SMc04454	chromosome	Putative ATP-binding ABC transporter		767	2.14883e-06	18.828	0	0	0	1	0	0	0
SM_b20450	pSymB	Putative regulatory protein		563	2.23111e-06	18.7738	0	0	0	0	0	1	0
SM_b21081	pSymB	Phosphomannomutase	manB	2303	2.33194e-06	18.71	1	0	0	0	0	0	0
SMc01227	chromosome	Putative glycerol trinitrate (GTN) reductase	nerA	290	2.55954e-06	18.5757	1	1	0	0	0	0	0
SMa0680	pSymA	decarboxylase (lysine, ornithine, arginine)	adcA1	2270	2.92459e-06	18.3833	1	1	0	0	0	0	0
SMc00294	chromosome	Probable aminotransferase	aatC	434	3.08716e-06	18.3053	1	1	0	0	0	0	0
SMc00602	chromosome	Probable excinuclease ABC subunit C	uvrC	764	3.56544e-06	18.0975	0	0	0	0	0	1	0
SMa1789	pSymA	CyaI4 adenylate/guanylate cyclase	cyaI4	182	3.77195e-06	18.0163	0	0	0	0	0	1	0
SMa1149	pSymA	Conserved hypothetical protein		455	3.96333e-06	17.9449	0	0	0	0	0	1	0
SM_b21538	pSymB	Probable phosphonoacetate hydrolase	phnA	1457	4.61385e-06	17.7256	1	0	0	0	0	0	0
SMc01124	chromosome	Protein-PII uridylyltransferase	glnD	1607	5.54365e-06	17.4607	0	0	0	0	0	1	0
SMc01987	chromosome	Dimethylglycine dehydrogenase		842	5.80855e-06	17.3934	1	0	1	0	0	0	0
SMc00298	chromosome	Putative methionine aminopeptidase	map1	788	8.22809e-06	16.891	0	0	0	0	0	1	0
SMc02077	chromosome	Putative exodeoxyribonuclease III	xthA2	1463	8.82282e-06	16.7903	0	0	0	0	0	1	0
SMc00784	chromosome	Fe3+ ABC transporter	fbpA	464	8.84742e-06	16.7863	1	0	0	0	0	0	0
SMc00640	chromosome	Putative phosphoserine aminotransferase	serC	773	1.05721e-05	16.5294	1	1	0	0	0	0	0
SMa2294	pSymA	MrcA2 penicillin-binding protein	mrcA2	1331	1.06107e-05	16.5241	0	0	0	0	0	0	1
SM_b21696	pSymB	Hypothetical protein		527	1.08381e-05	16.4935	0	0	0	0	0	0	1
SMc02227	chromosome	Putative fatty oxidation complex alpha subunit includes: enoyl-CoA hydratase, 3-hydroxyacyl-CoA dehydrogenase, 3-hydroxybutyryl-CoA epimerase transmembrane protein	fadB	1208	1.16733e-05	16.3864	0	0	0	1	0	0	0
SMc00556	chromosome	Putative DNA repair protein	radA	1139	1.2233e-05	16.3189	0	0	0	0	0	1	0
SMa1430	pSymA	Dehydrogenase, Zn-dependent		518	1.25378e-05	16.2834	1	0	1	0	0	0	0
SMc01535	chromosome	Hypothetical protein		1328	1.33352e-05	16.1944	0	0	0	0	0	0	1
SM_b21577	pSymB	Hypothetical protein		2483	1.33521e-05	16.1926	0	0	0	0	0	0	1
SMc00013	chromosome	Putative cytochrome C oxidase subunit III transmembrane protein	ctaE	383	1.34734e-05	16.1795	1	0	1	0	0	0	0
SMc00228	chromosome	Probable ATP-dependent DNA helicase	recG	692	1.36083e-05	16.1652	0	0	0	0	0	1	0
SMa0717	pSymA	conserved hypothetical protein		719	1.414e-05	16.1099	0	0	0	0	0	1	0
SM_b20133	pSymB	Conserved hypothetical protein		1391	1.4744e-05	16.0495	0	0	0	0	0	0	1
SMa0951	pSymA	ABC transporter, permease	potB3	890	1.49033e-05	16.034	1	1	0	0	0	0	0
SMc04405	chromosome	Probable 3-isopropylmalate dehydrogenase	leuB	707	1.49498e-05	16.0295	1	1	0	0	0	0	0
SMc01948	chromosome	Probable high-affinity branched-chain amino acid transport ATP-binding ABC transporter	livF	887	1.7385e-05	15.8118	1	1	0	0	0	0	0
SMc00169	chromosome	NAD-malic enzyme oxidoreductase	dme	737	1.82965e-05	15.7381	1	0	1	0	0	0	0
SMc00951	chromosome	Periplasmic solute-binding protein		665	1.859e-05	15.7151	1	0	0	0	0	0	0
SMc00775	chromosome	ABC-type Fe3+ transport system, permease component	fbpB	3404	1.86709e-05	15.7089	1	0	0	0	0	0	0
SMc04151	chromosome	Putative dioxygenase beta subunit		1040	1.94787e-05	15.6477	1	0	0	0	0	0	0
SMc04149	chromosome	Flavin-containing monooxygenase family protein / FMO family protein		2369	2.01583e-05	15.5983	1	0	0	0	0	0	0
SMc02114	chromosome	Putative hydrolase		827	2.02323e-05	15.593	1	0	0	0	0	0	0
SMc03807	chromosome	Probable ammonium transporter	amtB	2645	2.08215e-05	15.5516	1	1	0	0	0	0	0
SMc00451	chromosome	Probable processing protease		1400	2.15973e-05	15.4988	0	0	0	0	0	0	1
SMa1216	pSymA	FixO1 cytochrome C oxidase subunit	fixO1	1619	2.30289e-05	15.4062	0	0	0	0	1	0	0
SMc01969	chromosome	Aminotransferase		845	2.61412e-05	15.2233	1	1	0	0	0	0	0
SMc02166	chromosome	Probable dihydroorotase	pyrC	698	2.68415e-05	15.1852	1	1	0	0	0	0	0
SMc01809	chromosome	Putative O-acetylhomoserine sulfhydrylase		341	2.72252e-05	15.1647	1	1	0	0	0	0	0
SMc01578	chromosome	Aspartate aminotransferase A (transaminase)	aatA	197	2.73325e-05	15.159	1	1	0	0	0	0	0
SM_b20858	pSymB	L-lactate dehydrogenase (cytochrome)		950	2.95631e-05	15.0458	1	0	1	0	0	0	0
SM_b21040	pSymB	Putative oligopeptidemurein peptide ABC transporter ATP-binding protein		1235	3.22374e-05	14.9209	1	0	0	0	0	0	0
SMc01004	chromosome	Putative phosphoribosyl-AMP cyclohydrolase	hisI	614	3.39678e-05	14.8455	1	1	0	0	0	0	0
SMa0665	pSymA	conserved hypothetical protein		488	3.56353e-05	14.7763	0	0	0	0	0	0	1
SMc02755	chromosome	Probable adenosylhomocysteinase	ahcY	290	3.59571e-05	14.7634	1	1	0	0	0	0	0
SMc01437	chromosome	Putative acetyltransferase		1511	3.64578e-05	14.7434	1	0	0	0	0	0	0
SMa1070	pSymA	TRm23a transposase		737	3.82684e-05	14.6735	0	0	0	0	0	1	0
SM_b21598	pSymB	Putative transcriptional regulator		299	3.90568e-05	14.6441	0	0	0	0	0	1	0
SMc03823	chromosome	Probable 3-isopropylmalate dehydratase large subunit	leuC	152	4.05163e-05	14.5911	1	1	0	0	0	0	0
SM_b20416	pSymB	Probable ABC transporter periplasmic glycerol-3-phosphate-binding protein precursor	ugpB	881	4.06834e-05	14.5852	1	0	0	0	0	0	0
SM_b20312	pSymB	Probable dihydroxyacetone kinase		683	4.09397e-05	14.5761	0	0	0	0	0	1	0
SMc02296	chromosome	Putative modification enzyme transmembrane protein	hsdM	1541	4.13105e-05	14.5631	1	0	0	0	0	0	0
SM_b20333	pSymB	Choline-glycine betaine transporter induced by an osmotic shock	betT	911	4.54429e-05	14.4256	1	0	0	0	0	0	0
SMa0752	pSymA	oxidoreductase, likely required for utilization of stachydrine		692	4.99719e-05	14.2885	1	0	1	0	0	0	0
SMc02655	chromosome	Hypothetical transmembrane protein		419	5.13797e-05	14.2484	0	0	0	0	0	0	1
SMc02049	chromosome	Probable glycine dehydrogenase decarboxylating protein	gcvP	362	5.16124e-05	14.2419	1	1	0	0	0	0	0
SMc01204	chromosome	Probable short-chain dehydrogenase		587	5.33266e-05	14.1948	1	0	1	0	0	0	0
SMc02068	chromosome	Putative ABC transporter ATP-binding protein	potA	206	5.43276e-05	14.168	1	1	0	0	0	0	0
SM_b21260	pSymB	Putative mureinpeptideoligopeptide ABC transporter ATP-binding protein		1901	5.86803e-05	14.0568	0	0	0	0	0	0	1
SMa1731	pSymA	BetB2 betaine aldehyde dehydrogenase	betB2	353	5.87111e-05	14.056	1	0	1	0	0	0	0
SMa0723	pSymA	conserved hypothetical protein		392	5.96502e-05	14.0331	0	0	0	0	0	0	1
SMa0113	pSymA	Sensor histidine kinase		362	6.34869e-05	13.9432	0	0	0	0	0	1	0
SMa1646	pSymA	ABC transporter, ATP-binding protein, involved in amino acid or peptide transport		995	6.46283e-05	13.9175	1	1	0	0	0	0	0
SMa0594	pSymA	conserved hypothetical protein		1331	6.46474e-05	13.917	0	0	0	0	0	1	0
SMa1573	pSymA	CpaE2 pilus assembly protein	cpaE2	791	6.81326e-05	13.8413	0	0	0	0	0	0	1
SMc02397	chromosome	Putative integrase		407	6.83543e-05	13.8366	0	0	0	0	0	1	0
SMc01215	chromosome	Probable carbamoyl-phosphate synthase large chain (ammonia chain arginine biosynthesis) protein	carB	1043	6.85994e-05	13.8314	1	1	0	0	0	0	0
SMa0485	pSymA	ThrC2 threonine synthase	thrC2	950	7.03038e-05	13.796	1	1	0	0	0	0	0
SMc04245	chromosome	Probable high-affinity zinc uptake system ABC transporter	znuA	380	7.31984e-05	13.7378	1	0	0	0	0	0	0
SMc00091	chromosome	Putative sulfate adenylate transferase subunit 2 cysteine biosynthesis protein	cysD	797	7.96193e-05	13.6165	1	1	0	0	0	0	0
SMc03058	chromosome	Putative glycosyltransferase		899	8e-05	13.6096	1	0	0	0	0	0	0
SM_b21575	pSymB	Putative major facilitator superfamily transporter		365	8.05181e-05	13.6003	1	0	0	0	0	0	0
SMc00188	chromosome	Probable cytochrome B transmembrane protein	fbcB	578	8.11847e-05	13.5884	1	0	1	0	0	0	0
SM_b20757	pSymB	Methylmalonyl-CoA mutase	bhbA	734	8.16704e-05	13.5798	1	1	0	0	0	0	0
SM_b20534	pSymB	Hypothetical protein		1010	8.32801e-05	13.5517	0	0	0	0	0	0	1
SMc02765	chromosome	Probable tryptophan synthase alpha chain	trpA	914	8.64405e-05	13.4979	1	1	0	0	0	0	0
SMc00490	chromosome	Transcription regulator GntR family		590	8.65328e-05	13.4964	0	0	0	0	0	1	0
SM_b20361	pSymB	Putative ionic voltage-gated channel protein		800	9.0429e-05	13.4329	1	0	0	0	0	0	0
SMc00176	chromosome	Conserved hypothetical protein		809	9.31163e-05	13.3906	1	0	0	0	0	0	0
SMa1884	pSymA	Cation/multidrug efflux protein		1148	9.59406e-05	13.3475	1	0	0	0	0	0	0
SMc02095	chromosome	Zinc metalloprotease		2330	0.000101756	13.2626	0	0	0	0	0	1	0
SMc02144	chromosome	Truncated pstC	pstC	1322	0.000103863	13.233	1	0	0	0	0	0	0
SMa0875	pSymA	NolG efflux transporter	nolG	1103	0.000104758	13.2207	0	0	0	1	0	0	0
SMa1684	pSymA	Sensory histidine kinase		641	0.000105156	13.2152	0	0	0	0	0	1	0
SMa1894	pSymA	conserved hypothetical protein		506	0.000106994	13.1902	1	0	0	0	0	0	0
SMa0169	pSymA	putative methyltransferase		764	0.000108395	13.1714	1	0	0	0	0	0	0
SMc02282	chromosome	Putative copper-containing oxidoreductase		479	0.000109243	13.1602	1	0	0	0	0	0	0
SMa0151	pSymA	TRAP-type uncharacterized transport system, fused permease component, transports malonic acid		569	0.000110546	13.1431	1	0	0	0	0	0	0
SM_b20809	pSymB	Arabinose-5-phosphate isomerase	kpsF1	2033	0.000112692	13.1153	1	0	0	0	0	0	0
SMa0308	pSymA	conserved hypothetical protein		731	0.000115493	13.0799	0	0	0	0	0	0	1
SMc00588	chromosome	Putative D-galactose 1-dehydrogenase	gal	914	0.000118947	13.0374	1	0	0	0	0	0	0
SMc01430	chromosome	Probable acetolactate synthase isozyme III small subunit	ilvH	1778	0.0001195	13.0307	1	1	0	0	0	0	0
SMc03049	chromosome	Putative flagellar hook-associated protein	flgL	347	0.000120903	13.0139	0	0	0	0	0	0	1
SMc01206	chromosome	Probable queuine tRNA-ribosyltransferase (tRNA-guanine transglycosylase)	tgt	755	0.00012214	12.9992	0	0	0	0	0	1	0
SMc02152	chromosome	Helicase-DNA-binding protein		332	0.000124631	12.9701	0	0	0	0	0	1	0
SMa0787	pSymA	transposase, fragment		695	0.000124929	12.9666	0	0	0	0	0	0	1
SMc01983	chromosome	Probable alternative cytochrome C oxidase polypeptide I transmembrane protein	coxN	698	0.00012661	12.9473	1	0	1	0	0	0	0
SM_b20395	pSymB	Putative dehydrogenase		983	0.000133539	12.8705	1	0	1	0	0	0	0
SMc01188	chromosome	Putative penicillin-binding precursor (D-alanyl-D-alanine carboxypeptidase fraction A) transmembrane protein	dac	1040	0.000133938	12.8661	0	0	0	0	0	0	1
SMc02562	chromosome	Phosphoenolpyruvate carboxykinase	pckA	434	0.000134803	12.8569	1	0	0	0	0	0	0
SMc04035	chromosome	Putative amino acid or peptide ABC transporter, permease component		1703	0.000135613	12.8482	1	1	0	0	0	0	0
SMa0011	pSymA	L-seryl-tRNA selenium transferase	selA	872	0.000140518	12.797	0	0	0	0	0	1	0
SMc01823	chromosome	Putative uracil and uridine ABC transporter, ATP-binding component		485	0.000141588	12.786	1	0	0	0	0	0	0
SMa1759	pSymA	Transcriptional regulator, GntR family		1247	0.000143162	12.7701	0	0	0	0	0	1	0
SMa0827	pSymA	NifD nitrogenase molybdenum-iron protein alpha chain	nifD	1541	0.000143863	12.763	0	0	0	0	1	0	0
SMa0744	pSymA	groEL2 chaperonin	groEL2	296	0.000145625	12.7455	0	0	0	0	0	1	0
SMc00537	chromosome	MFS-type transport protein		1229	0.000146192	12.7398	1	0	0	0	0	0	0
SMa1600	pSymA	Potassium efflux protein		875	0.000149666	12.706	1	0	0	0	0	0	0
SM_b20823	pSymB	Lipopolysaccharide processing protein (Polysaccharide chain length determinant protein), involved in capsule polysaccharide biosynthesis	rkpZ2	2336	0.000152826	12.6758	0	0	0	1	0	0	0
SMc01330	chromosome	Putative transcription regulator		620	0.000153794	12.6667	0	0	0	0	0	1	0
SMc01028	chromosome	Probable enolase	eno	281	0.000155122	12.6543	1	0	0	0	0	0	0
SMc03169	chromosome	Transcription regulator TetR family		839	0.000155122	12.6543	0	0	0	0	0	1	0
SMa1711	pSymA	Arginase/agmatinase/formimionoglutamate hydrolase family protein	argI2	1787	0.000155393	12.6518	1	1	0	0	0	0	0
SMa0209	pSymA	conserved hypothetical protein		266	0.000162216	12.5898	0	0	0	0	0	0	1
SMc04260	chromosome	Probable transcriptional regulator		395	0.000162544	12.5869	0	0	0	0	0	1	0
SMa0690	pSymA	conserved hypothetical protein		1229	0.000167096	12.547	0	0	0	0	0	0	1
SM_b20612	pSymB	C4-dicarboxylate transport sensor protein	dctB	1382	0.000168606	12.5341	1	0	0	0	0	0	0
SMc05014	chromosome	Putative recombinase (fragment)		581	0.000172511	12.501	0	0	0	0	0	1	0
SM_b20945	pSymB	Periplasmic protein involved in polysaccharide export	exoF1	680	0.000176208	12.4704	0	0	0	1	0	0	0
SMc01726	chromosome	Probable acetylglutamate kinase (NAG kinase)	argB	713	0.000177849	12.4571	1	1	0	0	0	0	0
SM_b21321	pSymB	Putative membrane-anchored protein WgaD (formerly ExpA4)	wgaD	1172	0.000178776	12.4496	0	0	0	0	0	0	1
SMc01903	chromosome	Probable ATP-dependent CLP protease proteolytic subunit	clpP1	1277	0.00017954	12.4434	0	0	0	0	0	1	0
SM_b21109	pSymB	Putative oxidoreductase		461	0.000179984	12.4398	1	0	1	0	0	0	0
SMc02523	chromosome	Transcription regulator LysR family		770	0.000182569	12.4193	0	0	0	0	0	1	0
SMa1686	pSymA	Two-component response regulator		416	0.000187393	12.3816	0	0	0	0	0	1	0
SMa0520	pSymA	Transcriptional regulator, RpiR family		728	0.000187958	12.3773	0	0	0	0	0	1	0
SMc00293	chromosome	Probable homoserine dehydrogenase	thrA	1217	0.000191602	12.3496	1	1	0	0	0	0	0
SM_b20521	pSymB	Probable multimeric flavodoxin WrbA		368	0.000194914	12.3249	1	0	1	0	0	0	0
SMc04438	chromosome	Phosphoglycerol transferase, cyclic beta-1,2-glucan modification protein	cgmB	1919	0.000197022	12.3094	0	0	0	0	0	0	1
SMc01842	chromosome	Probable transcriptional regulator		1649	0.000197649	12.3048	0	0	0	0	0	1	0
SMc02217	chromosome	Probable O-succinylhomoserine sulfhydrylase	metZ	1097	0.000197778	12.3038	1	1	0	0	0	0	0
SMc02143	chromosome	Putative phosphate transport system permease ABC transporter	pstA	815	0.000199953	12.288	1	0	0	0	0	0	0
SMa0467	pSymA	ABC transporter, permease		797	0.000210877	12.2113	1	1	0	0	0	0	0
SMa1742	pSymA	ABC transporter, permease, Fe3+-siderophore transport system		1100	0.000211725	12.2055	1	0	0	0	0	0	0
SMa0250	pSymA	TRAP-type large permease component, may transport L-arabinose, lactose and raffinose based on induction pattern of the upstream ... <Preview truncated at 128 characters>		1004	0.000212077	12.2031	1	0	0	0	0	0	0
SMa0337	pSymA	hypothetical protein		773	0.000217205	12.1687	0	0	0	0	0	0	1
SMc02812	chromosome	Conserved hypothetical protein		2630	0.000217205	12.1687	0	0	0	0	0	0	1
SM_b20179	pSymB	Conserved hypothetical protein		479	0.000218545	12.1598	0	0	0	0	0	0	1
SMc03924	chromosome	Probable glycogen synthase (starch [bacterial glycogen] synthase)	glgA1	1628	0.000219862	12.1511	1	0	0	0	0	0	0
SMc04301	chromosome	Branched aa transport		644	0.000221952	12.1375	1	1	0	0	0	0	0
SMa2235	pSymA	hypothetical protein		1004	0.000224282	12.1224	0	0	0	0	0	0	1
SMc03900	chromosome	Beta-1-->2glucan export ATP-binding protein	ndvA	1112	0.000228613	12.0948	1	0	0	0	0	0	0
SMa1976	pSymA	epimerase/aldolase		704	0.000229607	12.0885	1	0	0	0	0	0	0
SM_b21406	pSymB	Conserved hypothetical protein		818	0.000230925	12.0803	0	0	0	0	0	1	0
SMc01461	chromosome	Probable DNA helicase II	uvrD1	461	0.000233164	12.0664	0	0	0	0	0	1	0
SMc01122	chromosome	Conserved hypothetical protein		1064	0.00023344	12.0647	0	0	0	0	0	0	1
SM_b20194	pSymB	Conserved hypothetical protein		686	0.000234763	12.0565	0	0	0	0	0	0	1
SMc01551	chromosome	Membrane bound O-acyl transferase		1151	0.00023543	12.0524	0	0	0	0	0	0	1
SMa2197	pSymA	ABC transporter, permease	satB	890	0.000239	12.0307	1	1	0	0	0	0	0
SMc02891	chromosome	Putative oxidoreductase transmembrane protein		1478	0.000239775	12.026	1	0	0	0	0	0	0
SMc04361	chromosome	Putative hydantoin racemase		1448	0.000241339	12.0167	1	1	0	0	0	0	0
SMc02659	chromosome	Putative GTP pyrophosphokinase (ATP:GTP 3-pyrophosphotransferase)	relA	233	0.000247896	11.978	0	0	0	0	0	1	0
SMc04450	chromosome	Probable transcription-repair coupling factor (TRCF) protein	mfd	305	0.000249857	11.9666	0	0	0	0	0	1	0
SMa0945	pSymA	conserved hypothetical protein		314	0.000249858	11.9666	1	1	0	0	0	0	0
SMc02386	chromosome	Probable AMP nucleosidase	amn	320	0.000254002	11.9429	1	0	0	0	0	0	0
SM_b21315	pSymB	Membrane-fusion protein	wgdB	1769	0.000264846	11.8826	0	0	0	0	0	1	0
SMc04319	chromosome	Putative cold shock protein		236	0.000265387	11.8796	0	0	0	0	0	1	0
SMc01816	chromosome	Alcohol dehydrogenase		899	0.000269564	11.8571	1	0	1	0	0	0	0
SMc02829	chromosome	Putative taurine, valine, isoleucine and leucine ABC transporter, ATP-binding component		1133	0.000270218	11.8536	1	1	0	0	0	0	0
SMa1905	pSymA	MrcB penicillin binding protein B	mrcB	380	0.000272848	11.8396	0	0	0	0	0	0	1
SM_b21353	pSymB	ABC transporter, periplasmic solute-binding protein	dctP	1409	0.000273374	11.8368	1	0	0	0	0	0	0
SM_b21585	pSymB	Conserved hypothetical protein		1046	0.000279295	11.8059	0	0	0	0	0	0	1
SMa2313	pSymA	Oxidoreductase		539	0.000286902	11.7672	1	0	1	0	0	0	0
SMc00619	chromosome	Putative exopolyphosphatase	ppx	1358	0.000287185	11.7657	1	1	0	0	0	0	0
SM_b20707	pSymB	Putative adenylate cyclase	cyaG2	551	0.000289401	11.7546	1	0	0	0	0	0	0
SMc03767	chromosome	Putative arylsulfatase regulatory protein.	aslB	926	0.00028965	11.7534	0	0	0	0	0	1	0
SM_b20201	pSymB	Putative phosphoribulokinase	cbbP	1049	0.000297144	11.7165	1	0	0	0	0	0	0
SM_b21375	pSymB	ABC transporter, permease, may be involved in transport of polyols and C6 monosaccharides		1511	0.000297931	11.7127	1	0	0	0	0	0	0
SMc03805	chromosome	Probable acyl-CoA thioesterase II	tesB	338	0.00030912	11.6595	1	0	0	0	0	0	0
SM_b21066	pSymB	Putative glycosyltransferase		1205	0.000310874	11.6514	0	0	0	1	0	0	0
SMa1798	pSymA	Kup2 Potassium uptake protein	kup2	515	0.000323774	11.5927	1	0	0	0	0	0	0
SM_b20386	pSymB	Hypothetical protein		719	0.000331102	11.5604	0	0	0	0	0	0	1
SMc01950	chromosome	ABC-type branched-chain amino acid transport system, permease component	livM	902	0.00033274	11.5533	1	1	0	0	0	0	0
SMc00346	chromosome	Hypothetical oxidoreductase transmembrane protein		407	0.000334513	11.5457	1	0	1	0	0	0	0
SMc02038	chromosome	Probable glycerol dehydrogenase	gldA	698	0.000339052	11.5262	1	0	0	0	0	0	0
SMa1538	pSymA	oxidoreductase		314	0.000350412	11.4787	1	0	1	0	0	0	0
SM_b20391	pSymB	Cellulose synthase (UDP-forming)		707	0.00035421	11.4631	1	0	0	0	0	0	0
SMc02725	chromosome	Anthranilate synthase includes: glutamine amidotransferase	trpE	2231	0.000358241	11.4468	1	1	0	0	0	0	0
SMa1092	pSymA	hypothetical protein		332	0.000360221	11.4388	0	0	0	0	0	0	1
SMa1291	pSymA	Protease		935	0.000360449	11.4379	0	0	0	0	0	1	0
SM_b20108	pSymB	Putative ABC transporter periplasmic oligopeptide-binding protein		923	0.000363333	11.4264	1	1	0	0	0	0	0
SMa0002	pSymA	formate dehydrogenase, major subunit (formate dehydrogenase alpha subunit)	fdoG	992	0.000377169	11.3725	1	0	0	0	0	0	0
SMc00913	chromosome	60 KD chaperonin A	groEL1	296	0.000377784	11.3702	0	0	0	0	0	1	0
SMa1403	pSymA	oxidoreductase		1259	0.000379545	11.3634	1	0	1	0	0	0	0
SMc02831	chromosome	Putative taurine, valine, isoleucine and leucine ABC transporter, permease component		1859	0.00038016	11.3611	1	1	0	0	0	0	0
SMc00405	chromosome	Conserved hypothetical protein		1100	0.000381923	11.3544	0	0	0	0	0	0	1
SMa2205	pSymA	ABC transporter, permease	potB4	1085	0.000386187	11.3384	1	1	0	0	0	0	0
SMc02363	chromosome	Cytochrome C-type biogenesis transmembrane protein	cycK	455	0.000389008	11.3279	1	0	1	0	0	0	0
SMc00525	chromosome	Hypothetical transmembrane protein		467	0.000391045	11.3204	0	0	0	0	0	0	1
SM_b22001	pSymB	Conserved hypothetical protein		686	0.000392126	11.3164	0	0	0	0	0	0	1
SMa0636	pSymA	conserved hypothetical protein		389	0.000393798	11.3103	0	0	0	0	0	1	0
SM_b20509	pSymB	Putative transcriptional regulator		1148	0.000401199	11.2834	0	0	0	0	0	1	0
SMa0876	pSymA	NolF secretion protein	nolF	1826	0.00040132	11.283	0	0	0	1	0	0	0
SMc00092	chromosome	Phosphoadenosine phosphosulfate reductase	cysH	386	0.000406632	11.264	1	1	0	0	0	0	0
SMc01095	chromosome	Probable multidrug-efflux system transmembrane protein	mexF1	1208	0.000415081	11.2343	1	0	0	0	0	0	0
SM_b21038	pSymB	Putative oligopeptidemurein peptide ABC transporter permease		875	0.000419335	11.2196	0	0	0	0	0	0	1
SM_b20954	pSymB	Succinyltransferase	exoH	809	0.000421105	11.2135	0	0	0	1	0	0	0
SMa0203	pSymA	ABC transporter, periplasmic solute-binding protein, likely transports galactose and, to a lesser extent, L-arabinose, glucose, ... <Preview truncated at 128 characters>		1247	0.000425368	11.199	1	0	0	0	0	0	0
SMa0868	pSymA	NodB chitooligosaccharide deacetylase	nodB	590	0.000431613	11.178	0	0	0	1	0	0	0
SM_b21262	pSymB	Putative mureinpeptideoligopeptide ABC transporter permease		1091	0.000438291	11.1558	0	0	0	0	0	0	1
SMc04043	chromosome	Conserved hypothetical protein		362	0.000444535	11.1354	0	0	0	0	0	0	1
SM_b21420	pSymB	Putative L-arabinose isomerase		1061	0.000445654	11.1318	1	0	0	0	0	0	0
SMc01594	chromosome	Putative glutamine synthetase		1547	0.000448369	11.123	1	1	0	0	0	0	0
SMa1939	pSymA	oxidoreductase		455	0.000457253	11.0947	1	0	1	0	0	0	0
SMa1488	pSymA	oxidoreductase		464	0.000462944	11.0769	1	0	1	0	0	0	0
SM_b21099	pSymB	Hypothetical protein		878	0.000471631	11.0501	0	0	0	0	0	0	1
SMc03179	chromosome	PH adaptation potassium efflux system transmembrane protein	phaA1	347	0.000475105	11.0395	1	0	0	0	0	0	0
SMa1593	pSymA	oxidoreductase, fragment		653	0.00047674	11.0345	1	0	1	0	0	0	0
SMa0263	pSymA	alcohol dehydrogenase		1004	0.000478865	11.0281	1	0	1	0	0	0	0
SM_b21426	pSymB	Putative sugar nucleotide oxidoreductaseepimerase		488	0.000488938	10.9981	1	0	1	0	0	0	0
SMa0830	pSymA	NifE nitrogenase molybdenum-cofactor synthesis protein	nifE	500	0.000494503	10.9817	0	0	0	0	1	0	0
SM_b20615	pSymB	Putative thiamine biosynthesis protein	thiC	977	0.00050069	10.9638	1	0	0	0	0	0	0
SMc00697	chromosome	Hypothetical transmembrane protein		1133	0.000504236	10.9536	1	0	0	0	0	0	0
SMa1862	pSymA	ABC transporter permease		863	0.000509405	10.9389	1	1	0	0	0	0	0
SMc01049	chromosome	Putative GTP-binding protein	hflX	1172	0.000509464	10.9387	0	0	0	0	0	1	0
SMa0814	pSymA	NifB FeMo cofactor biosynthesis protein	nifB	1625	0.000515927	10.9205	0	0	0	0	1	0	0
SMa1345	pSymA	ABC transporter ATP-binding protein, involved in amino acid or peptide transport		974	0.000524823	10.8959	1	1	0	0	0	0	0
SMc03968	chromosome	Oxidoreductase		746	0.000526131	10.8923	1	0	1	0	0	0	0
SMc02549	chromosome	Conserved hypothetical protein		500	0.000536269	10.8648	0	0	0	0	0	0	1
SM_b20504	pSymB	Putative ABC transporter periplasmic sugar-binding protein		788	0.000537153	10.8624	1	0	0	0	0	0	0
SMa1471	pSymA	conserved hypothetical protein		1304	0.000543377	10.8458	1	1	0	0	0	0	0
SMc00089	chromosome	Hypothetical protein		1496	0.000550111	10.828	0	0	0	0	0	1	0
SMc02859	chromosome	Hypothetical transmembrane protein		635	0.000559815	10.8028	0	0	0	0	0	0	1
SM_b20964	pSymB	Peroxidase		998	0.000562027	10.7971	1	0	0	0	0	0	0
SMc01824	chromosome	Conserved hypothetical protein		884	0.000562971	10.7947	0	0	0	0	0	0	1
SMc03765	chromosome	Hypothetical protein signal peptide		767	0.000567291	10.7836	0	0	0	0	0	1	0
SMc04169	chromosome	Transcription regulator AraC family		833	0.00056828	10.7811	0	0	0	0	0	1	0
SMa2339	pSymA	Siderophore biosynthesis protein		887	0.000568575	10.7804	1	0	0	0	0	0	0
SMc01810	chromosome	Conserved hypothetical protein		329	0.000569475	10.7781	0	0	0	0	0	0	1
SMc02123	chromosome	Conserved hypothetical protein		812	0.000578192	10.7562	0	0	0	0	0	0	1
SMc01494	chromosome	Putative phosphoserine phosphatase	serB	575	0.000578192	10.7562	1	1	0	0	0	0	0
SM_b21320	pSymB	Putative bifunctional glycosyltransferase, forming beta-glycosyl and alpha-glycosyl linkages protein WgaB (formerly ExpA23)	wgaB	1178	0.000582368	10.7458	1	0	0	0	0	0	0
SMc02069	chromosome	Conserved hypothetical protein		1109	0.000585794	10.7373	0	0	0	0	0	1	0
SM_b21183	pSymB	Probable chaperonine, heat shock hsp90 proteins family	htpG	1178	0.000589056	10.7293	0	0	0	0	0	1	0
SM_b21465	pSymB	Type I secretion membrane fusion protein, HlyD family, necessary for low-molecular-weight succinoglycan biosynthesis	prsE	1760	0.000595611	10.7133	0	0	0	0	0	1	0
SM_b20157	pSymB	Hypothetical ABC transporter periplasmic solute-binding protein		1124	0.000603186	10.6951	1	0	0	0	0	0	0
SMc04119	chromosome	Probable phosphopentomutase	deoB	584	0.000605945	10.6885	1	0	0	0	0	0	0
SMa1410	pSymA	Oxidoreductase		275	0.000612848	10.6722	1	0	1	0	0	0	0
SMa1660	pSymA	conserved hypothetical protein		3134	0.00061421	10.669	0	0	0	0	0	0	1
SMc01843	chromosome	Probable 5,10-methylenetetrahydrofolate reductase oxidoreductase	metF	1022	0.00061421	10.669	1	1	0	0	0	0	0
SMc02545	chromosome	Hypothetical transmembrane protein		617	0.000620445	10.6544	0	0	0	0	0	0	1
SMa1299	pSymA	Transcriptional regulator, TetR family		1226	0.000620488	10.6543	0	0	0	0	0	1	0
SMc01432	chromosome	Hypothetical protein		350	0.000623115	10.6482	0	0	0	0	0	0	1
SMc01858	chromosome	Probable SAM-dependent methytransferase	mraW	440	0.000625271	10.6432	0	0	0	0	0	0	1
SMc04329	chromosome	Hypothetical protein		1574	0.000630284	10.6317	1	0	1	0	0	0	0
SMc04023	chromosome	Probable UTP--glucose-1-phosphate uridylyltransferase	exoN2	1217	0.000642455	10.6041	0	0	0	1	0	0	0
SMc00467	chromosome	Conserved hypothetical protein		1079	0.00065729	10.5712	0	0	0	0	0	0	1
SMc00691	chromosome	Probable integrase/recombinase DNA recombination protein	xerD	953	0.000657571	10.5706	0	0	0	0	0	1	0
SM_b20358	pSymB	Guanylate cyclase	cyaL	1295	0.000658403	10.5687	0	0	0	0	0	1	0
SMc01770	chromosome	Probable serine hydroxymethyltransferase	glyA1	473	0.000669015	10.5457	1	1	0	0	0	0	0
SMc03097	chromosome	Conserved hypothetical protein		5609	0.000669207	10.5453	1	0	0	0	0	0	0
SMa1814	pSymA	conserved hypothetical protein		458	0.00067589	10.5309	1	0	0	0	0	0	0
SM_b20511	pSymB	Putative oxidoreductase		254	0.000685756	10.51	1	0	1	0	0	0	0
SMc02109	chromosome	Probable ATP-dependent CLP protease ATP-binding subunit	clpA	746	0.000685909	10.5097	0	0	0	0	0	1	0
SM_b20979	pSymB	Putative TRAP dicarboxylate transporter		512	0.000688035	10.5052	1	0	0	0	0	0	0
SMc01128	chromosome	Putative sensor histidine kinase transmembrane protein		890	0.000693671	10.4935	0	0	0	0	0	1	0
SM_b21560	pSymB	Putative two component sensor histidine kinase		698	0.000702879	10.4744	0	0	0	0	0	1	0
SMc04255	chromosome	Putative beta-mannosidase	manB	1085	0.000704708	10.4707	1	0	0	0	0	0	0
SMa0398	pSymA	HisD2 histidinol dehydrogenase	hisD2	1013	0.000715294	10.4492	1	1	0	0	0	0	0
SM_b20942	pSymB	UDP glucose 4-epimerase	exoB	953	0.000716967	10.4458	0	0	0	1	0	0	0
SMc04411	chromosome	Membrane-bound lytic murein transglycosylase		683	0.000720385	10.4389	0	0	0	0	0	0	1
SMc02232	chromosome	Hypothetical transmembrane protein		803	0.000737052	10.4059	1	0	0	0	0	0	0
SMc00993	chromosome	Probable phosphoribosylamine--glycine ligase	purD	2372	0.000737052	10.4059	1	1	0	0	0	0	0
SM_b20131	pSymB	Probable oxidoreductase		2318	0.000738367	10.4034	1	0	0	0	0	0	0
SM_b20551	pSymB	Hypothetical protein		731	0.000742599	10.3951	0	0	0	0	0	0	1
SMa0682	pSymA	decarboxylase (lysine, ornithine, arginine)	odcB	926	0.000743946	10.3925	1	1	0	0	0	0	0
SMa2383	pSymA	Dehydrogenase, Zn-dependent		1589	0.000745038	10.3904	1	0	1	0	0	0	0
SMc01203	chromosome	Hypothetical transmembrane protein		584	0.000747416	10.3858	0	0	0	0	0	1	0
SMc00322	chromosome	Probable sensor histidine kinase		269	0.000748662	10.3834	0	0	0	0	0	1	0
SMc01908	chromosome	Transcription regulator MarR family		1292	0.000787435	10.3106	0	0	0	0	0	1	0
SMc02611	chromosome	Glutamate synthase	glxC	1328	0.000795283	10.2962	1	1	0	0	0	0	0
SM_b21525	pSymB	Aspartate transaminase		1019	0.000811953	10.2663	1	1	0	0	0	0	0
SMa2143	pSymA	5,10-methylenetetrahydrofolate reductase	metF	1256	0.000817446	10.2566	1	1	0	0	0	0	0
SM_b21161	pSymB	Conserved hypothetical protein		1214	0.000819297	10.2533	0	0	0	0	0	0	1
SMa1683	pSymA	Arylsulfatase		1883	0.000820033	10.252	1	0	0	0	0	0	0
SMa2187	pSymA	Integrase/recombinase		1229	0.000820612	10.251	0	0	0	0	0	1	0
SMc02151	chromosome	Virulence-associated protein		1010	0.000839234	10.2186	0	0	0	0	0	1	0
SMc02142	chromosome	Probable phosphate import ATP-binding ABC transporter	pstB	713	0.000843119	10.212	1	0	0	0	0	0	0
SM_b21377	pSymB	ABC transporter, periplasmic solute-binding protein, may be involved in transport of polyols and C6 monosaccharides		458	0.000844947	10.2089	1	0	0	0	0	0	0
SM_b21103	pSymB	ABC sugar transporter, ATP-binding protein		896	0.000858158	10.1865	1	0	0	0	0	0	0
SMc02228	chromosome	Putative acetyl-CoA acyltransferase	fadA	1796	0.00086012	10.1832	1	1	0	0	0	0	0
SMa0233	pSymA	OtsA trehalose-6-phosphate synthase	otsA	1778	0.000862133	10.1798	1	0	0	0	0	0	0
SMc04041	chromosome	Probable lysophospholipase L2 protein	pldB	779	0.000865514	10.1742	1	0	0	0	0	0	0
SMa0175	pSymA	conserved hypothetical protein		917	0.000866457	10.1726	0	0	0	0	0	0	1
SMc03071	chromosome	Hypothetical protein		368	0.000866517	10.1725	0	0	0	0	0	0	1
SMc01013	chromosome	Conserved hypothetical protein		710	0.000872532	10.1625	1	0	1	0	0	0	0
SMc02307	chromosome	Probable histidinol dehydrogenase	hisD1	476	0.000875547	10.1575	1	1	0	0	0	0	0
SMc00195	chromosome	Cyclic beta-1,2-glucan modification transmembrane protein	cgmA	422	0.000884268	10.1432	0	0	0	0	0	0	1
SMc03116	chromosome	Probable GMC-type oxidoreductase		275	0.000886024	10.1404	1	0	1	0	0	0	0
SM_b20300	pSymB	Putative adenylate cyclase	cyaF7	1130	0.000894987	10.1258	0	0	0	0	0	1	0
SMc00615	chromosome	5-phosphoribosyl-5-aminoimidazole synthetase	purM	1115	0.000896475	10.1234	1	1	0	0	0	0	0
SM_b21366	pSymB	Hypothetical membrane protein		1124	0.000896475	10.1234	1	0	1	0	0	0	0
SMc01813	chromosome	Conserved hypothetical protein		1565	0.000899575	10.1185	0	0	0	0	0	0	1
SMc00948	chromosome	Glutamine synthetase I	glnA	329	0.000912695	10.0976	1	1	0	0	0	0	0
SMc02577	chromosome	Probable heat shock protein	hslU	950	0.000917426	10.0901	0	0	0	0	0	1	0
SM_b20525	pSymB	Putative transcriptional regulator		434	0.000926252	10.0763	0	0	0	0	0	1	0
SM_b21265	pSymB	Putative glycosyltransferase	redB	1187	0.000936022	10.0612	0	0	0	0	0	0	1
SMc01597	chromosome	Putative amino-acid permease		773	0.000942143	10.0518	1	1	0	0	0	0	0
SMc00852	chromosome	Hypothetical transmembrane signal peptide protein		2165	0.000942925	10.0506	0	0	0	0	0	1	0
SMa0857	pSymA	NodQ1 ATP-sulfurylase large subunit-APS kinase	nodQ1	881	0.000960009	10.0247	0	0	0	1	0	0	0
SMa2137	pSymA	dehydrogenase		1205	0.000965261	10.0168	1	0	1	0	0	0	0
SMa1644	pSymA	ABC transporter permease		338	0.000966375	10.0151	1	0	0	0	0	0	0
SMa1604	pSymA	NADH:flavin oxidoreductase / NADH oxidase		977	0.000967719	10.0131	1	0	1	0	0	0	0
SM_b20892	pSymB	Conserved hypothetical protein	araD	1214	0.000973022	10.0052	0	0	0	0	0	0	1
SMa2033	pSymA	Transglycosylase		245	0.000976491	10.0001	0	0	0	0	0	0	1
SM_b21203	pSymB	Putative esteraselipase/thioesterase		218	0.000980329	9.99445	1	0	0	0	0	0	0
SM_b20502	pSymB	Probable sugar ABC transporter		1538	0.000983988	9.98907	1	0	0	0	0	0	0
SMc00235	chromosome	Probable anthranilate phosphoribosyltransferase	trpD	815	0.00099543	9.97239	1	1	0	0	0	0	0
SMa1651	pSymA	ABC transporter, periplasmic solute-binding protein, induced by CAS amino acids, involved in amino acid or peptide transport		785	0.000998627	9.96777	1	1	0	0	0	0	0
SM_b21256	pSymB	Probable UDP-glucose/GDP-mannose dehydrogenase		1019	0.000999019	9.9672	1	0	0	0	0	0	0
SMc02076	chromosome	Putative cardiolipin synthetase transmembrane protein	cls	329	0.00101477	9.94464	1	0	0	0	0	0	0
SMc03826	chromosome	Probable argininosuccinate synthase	argG	641	0.00102255	9.93361	1	1	0	0	0	0	0
SMa2020	pSymA	Transcriptional regulator		791	0.00102387	9.93175	0	0	0	0	0	1	0
SMc04002	chromosome	Probable phosphoribosylaminoimidazole carboxylase ATPase subunit	purK	125	0.00103759	9.91254	1	1	0	0	0	0	0
SMa1344	pSymA	ABC transporter, ATP-binding protein, involved in amino acid or peptide transport		1076	0.0010461	9.90076	1	1	0	0	0	0	0
SMa1332	pSymA	Conserved hypothetical protein		1196	0.0010462	9.90063	0	0	0	0	0	0	1
SMc02248	chromosome	Transcriptional regulatory protein		3506	0.00105691	9.88593	0	0	0	0	0	1	0
SM_b21533	pSymB	Putative transcriptional regulator		2477	0.0010766	9.85931	0	0	0	0	0	1	0
SMc02165	chromosome	Probable orotate phosphoribosyltransferase	pyrE	926	0.00108698	9.84545	1	1	0	0	0	0	0
SM_b20080	pSymB	Formaldehyde dehydrogenase (glutathione)		710	0.00108918	9.84254	0	0	0	0	0	1	0
SMc02055	chromosome	Putative phytoene synthase	crtB	455	0.00109953	9.8289	1	0	0	0	0	0	0
SM_b21214	pSymB	2-deoxyglucose-6-phosphatase	orf24	1607	0.00110558	9.82098	1	0	0	0	0	0	0
SMa1476	pSymA	Transcriptional regulator, AraC family		1535	0.00111887	9.80374	0	0	0	0	0	1	0
SMc00823	chromosome	Hypothetical protein		833	0.00113091	9.78829	0	0	0	0	0	1	0
SMc02034	chromosome	Putative oxidoreductase		1040	0.00114675	9.76824	1	0	1	0	0	0	0
SM_b21649	pSymB	AraC-type transcription activator of the melA-agp operon	agpT	1079	0.00114694	9.76799	0	0	0	0	0	1	0
SMc02229	chromosome	Putative acyl-CoA dehydrogenase		2882	0.00114909	9.76529	1	0	0	0	0	0	0
SMa0590	pSymA	hypothetical protein		194	0.00114916	9.76521	0	0	0	0	0	0	1
SMa0626	pSymA	outer membrane protein		698	0.00115244	9.76109	0	0	0	0	0	0	1
SMa0056	pSymA	dehydratase/enolase		1196	0.00117489	9.73326	1	0	0	0	0	0	0
SMa0796	pSymA	aldehyde dehydrogenase	gabD8	326	0.00119031	9.71445	1	1	0	0	0	0	0
SM_b20999	pSymB	Putative transport protein, essential for bacteroid development protein	bacA	1133	0.00119954	9.70331	1	1	0	0	0	0	0
SMa1497	pSymA	Gst12 glutathione-S-transferase	gst12	1766	0.00120092	9.70164	1	1	0	0	0	0	0
SMc01140	chromosome	Probable sigma54 modulation protein		1544	0.00120092	9.70164	0	0	0	0	0	1	0
SMc00614	chromosome	Probable phosphoribosylglycinamide formyltransferase gart protein	purN	1070	0.00120092	9.70164	1	1	0	0	0	0	0
SMc03197	chromosome	Putative molybdenum transport system permease ABC transporter	modB	1073	0.00120092	9.70164	1	0	0	0	0	0	0
SM_b20666	pSymB	L-fuculose-phosphate aldolase		1004	0.00122604	9.67178	1	0	0	0	0	0	0
SMa0312	pSymA	hypothetical protein		251	0.00122892	9.66839	0	0	0	0	0	0	1
SM_b21163	pSymB	Putative urocanate hydratase (urocanase)	hutU	815	0.00123323	9.66334	1	1	0	0	0	0	0
SMc02415	chromosome	Putative allantoin ABC transporter, periplasmic solute-binding component		1490	0.00124123	9.65401	1	1	0	0	0	0	0
SMc01051	chromosome	Conserved hypothetical protein	mazG	587	0.00124271	9.65229	1	1	0	0	0	0	0
SM_b21166	pSymB	Putative imidazolonepropionase	hutI	1361	0.00125151	9.64212	1	1	0	0	0	0	0
SMc01449	chromosome	Conserved hypothetical protein		515	0.00125881	9.63373	0	0	0	0	0	0	1
SMa1213	pSymA	FixP1 di-heme c-type cytochrome	fixP1	152	0.00126136	9.6308	0	0	0	0	1	0	0
SMc00159	chromosome	Hypothetical signal peptide protein		1733	0.00127255	9.61806	0	0	0	0	0	1	0
SMc02135	chromosome	Conserved hypothetical protein	apaG	611	0.00127975	9.60992	1	0	0	0	0	0	0
SMa1953	pSymA	conserved hypothetical protein		983	0.00132377	9.56113	1	0	0	0	0	0	0
SMa1863	pSymA	ABC transporter, permease		1655	0.00132589	9.55882	1	1	0	0	0	0	0
SMc04209	chromosome	Hypothetical protein		770	0.0013316	9.55263	0	0	0	0	0	0	1
SMa0854	pSymA	NodG 3-oxoacyl-(acyl carrier protein) reductase	nodG	899	0.00133827	9.54541	0	0	0	1	0	0	0
SMc00251	chromosome	Hypothetical protein		299	0.00134304	9.54028	0	0	0	0	0	0	1
SMa1745	pSymA	ABC transporter, permease, Fe3+-siderophore transport system		1001	0.00134545	9.5377	1	0	0	0	0	0	0
SMa1328	pSymA	Permease		1262	0.00136332	9.51866	1	1	0	0	0	0	0
SMc03802	chromosome	ATP-dependent protease		188	0.001407	9.47317	1	0	0	0	0	0	0
SMa1394	pSymA	Conserved hypothetical protein		1148	0.00141058	9.4695	0	0	0	0	0	0	1
SMa0015	pSymA	Selenocysteine-specific elongation factor	selB	557	0.0014154	9.46458	0	0	0	0	0	1	0
SMc04030	chromosome	Hypothetical transmembrane protein		911	0.00141606	9.4639	0	0	0	0	0	0	1
SMa0800	pSymA	ABC transporter, permease	potB2	800	0.00142092	9.45896	1	1	0	0	0	0	0
SM_b20182	pSymB	Putative ABC transporter		623	0.00143573	9.444	1	0	0	0	0	0	0
SMc00045	chromosome	Probable Cytochrome c556	cycF	914	0.00143637	9.44336	1	0	1	0	0	0	0
SM_b20289	pSymB	Putative permease		995	0.00144923	9.4305	1	1	0	0	0	0	0
SM_b20218	pSymB	Putative sensor histidine kinase		737	0.00145073	9.42901	0	0	0	0	0	1	0
SM_b20815	pSymB	Putative protein, similar to protein involved in assembly of outer membrane proteins		1289	0.00145812	9.42168	0	0	0	0	0	0	1
SMc00876	chromosome	Putative MRP protein homolog ATP-binding		980	0.00146546	9.41443	0	0	0	0	0	1	0
SMc00820	chromosome	Putative transcriptional regulator		296	0.00147631	9.40379	0	0	0	0	0	1	0
SM_b20960	pSymB	UDPglucose pyrophosphorylase	exoN	2360	0.00147715	9.40297	0	0	0	1	0	0	0
SMc00986	chromosome	Hypothetical protein		1442	0.00149694	9.38377	0	0	0	0	0	0	1
SMc01370	chromosome	Response regulator containing a CheY-like receiver domain and a GGDEF domain	pleD	167	0.00150566	9.37539	0	0	0	0	0	1	0
SMc02418	chromosome	Putative allantoin and other purine derivative ABC transporter, periplasmic solute-binding component		950	0.00152892	9.35327	1	1	0	0	0	0	0
SM_b20177	pSymB	Hypothetical protein		1187	0.00153379	9.34868	0	0	0	0	0	0	1
SMa1417	pSymA	Dehydrogenase, Zn-dependent		941	0.00153454	9.34797	1	0	1	0	0	0	0
SMa1005	pSymA	hypothetical protein		428	0.00154448	9.33866	0	0	0	0	0	0	1
SMa0719	pSymA	short chain alcohol dehydrogenase-related dehydrogenase		611	0.00154845	9.33496	0	0	0	1	0	0	0
SM_b21047	pSymB	Hypothetical protein		1445	0.00155566	9.32826	0	0	0	0	0	0	1
SM_b20773	pSymB	Putative transcriptional regulator, GntR family protein		545	0.001557	9.32701	0	0	0	0	0	1	0
SMc00772	chromosome	Probable putrescine transport system permease	potH	821	0.00156141	9.32293	1	1	0	0	0	0	0
SMc00495	chromosome	Probable phosphoribosylaminoimidazole-succinocarboxamide synthase (SAICAR synthetase)	purC	242	0.00156729	9.31751	1	1	0	0	0	0	0
SMc01112	chromosome	CBS domain-containing protein	tlyC	1595	0.0015678	9.31704	0	0	0	0	0	0	1
SMc00339	chromosome	Adenylate cyclase 1 protein	cyaA	1046	0.00157092	9.31418	1	1	0	0	0	0	0
SMc02124	chromosome	Putative sulfite reductase	cysI	500	0.001582	9.30404	1	1	0	0	0	0	0
SMa1163	pSymA	Cation transport P-type ATPase		1043	0.00158701	9.29947	1	0	0	0	0	0	0
SMc03287	chromosome	Probable oxidoreductase, tyrosinase		320	0.00158818	9.29841	1	0	0	0	0	0	0
SM_b21114	pSymB	NrtA nitrate transport protein	nrtA	488	0.00160183	9.28607	1	0	0	0	0	0	0
SMc01462	chromosome	Putative acetyltransferase		710	0.0016037	9.28438	1	0	0	0	0	0	0
SM_b20355	pSymB	Conserved hypothetical protein		2753	0.00160566	9.28261	0	0	0	0	0	0	1
SMc03196	chromosome	Putative molybdate-binding periplasmic ABC transporter	modA	701	0.00160729	9.28116	1	0	0	0	0	0	0
SM_b20943	pSymB	Acetyltransferase	exoZ	1307	0.00160877	9.27983	0	0	0	1	0	0	0
SMa2004	pSymA	Transcriptional regulator, ROK family		605	0.00161075	9.27805	0	0	0	0	0	1	0
SM_b20962	pSymB	Probable phoshomethylpyrimidine kinase	thiD	305	0.00162322	9.26692	1	0	0	0	0	0	0
SMa0607	pSymA	conserved hypothetical protein		575	0.00162763	9.26301	0	0	0	0	0	0	1
SMc04088	chromosome	Probable bifunctional protein, includes: phosphoribosylaminoimidazolecarboxamide formyltransferase and IMP cyclohydrolase	purH	1685	0.00163909	9.25289	1	1	0	0	0	0	0
SMc01754	chromosome	Multicopper oxidase signal peptide		1235	0.00163993	9.25215	1	0	1	0	0	0	0
SM_b21421	pSymB	ABC transporter, periplasmic solute-binding protein		1496	0.00164753	9.24548	1	0	0	0	0	0	0
SMc00709	chromosome	Conserved hypothetical protein		770	0.00165272	9.24094	0	0	0	0	0	0	1
SM_b20143	pSymB	ABC transporter, permease		1505	0.00166504	9.23022	1	1	0	0	0	0	0
SMc01111	chromosome	Apolipoprotein N-acyltransferase (acid-inducible gene) transmembrane	lnt	419	0.00167618	9.2206	1	0	0	0	0	0	0
SMc00157	chromosome	Conserved hypothetical protein		395	0.00168112	9.21636	0	0	0	0	0	0	1
SMa0620	pSymA	conserved hypothetical protein		2267	0.00168916	9.20948	0	0	0	0	0	0	1
SMa2047	pSymA	TRm24 transposase		1082	0.00169544	9.20413	0	0	0	0	0	0	1
SMa0407	pSymA	conserved hypothetical protein		314	0.00169693	9.20286	0	0	0	0	0	0	1
SMa0816	pSymA	FixX ferredoxin-like protein	fixX	1307	0.00170194	9.1986	0	0	0	0	1	0	0
SMc00719	chromosome	Probable hypoxanthine phosphoribosyltransferase	hpt	440	0.00170194	9.1986	1	0	0	0	0	0	0
SMc03167	chromosome	MFS-type transport protein		1148	0.00170496	9.19604	1	0	0	0	0	0	0
SM_b20752	pSymB	Putative enoyl-CoA hydratase		1142	0.00172221	9.18152	1	1	0	0	0	0	0
SMc02163	chromosome	Probable glucose-6-phosphate isomerase	pgi	1700	0.0017414	9.16554	1	0	0	0	0	0	0
SMa0478	pSymA	Dehydrogenase, NAD-dependent		296	0.0017575	9.15226	1	0	1	0	0	0	0
SMa1602	pSymA	Transcriptional regulator, LysR family		1091	0.00176469	9.14637	0	0	0	0	0	1	0
SMc00760	chromosome	DNA strand exchange and recombination protein	recA	959	0.00176872	9.14308	0	0	0	0	0	1	0
SM_b20153	pSymB	Hypothetical protein transmembrane		986	0.00177344	9.13923	1	0	0	0	0	0	0
SMc00273	chromosome	Transport protein		887	0.00178504	9.12983	1	0	0	0	0	0	0
SM_b20364	pSymB	Putative iron ABC transporter permease		1028	0.0017932	9.12325	1	0	0	0	0	0	0
SMa0172	pSymA	conserved hypothetical protein		1082	0.001795	9.1218	0	0	0	0	0	1	0
SMc02758	chromosome	Putative nucleotidyl transferase		1514	0.0017995	9.11819	1	0	0	0	0	0	0
SMc00710	chromosome	Putative histidinol-phosphate aminotransferase	hisC1	764	0.00180431	9.11434	1	1	0	0	0	0	0
SMa1691	pSymA	Cation transport ATPase		716	0.00182379	9.09885	1	0	0	0	0	0	0
SM_b20388	pSymB	Putative NADPH:quinone oxidoreductase		1025	0.00182932	9.09448	1	0	0	0	0	0	0
SMc03124	chromosome	Putative arginine ABC transporter, periplasmic solute-binding component	artA	947	0.00183171	9.09259	1	1	0	0	0	0	0
SM_b20022	pSymB	Conserved hypothetical protein		3617	0.00183906	9.08681	0	0	0	0	0	0	1
SMc01139	chromosome	RNA polymerase sigma-54 factor	rpoN	812	0.00184989	9.07834	0	0	0	0	0	1	0
SMc00381	chromosome	Transport protein	pecM	1256	0.00186009	9.07041	1	0	0	0	0	0	0
SMc00154	chromosome	Probable glutathione reductase	gor	542	0.0018932	9.04496	1	0	0	0	0	0	0
SMa2227	pSymA	Transcriptional regulator, GntR family		485	0.00190129	9.0388	0	0	0	0	0	1	0
SMc01311	chromosome	Probable elongation factor TU protein	tufA	308	0.00190331	9.03727	0	0	0	0	0	1	0
SMc00155	chromosome	Probable phospho-2-dehydro-3-deoxyheptonate aldolase	aroF	1391	0.00192153	9.02353	1	1	0	0	0	0	0
SMc01780	chromosome	Probable H+ translocating pyrophosphate synthase transmembrane protein	hppA	506	0.00193637	9.01243	1	1	0	0	0	0	0
SMc02830	chromosome	Putative taurine, valine, isoleucine and leucine ABC transporter, permease component		1082	0.0019393	9.01025	1	1	0	0	0	0	0
SMc01801	chromosome	Probable N-acetyl-gamma-glutamyl-phosphate reductase	argC	956	0.00194004	9.0097	1	1	0	0	0	0	0
SMa1362	pSymA	ABC transporter, permease		1088	0.001962	8.99346	1	1	0	0	0	0	0
SMa0045	pSymA	carbonic anhydrase	cah	248	0.0019716	8.98642	1	0	0	0	0	0	0
SM_b21661	pSymB	Putative transposase of insertion sequence ISRm10-1, orfA protein	TRm10-1a	131	0.00200296	8.96365	0	0	0	0	0	0	1
SMc02766	chromosome	Probable tryptophan synthase beta chain	trpB	839	0.00202823	8.94556	1	1	0	0	0	0	0
SMc02368	chromosome	Putative glutamate-ammonia-ligase adenylyltransferase	glnE	2318	0.00203073	8.94379	1	1	0	0	0	0	0
SMa1819	pSymA	Conserved hypothetical protein		308	0.00203189	8.94296	0	0	0	0	0	0	1
SMc04029	chromosome	Putative low specificity L-threonine aldolase		995	0.00204508	8.93362	1	1	0	0	0	0	0
SM_b21053	pSymB	Putative membrane-anchored glycosyltransferase		617	0.00205744	8.92494	0	0	0	0	0	0	1
SMc00383	chromosome	Putative glutathione S-transferase	gst3	509	0.00206061	8.92271	1	1	0	0	0	0	0
SMa0861	pSymA	transposase, fragment		788	0.0020646	8.91992	0	0	0	0	0	0	1
SMc01044	chromosome	Probable nitrogen regulation transmembrane protein	ntrY	1364	0.00206671	8.91845	0	0	0	0	0	1	0
SMa0064	pSymA	dehydratase/enolase		692	0.00206945	8.91654	1	0	0	0	0	0	0
SMa0977	pSymA	TRm24 transposase		419	0.0021251	8.87826	0	0	0	0	0	0	1
SM_b20259	pSymB	Dihydrodipicolinate synthase		392	0.00216582	8.85087	1	1	0	0	0	0	0
SMc03014	chromosome	Flagellar M-ring transmembrane protein	fliF	737	0.00217195	8.84679	0	0	0	0	0	0	1
SM_b20652	pSymB	Putative asparagine synthetase	asnB	395	0.00217228	8.84657	1	1	0	0	0	0	0
SM_b20833	pSymB	ABC-type polysaccharide export system, permease component	rkpT1	1298	0.00218002	8.84144	0	0	0	1	0	0	0
SMc00794	chromosome	Putative 2-component receiver domain protein		248	0.00218267	8.83969	0	0	0	0	0	1	0
SM_b20356	pSymB	Putative two-component sensor histidine kinase		365	0.00218349	8.83915	0	0	0	0	0	1	0
SMa0664	pSymA	conserved hypothetical protein		1154	0.00220107	8.82758	0	0	0	0	0	0	1
SMa2095	pSymA	conserved hypothetical protein		1250	0.00220982	8.82186	0	0	0	0	0	0	1
SMc01929	chromosome	Hypothetical protein		404	0.00224283	8.80047	0	0	0	0	0	1	0
SMc00175	chromosome	Putative ABC transporter ATP-binding protein		1139	0.00225143	8.79494	1	1	0	0	0	0	0
SMc01114	chromosome	Putative phosphate starvation-inducible protein PhoH, predicted ATPase	phoH	506	0.00225338	8.79369	0	0	0	0	0	1	0
SMc04207	chromosome	Rhizobiocin secretion protein	rspD	1310	0.00226	8.78946	0	0	0	0	0	1	0
SMc01164	chromosome	Conserved hypothetical protein		1130	0.00226988	8.78317	0	0	0	0	0	1	0
SMc00774	chromosome	Acetoacetyl-coenzyme A synthetase	acsA2	1682	0.0022808	8.77625	1	0	0	0	0	0	0
SM_b21566	pSymB	Putative heat shock protein GroEL	groEL5	314	0.00228957	8.77071	0	0	0	0	0	1	0
SMc02767	chromosome	Probable N-5-phosphoribosylanthranilate isomerase	trpF	1220	0.00229665	8.76625	1	1	0	0	0	0	0
SMa1582	pSymA	conserved hypothetical protein		1769	0.0022982	8.76528	1	0	0	0	0	0	0
SMc00229	chromosome	Hypothetical transmembrane protein		497	0.00232423	8.74903	0	0	0	0	0	0	1
SMc04016	chromosome	Probable homospermidine synthase	hss	368	0.00232819	8.74657	1	1	0	0	0	0	0
SM_b21648	pSymB	Alpha-galactosidase, melibiase	melA	941	0.00232946	8.74579	1	0	0	0	0	0	0
SM_b20297	pSymB	Putative TRAP dicarboxylate transporter		935	0.00233845	8.74023	1	0	0	0	0	0	0
SM_b21211	pSymB	Putative membrane protein		380	0.00233918	8.73978	0	0	0	0	0	0	1
SMa0326	pSymA	short chain alcohol dehydrogenase-related dehydrogenase		761	0.00234309	8.73737	1	0	1	0	0	0	0
SMc03091	chromosome	Probable arginase	argI1	479	0.00235089	8.73258	1	1	0	0	0	0	0
SMc03040	chromosome	Flagellin C	flaC	647	0.00240017	8.70265	0	0	0	0	0	0	1
SMc03070	chromosome	Glucose-6-phosphate 1-dehydrogenase	zwf	1286	0.0024258	8.68732	1	0	0	0	0	0	0
SMa1664	pSymA	HlyD-family protein		479	0.00242798	8.68603	0	0	0	0	0	0	1
SM_b20522	pSymB	Hypothetical protein		1208	0.00243003	8.68481	0	0	0	0	0	0	1
SMc03795	chromosome	Probable 3-isopropylmalate dehydratase small subunit	leuD	380	0.0024337	8.68263	1	1	0	0	0	0	0
SM_b21427	pSymB	Putative acetyltransferase		563	0.00243611	8.6812	1	0	0	0	0	0	0
SMa0557	pSymA	Transcriptional regulator, LysR family		392	0.00246764	8.66265	0	0	0	0	0	1	0
SM_b20134	pSymB	Putative permease		632	0.00247054	8.66096	1	1	0	0	0	0	0
SMa1696	pSymA	Sensor histidine kinase		599	0.00247915	8.65594	0	0	0	0	0	1	0
SMc03931	chromosome	Putative sarcosine oxidase alpha subunit transmembrane protein	soxA2	341	0.00249044	8.64938	1	1	0	0	0	0	0
SMa2379	pSymA	KatB catalase/peroxidase	katB	566	0.00250665	8.64002	1	0	0	0	0	0	0
SMc03978	chromosome	Probable transketolase	tkt2	1010	0.00253717	8.62256	1	0	0	0	0	0	0
SMa0803	pSymA	ABC transporter, ATP-binding protein	potD2	1472	0.00257968	8.59859	1	1	0	0	0	0	0
SMa1620	pSymA	integrase/recombinase		374	0.00259412	8.59054	0	0	0	0	0	1	0
SM_b20906	pSymB	Hypothetical protein		305	0.00260483	8.58459	0	0	0	0	0	0	1
SMc04176	chromosome	Mechanosensitive ion channel family protein		461	0.00261514	8.5789	1	0	0	0	0	0	0
SMa2327	pSymA	KdpD histidine kinase		569	0.00262859	8.5715	1	0	0	0	0	0	0
SMa0065	pSymA	Transcriptional regulator, GntR family		962	0.00263811	8.56628	0	0	0	0	0	1	0
SMa0287	pSymA	conserved hypothetical protein		836	0.00266861	8.54969	0	0	0	0	0	0	1
SMa1153	pSymA	conserved hypothetical protein		395	0.00268345	8.5417	0	0	0	0	0	0	1
SMa1706	pSymA	hypothetical protein		893	0.00268413	8.54133	0	0	0	0	0	0	1
SMa0670	pSymA	conserved hypothetical protein		1202	0.00272984	8.51697	0	0	0	0	0	1	0
SMa0722	pSymA	transposase, fragment		788	0.00273919	8.51204	0	0	0	0	0	0	1
SM_b21045	pSymB	RNA-directed DNA polymerase		473	0.00275444	8.50402	0	0	0	0	0	1	0
SMa1913	pSymA	Na+/H+ antiporter		1778	0.00275774	8.5023	1	0	0	0	0	0	0
SMa0707	pSymA	dihydrodipicolinate synthase family protein		1169	0.00277261	8.49454	1	1	0	0	0	0	0
SMa1668	pSymA	ArcD2 arginine/ornithine antiporter	arcD2	1259	0.00278052	8.49043	1	1	0	0	0	0	0
SMa2201	pSymA	conserved hypothetical protein		794	0.00280047	8.48012	0	0	0	0	0	0	1
SMa1060	pSymA	conserved hypothetical protein		830	0.00280938	8.47553	0	0	0	0	0	0	1
SMc04338	chromosome	Hypothetical transmembrane protein		944	0.00283986	8.45996	0	0	0	0	0	0	1
SM_b20843	pSymB	Predicted membrane protein involved in D- alanine export	algI	467	0.00285981	8.44987	1	0	0	0	0	0	0
SMa0678	pSymA	amino acid transporter	adiC2	2348	0.00288438	8.43752	1	1	0	0	0	0	0
SMc01960	chromosome	Oxidoreductase		953	0.00291262	8.42346	1	0	1	0	0	0	0
SMa1811	pSymA	conserved hypothetical protein		1592	0.00291419	8.42269	0	0	0	0	0	0	1
SMc01556	chromosome	Hypothetical protein signal peptide		356	0.00291419	8.42269	0	0	0	0	0	1	0
SM_b20468	pSymB	Putative sensory transduction DNA-binding response regulator		1076	0.0029158	8.42189	0	0	0	0	0	1	0
SMa0157	pSymA	ABC transporter, periplasmic solute-binding protein, transports malonic acid		674	0.0029181	8.42075	1	0	0	0	0	0	0
SMc04026	chromosome	Probable glutamate synthase small chain	gltD	4724	0.00294462	8.4077	1	1	0	0	0	0	0
SMa1952	pSymA	Beta-lactamase		1004	0.00294736	8.40636	0	0	0	0	0	0	1
SMa1134	pSymA	hypothetical protein		461	0.00295572	8.40227	0	0	0	0	0	0	1
SM_b21681	pSymB	Hypothetical protein		293	0.00296024	8.40007	0	0	0	0	0	0	1
SMc00711	chromosome	Putative cyclohexadienyl dehydrogenase and ADH prephenate dehydrogenase	tyrC	1106	0.00297696	8.39194	0	0	0	0	0	1	0
SMa1835	pSymA	conserved hypothetical protein		1124	0.00297899	8.39096	0	0	0	0	0	0	1
SM_b21505	pSymB	Putative membrane protein, similar to Wzy-like polysaccharide polymerase ExoQ	wzy	1616	0.00298559	8.38777	0	0	0	1	0	0	0
SMa1840	pSymA	conserved hypothetical protein		1463	0.00299847	8.38156	0	0	0	0	0	0	1
SM_b20495	pSymB	Conserved hypothetical protein		1610	0.00300477	8.37853	0	0	0	0	0	0	1
SMc02435	chromosome	Putative methyltransferase	hemK1	1082	0.00300703	8.37744	0	0	0	0	0	1	0
SM_b21201	pSymB	Putative two-component sensor histidine kinase		932	0.00301272	8.37472	0	0	0	0	0	1	0
SMa5019	pSymA	conserved hypothetical protein		1598	0.00302933	8.36679	0	0	0	0	0	0	1
SMc03096	chromosome	Hypothetical signal peptide protein		368	0.00305322	8.35545	0	0	0	0	0	1	0
SM_b20316	pSymB	ABC transporter, periplasmic solute-binding protein		1550	0.00309761	8.33463	1	0	0	0	0	0	0
SMc03976	chromosome	Hypothetical protein		269	0.00310142	8.33285	0	0	0	0	0	1	0
SM_b20335	pSymB	Conserved hypothetical protein		791	0.00310392	8.33169	0	0	0	0	0	0	1
SM_b21073	pSymB	Putative OMA family outer membrane saccharide export protein, similar to ExoF	exoF2	899	0.00311115	8.32834	0	0	0	1	0	0	0
SMc02515	chromosome	Putative glycerol-3-phosphate and glycerol transport protein		1724	0.00312509	8.32189	1	0	0	0	0	0	0
SMa5011	pSymA	oxidoreductase		860	0.00312769	8.32069	1	0	1	0	0	0	0
SMa1561	pSymA	CheB2 chemotaxis methylesterase	cheB2	965	0.00314767	8.3115	0	0	0	0	0	1	0
SM_b20345	pSymB	Probable acriflavine family protein		1154	0.003158	8.30677	1	0	0	0	0	0	0
SMa1514	pSymA	ABC transporter, permease		191	0.00317011	8.30125	1	0	0	0	0	0	0
SMc01146	chromosome	HAM1 NTPase family protein		413	0.00318906	8.29265	1	1	0	0	0	0	0
SM_b20360	pSymB	Hypothetical protein		797	0.00320019	8.28763	0	0	0	0	0	0	1
SMa0766	pSymA	FixO2 cytochrome c oxidase subunit	fixO2	152	0.00320184	8.28688	0	0	0	0	1	0	0
SMc02057	chromosome	Putative protein-export membrane protein	secD1	392	0.00320802	8.2841	0	0	0	0	0	1	0
SM_b21060	pSymB	UDP-glucose 4-epimerase		1247	0.00322656	8.27579	1	0	0	0	0	0	0
SMc03022	chromosome	Chemotaxis (motility protein A) transmembrane	motA	779	0.00324975	8.26545	0	0	0	0	0	0	1
SMc02521	chromosome	Glycerol-3-phosphate regulon repressor	glpR	1511	0.00325476	8.26324	0	0	0	0	0	1	0
SMa0558	pSymA	conserved hypothetical protein		743	0.00325497	8.26314	0	0	0	0	0	0	1
SM_b20136	pSymB	Conserved hypothetical protein		941	0.00327167	8.25576	0	0	0	0	0	0	1
SMa0216	pSymA	ABC transporter, ATP-binding protein		1079	0.0032891	8.24809	1	0	0	0	0	0	0
SMc01782	chromosome	Hypothetical protein		551	0.00330945	8.23919	0	0	0	0	0	0	1
SMc03035	chromosome	Flagellar transmembrane protein	fliL	737	0.00332201	8.23373	0	0	0	0	0	0	1
SMa2279	pSymA	conserved hypothetical protein		332	0.00334147	8.2253	0	0	0	0	0	0	1
SMc02578	chromosome	Conserved hypothetical transmembrane protein		1400	0.00334147	8.2253	0	0	0	0	0	0	1
SMc03927	chromosome	Putative nodulation protein	nodN2	1076	0.00334147	8.2253	0	0	0	1	0	0	0
SMc03253	chromosome	Putative L-proline 3-hydroxylase		329	0.00334521	8.22369	1	1	0	0	0	0	0
SMc02894	chromosome	Hypothetical protein		944	0.00334951	8.22183	0	0	0	0	0	1	0
SMa0179	pSymA	Transcriptional regulator, LysR family		872	0.00335827	8.21806	0	0	0	0	0	1	0
SM_b20115	pSymB	Putative dihydroxy-acid dehydratase	ilvD4	2204	0.00340239	8.19923	1	1	0	0	0	0	0
SM_b21102	pSymB	Putative transcriptional regulator		1319	0.00341954	8.19198	0	0	0	0	0	1	0
SMc01115	chromosome	Probable tRNA-i(6)A37 modification enzyme, 2-methylthioadenine synthetase	miaB	1055	0.003426	8.18926	0	0	0	0	0	1	0
SM_b20614	pSymB	Hypothetical protein		1835	0.00343251	8.18652	0	0	0	0	0	0	1
SMc00129	chromosome	Probable sensor histidine kinase	feuQ	410	0.00346156	8.17436	0	0	0	0	0	1	0
SM_b21383	pSymB	3-oxoacyl-[acyl-carrier-protein] reductase		743	0.00353015	8.14606	1	0	0	0	0	0	0
SM_b20719	pSymB	Putative sugar ABC transporter		950	0.00354047	8.14184	1	0	0	0	0	0	0
SMa0499	pSymA	hypothetical protein		686	0.00354114	8.14157	0	0	0	0	0	0	1
SMa0516	pSymA	dehydrogenase		332	0.00354464	8.14014	1	0	1	0	0	0	0
SMa1001	pSymA	conserved hypothetical protein		374	0.00355946	8.13413	0	0	0	0	0	1	0
SM_b20538	pSymB	Probable sugar ABC transporter		1874	0.00356107	8.13347	1	0	0	0	0	0	0
SM_b21534	pSymB	Dimethylglycine dehydrogenase		869	0.00356279	8.13278	1	0	0	0	0	0	0
SMc02862	chromosome	Conserved hypothetical protein		1124	0.00356606	8.13145	1	0	0	0	0	0	0
SMa2307	pSymA	ABC transporter, permease, likely transports tagatose		821	0.00357213	8.129	1	0	0	0	0	0	0
SMa1729	pSymA	ABC transporter, periplasmic solute-binding protein	proX	1469	0.00358521	8.12373	1	0	0	0	0	0	0
SMc04275	chromosome	Probable 3-oxoacyl-ACP synthase II	fabF2	476	0.00362468	8.10793	0	0	0	1	0	0	0
SM_b21298	pSymB	Conserved hypothetical protein, possibly exported		791	0.00364608	8.09944	0	0	0	0	0	0	1
SMa1198	pSymA	Copper binding protein		515	0.00365807	8.0947	1	0	0	0	0	0	0
SM_b20286	pSymB	Opine dehydrogenase		707	0.00366162	8.0933	1	1	0	0	0	0	0
SMc02820	chromosome	Putative pilus assembly protein	cpaF1	1010	0.00369706	8.0794	0	0	0	0	0	0	1
SM_b20961	pSymB	Protein-tyrosine kinase	exoP	800	0.00370017	8.07819	0	0	0	1	0	0	0
SMa1155	pSymA	Cation transport P-type ATPase		1073	0.00374093	8.06239	1	0	0	0	0	0	0
SMc01042	chromosome	Nitrogen assimilation regulatory protein	ntrB	1454	0.00374725	8.05995	0	0	0	0	0	1	0
SMa2241	pSymA	conserved hypothetical protein		926	0.00375974	8.05515	0	0	0	0	0	0	1
SMc00592	chromosome	Hypothetical, transmembrane protein		512	0.00376115	8.05461	0	0	0	0	0	0	1
SM_b20810	pSymB	Putative O-acetyl transferase		320	0.00376796	8.052	1	0	0	0	0	0	0
SMc00815	chromosome	Probable inosine-5-monophosphate dehydrogenase	guaB	416	0.00378129	8.04691	1	1	0	0	0	0	0
SM_b20725	pSymB	Hypothetical membrane protein		1517	0.00378608	8.04508	1	0	0	0	0	0	0
SMa1306	pSymA	VirB9 type IV secretion protein	virB9	671	0.00381232	8.03512	1	0	0	0	0	0	0
SM_b21153	pSymB	Putative acetyltransferase		383	0.003823	8.03108	1	0	0	0	0	0	0
SMa1548	pSymA	Diguanylate cyclase/phosphodiesterase		683	0.00382478	8.03041	0	0	0	0	0	1	0
SMc00349	chromosome	Probable GTP-binding protein membrane	lepA	1265	0.00384609	8.02239	0	0	0	0	0	1	0
SMa0693	pSymA	ArcA1 arginine deiminase	arcA1	1004	0.00384698	8.02206	1	1	0	0	0	0	0
SM_b20631	pSymB	Conserved hypothetical protein		863	0.0038542	8.01935	0	0	0	0	0	0	1
SMa1466	pSymA	ABC transporter, ATP binding protein		662	0.00385742	8.01815	1	1	0	0	0	0	0
SMc00514	chromosome	Putative monooxygenase		1088	0.00386746	8.0144	1	0	1	0	0	0	0
SM_b21373	pSymB	Probable tagatose 6-phosphate kinase		941	0.00386746	8.0144	1	0	0	0	0	0	0
SM_b20444	pSymB	Trap-type large permease component		1058	0.00387418	8.01189	1	0	0	0	0	0	0
SMa1231	pSymA	conserved hypothetical protein		701	0.00387545	8.01142	0	0	0	0	0	0	1
SM_b20955	pSymB	Licheninase	exoK	1211	0.00390595	8.00011	0	0	0	1	0	0	0
SMc01832	chromosome	Putative urease accessory protein	ureE	296	0.0039103	7.9985	1	1	0	0	0	0	0
SMa0774	pSymA	NoeB host specific nodulation protein	noeB	326	0.00393053	7.99106	0	0	0	1	0	0	0
SMc00503	chromosome	Conserved hypothetical protein		674	0.003949	7.9843	1	0	0	0	0	0	0
SMa2217	pSymA	decarboxylase		593	0.00395327	7.98274	1	0	0	0	0	0	0
SMc01202	chromosome	Putative lipoprotein		581	0.00396076	7.98001	0	0	0	1	0	0	0
SMc02018	chromosome	Hypothetical protein		1004	0.0039877	7.97023	0	0	0	0	0	0	1
SMa2203	pSymA	ABC transporter, permease	potA4	860	0.00400978	7.96226	1	1	0	0	0	0	0
SM_b20513	pSymB	Hypothetical protein		1217	0.00401434	7.96062	0	0	0	0	0	0	1
SMc02975	chromosome	Putative phosphoenolpyruvate carboxykinase regulator transcription regulator	pckR	503	0.00403294	7.95395	0	0	0	0	0	1	0
SMc00511	chromosome	Probable D-ribulose-5-phosphate 3-epimerase	rpe	737	0.00403336	7.9538	1	0	0	0	0	0	0
SMc03004	chromosome	IcpA/McpE internal chemotaxis protein	mcpE	293	0.00404925	7.94813	0	0	0	0	0	1	0
SM_b20890	pSymB	Dihydroxy-acid dehydratase	araF	1433	0.00405022	7.94778	1	1	0	0	0	0	0
SMa0498	pSymA	Transcriptional regulator, LysR family		632	0.00407208	7.94002	0	0	0	0	0	1	0
SM_b20667	pSymB	Putative transcriptional repressor		905	0.00409766	7.93098	0	0	0	0	0	1	0
SMa1229	pSymA	FixL oxygen-regulated histidine kinase	fixL	824	0.00410752	7.92752	0	0	0	0	1	0	0
SMa2343	pSymA	oxidoreductase		527	0.00411347	7.92543	1	0	1	0	0	0	0
SMc03834	chromosome	Putative pterin-4-alpha-carbinolamine dehydratase	pcbD	587	0.00412041	7.923	1	0	0	0	0	0	0
SMc00406	chromosome	Probable iron-sulfur cluster-binding protein		692	0.00412422	7.92166	1	0	1	0	0	0	0
SMa1322	pSymA	conserved hypothetical protein		368	0.00412584	7.9211	0	0	0	0	0	0	1
SM_b21495	pSymB	Hypothetical protein		641	0.00416513	7.90742	0	0	0	0	0	1	0
SMa2157	pSymA	oxidoreductase		713	0.00416936	7.90596	1	0	1	0	0	0	0
SMc04165	chromosome	Oxidoreductase		599	0.00416975	7.90582	1	0	1	0	0	0	0
SMc00017	chromosome	Putative homoserine kinase	thrB	461	0.00418208	7.90156	1	1	0	0	0	0	0
SM_b20065	pSymB	Hypothetical protein		185	0.0041976	7.89622	0	0	0	0	0	0	1
SMc00410	chromosome	Probable NADH-ubiquinone oxidoreductase		287	0.00421793	7.88925	1	0	1	0	0	0	0
SMc00189	chromosome	Putative cytochrome C1 protein	fbcC	1280	0.00421793	7.88925	1	0	1	0	0	0	0
SMc02592	chromosome	Hypothetical protein		632	0.00424891	7.87869	0	0	0	0	0	0	1
SMa0302	pSymA	ABC transporter, periplasmic solute-binding protein		878	0.00426892	7.87191	1	0	0	0	0	0	0
SMc00975	chromosome	Probable chemoreceptor (methyl-accepting chemotaxis) transmembrane protein	mcpU	1247	0.00429727	7.86236	0	0	0	0	0	1	0
SMc01852	chromosome	Probable PPi-phosphofructokinase, (pyrophosphate-fructose-6-phosphate 1-phosphotransferase)	pfp	635	0.00431624	7.85601	1	0	0	0	0	0	0
SMc01171	chromosome	Probable thiosulfate sulfurtransferase		467	0.00432953	7.85157	1	0	0	0	0	0	0
SMc02715	chromosome	Conserved hypothetical protein		251	0.00433425	7.85	0	0	0	0	0	1	0
SMc03181	chromosome	PH adaptation potassium efflux system D transmembrane protein	phaD1	485	0.00435082	7.8445	1	0	0	0	0	0	0
SMc00416	chromosome	Probable tetrapyrrole methylase		368	0.0043597	7.84155	1	0	0	0	0	0	0
SM_b21592	pSymB	Putative sugar uptake ABC transporter ATP-binding protein		827	0.00436119	7.84106	1	0	0	0	0	0	0
SMc00068	chromosome	Probable D-alanyl-D-alanine carboxypeptidase		1058	0.00438759	7.83235	0	0	0	0	0	0	1
SMa1562	pSymA	Pilus assembly protein		1001	0.00443365	7.81729	0	0	0	0	0	0	1
SMa0952	pSymA	ABC transporter, permease	potC3	1118	0.00443472	7.81694	1	1	0	0	0	0	0
SMa1833	pSymA	dehydrogenase		908	0.00444279	7.81432	1	0	1	0	0	0	0
SMc01877	chromosome	Probable DNA repair protein	recN	866	0.00445588	7.81007	0	0	0	0	0	1	0
SMa0799	pSymA	ABC transporter, periplasmic solute-binding protein	potA2	875	0.00446464	7.80724	1	1	0	0	0	0	0
SMc00722	chromosome	Hypothetical transmembrane protein		1163	0.00447181	7.80493	0	0	0	0	0	0	1
SM_b20676	pSymB	Hypothetical protein		491	0.00447181	7.80493	0	0	0	0	0	0	1
SMc00009	chromosome	Putative cytochrome C oxidase subunit II	ctaC	1688	0.00447625	7.80349	1	0	1	0	0	0	0
SMc02847	chromosome	Hypothetical protein		671	0.00448762	7.79983	0	0	0	0	0	0	1
SMa2145	pSymA	aminomethyltransferase		440	0.00449687	7.79686	1	1	0	0	0	0	0
SMc01758	chromosome	60 KD chaperonin B (GroEL) protein	groEL4	218	0.00449818	7.79644	0	0	0	0	0	1	0
SM_b21064	pSymB	Hypothetical protein		977	0.00451067	7.79244	0	0	0	0	0	0	1
SMa1364	pSymA	ABC transporter, periplasmic solute-binding protein		221	0.00452388	7.78822	1	0	0	0	0	0	0
SMa1619	pSymA	integrase/recombinase		989	0.0045426	7.78226	0	0	0	0	0	1	0
SMa0709	pSymA	ABC transporter, periplasmic solute-binding protein		1013	0.00454427	7.78174	1	0	0	0	0	0	0
SMa1483	pSymA	dehydrogenase		350	0.00456988	7.77363	1	0	1	0	0	0	0
SMc00527	chromosome	Putative anhydro-N-acetylmuramic acid kinase	anmK	1253	0.00459835	7.76467	1	0	0	0	0	0	0
SM_b21065	pSymB	Hypothetical protein		953	0.00462529	7.75624	0	0	0	0	0	0	1
SMc00433	chromosome	Putative myo-inositol catabolism protein	iolE	1853	0.00462804	7.75538	1	1	0	0	0	0	0
SMc04204	chromosome	Putative iron transport regulator transmembrane protein	fecR	2657	0.00462831	7.7553	1	0	0	0	0	0	0
SM_b20429	pSymB	ABC-type ectoine/hydroxyectoine transport system, permease component	ehuC	662	0.00465877	7.74583	1	1	0	0	0	0	0
SMc01611	chromosome	Putative ferrichrome-iron receptor precursor protein	fhuA1	1196	0.00468857	7.73664	1	0	0	0	0	0	0
SM_b21266	pSymB	Putative glycosyl transferase		677	0.00469026	7.73612	1	0	0	0	0	0	0
SMc01655	chromosome	Probable ABC transporter		1427	0.00469256	7.73541	1	0	0	0	0	0	0
SMa1531	pSymA	NuoC2 NADH:quinone oxidoreductase (chain C)	nuoC2	503	0.00474229	7.7202	1	0	1	0	0	0	0
SM_b20623	pSymB	S-methyl-5-thioribose kinase	mtnK	1094	0.00477096	7.71151	1	0	0	0	0	0	0
SMc03935	chromosome	Hypothetical protein		473	0.00477253	7.71103	0	0	0	0	0	0	1
SMa2029	pSymA	Amidohydrolase		371	0.00477283	7.71094	1	0	0	0	0	0	0
SMc03939	chromosome	Probable NAD(P) transhydrogenase subunit alpha part 2 transmembrane protein	pntAb	1148	0.00478258	7.70799	1	0	1	0	0	0	0
SMc04091	chromosome	Putative protease transmembrane protein	htpX	254	0.00478748	7.70652	0	0	0	0	0	1	0
SMa2012	pSymA	conserved hypothetical protein		437	0.00478809	7.70633	0	0	0	0	0	0	1
SM_b21488	pSymB	Putative cytochrome o ubiquinol oxidase chain I	cyoB	632	0.00482613	7.69492	1	0	1	0	0	0	0
SM_b21467	pSymB	Hypothetical protein		1097	0.00484617	7.68894	0	0	0	0	0	0	1
SMc04224	chromosome	Hypothetical protein		1196	0.00489019	7.67589	0	0	0	0	0	0	1
SMa1776	pSymA	conserved hypothetical protein		446	0.00490486	7.67157	0	0	0	0	0	0	1
SM_b21357	pSymB	Hypothetical membrane protein amino acid transporter		494	0.00493218	7.66356	1	1	0	0	0	0	0
SM_b21297	pSymB	Probable bifunctional penicillin-binding protein	pbpC	5447	0.00493586	7.66248	1	0	0	0	0	0	0
SMc03065	chromosome	Alpha-glucosides ABC transporter, ATP binding component	aglK	410	0.00494309	7.66037	1	0	0	0	0	0	0
SM_b21591	pSymB	Putative transcriptional regulator, gntR family protein		1151	0.00495726	7.65624	0	0	0	0	0	1	0
SMa0911	pSymA	conserved hypothetical protein		941	0.00495774	7.6561	0	0	0	0	0	0	1
SMc03047	chromosome	Flagellar hook protein	flgE	1418	0.00496629	7.65362	0	0	0	0	0	0	1
SMa1793	pSymA	conserved hypothetical protein		326	0.00497078	7.65231	0	0	0	0	0	0	1
SMc04112	chromosome	Putative pilus assembly signal peptide protein	cpaB1	1535	0.00502363	7.63705	0	0	0	0	0	0	1
SMc03201	chromosome	Probable 2-oxoisovalerate dehydrogenase alpha subunit	bkdAa	1013	0.00504992	7.62952	1	1	0	0	0	0	0
SMc01637	chromosome	Conserved hypothetical protein		1490	0.00505537	7.62797	0	0	0	0	0	0	1
SMa0387	pSymA	HisC3 histidinol-phosphate aminotransferase	hisC3	767	0.00505558	7.62791	1	0	0	0	0	0	0
SMc01043	chromosome	Nitrogen assimilation regulatory protein	ntrC	2261	0.00506177	7.62614	0	0	0	0	0	1	0
SM_b21003	pSymB	Probable oxidoreductase		446	0.00507544	7.62225	1	0	1	0	0	0	0
SMa0306	pSymA	histidine ammonia-lyase		986	0.00510345	7.61431	1	1	0	0	0	0	0
SM_b21237	pSymB	Putative enzyme, C-terminal domain similar to sulfotransferase		230	0.0051201	7.60961	0	0	0	0	0	0	1
SMc03018	chromosome	Flagellar biosynthetic transmembrane protein	flhB	1037	0.00512642	7.60783	0	0	0	0	0	0	1
SMa0355	pSymA	Transcriptional regulator, LysR family		281	0.00512686	7.60771	0	0	0	0	0	1	0
SMa1875	pSymA	reverse transcriptase		155	0.00512701	7.60767	0	0	0	0	0	1	0
SMa0612	pSymA	FixN3 cytochrome c oxidase subunit 1	fixN3	752	0.00512893	7.60713	0	0	0	0	1	0	0
SMc02019	chromosome	Putative organic acid ABC transporter, permease component		758	0.00513354	7.60583	1	1	0	0	0	0	0
SMa0400	pSymA	Dehydrogenase, Zn-dependent		731	0.00515965	7.59851	1	0	1	0	0	0	0
SM_b21647	pSymB	Periplasmic alpha-galactoside binding protein	agpA	1472	0.00516722	7.5964	1	0	0	0	0	0	0
SMa0155	pSymA	Putative ATP- independent periplasmic transporter, transports malonic acid		1004	0.00517294	7.5948	1	0	0	0	0	0	0
SMc04463	chromosome	Conserved hypothetical protein		1148	0.00518088	7.59259	0	0	0	0	0	0	1
SMc02339	chromosome	Putative oxidoreductase		734	0.00519752	7.58796	1	0	1	0	0	0	0
SMc01941	chromosome	Urease gamma subunit	ureA	833	0.00520887	7.58481	1	1	0	0	0	0	0
SMc00676	chromosome	Putative amino acid-binding periplasmic signal peptide protein		2927	0.00522081	7.58151	1	1	0	0	0	0	0
SMa2243	pSymA	conserved hypothetical protein		2537	0.00523104	7.57869	0	0	0	0	0	0	1
SMa1131	pSymA	Metallo-beta-lactamase superfamily protein		389	0.00524271	7.57547	0	0	0	0	0	0	1
SMc00194	chromosome	Hypothetical protein		167	0.00524823	7.57395	0	0	0	0	0	0	1
SM_b20948	pSymB	Glucosyltransferase	exoU	950	0.00528498	7.56389	0	0	0	1	0	0	0
SM_b20532	pSymB	Hypothetical protein		203	0.00531493	7.55573	0	0	0	0	0	0	1
SMc01222	chromosome	Lipopolysaccharide core biosynthesis glycosyl transferase	lpsC	1031	0.00532663	7.55256	0	0	0	1	0	0	0
SMa0684	pSymA	amino acid transporter	adiC1	506	0.0053492	7.54646	1	1	0	0	0	0	0
SMc01026	chromosome	Hypothetical/unknown protein		842	0.0053497	7.54633	0	0	0	0	0	0	1
SMc04186	chromosome	Hypothetical protein		1433	0.0053497	7.54633	0	0	0	0	0	0	1
SMc03286	chromosome	Serine protease		2504	0.00537598	7.53926	0	0	0	0	0	1	0
SMc02450	chromosome	Probable Arginine biosynthesis bifunctional protein ArgJ	argJ	854	0.00539077	7.53529	1	1	0	0	0	0	0
SMa2233	pSymA	hypothetical protein		1634	0.00539722	7.53357	0	0	0	0	0	0	1
SMc03768	chromosome	Hypothetical transmembrane protein		1919	0.00540502	7.53149	0	0	0	0	0	0	1
SMc01724	chromosome	Putative peptide methionine sulfoxide reductase MsrB	msrB3	539	0.00542472	7.52623	1	0	0	0	0	0	0
SMa1632	pSymA	Transcriptional regulator, LysR family		458	0.0054364	7.52313	0	0	0	0	0	1	0
SM_b20544	pSymB	Putative protein in ISRm14		443	0.00545538	7.5181	0	0	0	0	0	0	1
SM_b20515	pSymB	Putative methyltransferase		326	0.00547112	7.51395	1	0	0	0	0	0	0
SM_b20924	pSymB	Putative alpha-L-arabinofuranosidase	abfA	167	0.00547767	7.51222	1	0	0	0	0	0	0
SMa1844	pSymA	aldehyde dehydrogenase, NAD(P)-dependent		1043	0.00549483	7.50771	1	1	0	0	0	0	0
SMc01854	chromosome	Probable N-acetylmuramoyl-L-alanine amidase		707	0.00549645	7.50728	0	0	0	0	0	0	1
SMa1115	pSymA	Mn2+/Fe2+ transporter, NRAMP family		527	0.00550071	7.50617	1	0	0	0	0	0	0
SM_b20375	pSymB	Putative transcriptional regulator		380	0.0055071	7.50449	0	0	0	0	0	1	0
SMa1960	pSymA	Conserved hypothetical protein		1094	0.00552116	7.50081	0	0	0	0	0	1	0
SMa2400	pSymA	RhbA rhizobactin biosynthesis protein	rhbA	1487	0.00554779	7.49387	1	1	0	0	0	0	0
SM_b21079	pSymB	Putative cAMP binding protein		824	0.00555337	7.49242	0	0	0	0	0	1	0
SMa0260	pSymA	GabD3 succinate-semialdehyde dehdyrogenase	gabD3	1199	0.00556005	7.49069	1	1	0	0	0	0	0
SMc03973	chromosome	Conserved hypothetical protein		581	0.00556771	7.4887	0	0	0	0	0	0	1
SMa0009	pSymA	Formate dehydrogenase accessory protein FdhE	fdhE	1400	0.00560665	7.47864	1	0	0	0	0	0	0
SM_b21230	pSymB	Putative glycosyltransferase		1154	0.00560782	7.47834	0	0	0	0	0	0	1
SMc03143	chromosome	Hypothetical protein		587	0.00562359	7.47429	0	0	0	0	0	0	1
SM_b20048	pSymB	Probable transcriptional regulator		1961	0.00563831	7.47052	0	0	0	0	0	1	0
SMc00034	chromosome	Putative quinone oxidoreductase		737	0.0056402	7.47004	1	0	1	0	0	0	0
SMa0244	pSymA	Dehydrogenase, FAD-dependent		710	0.00565825	7.46543	1	0	1	0	0	0	0
SM_b20885	pSymB	Conserved hypothetical membrane protein		1409	0.00566185	7.46451	0	0	0	0	0	0	1
SMc02020	chromosome	Putative organic acid ABC transporter, ATP-binding component		1034	0.00566801	7.46294	1	0	0	0	0	0	0
SM_b21663	pSymB	Putative secretion activating protein		269	0.00567092	7.4622	0	0	0	0	0	0	1
SMa2041	pSymA	Oxidoreductase		410	0.00567773	7.46047	1	0	1	0	0	0	0
SMc01659	chromosome	Putative ABC transporter, periplasmic component	fhuP	521	0.00568174	7.45945	1	0	0	0	0	0	0
SMc02833	chromosome	Putative murein endopeptidase transmembrane protein	mepA	380	0.00568431	7.4588	0	0	0	0	0	0	1
SMa2079	pSymA	ABC transporter, ATP-binding protein		998	0.00569577	7.45589	1	0	0	0	0	0	0
SM_b21082	pSymB	Probable mannose-6-phosphate isomerase, GDP-mannose pyrophosphorylase	manC/manA	443	0.00572717	7.44796	1	0	0	0	0	0	0
SMa2195	pSymA	ABC transporter, ATP-binding protein	satC	914	0.00574162	7.44433	1	1	0	0	0	0	0
SM_b20880	pSymB	Putative ATP-dependent RNA helicase	rhlE2	461	0.00575116	7.44193	0	0	0	0	0	1	0
SMc03053	chromosome	Putative flagellar biosynthetic transmembrane protein	fliQ	2087	0.00575747	7.44035	0	0	0	0	0	0	1
SMc01326	chromosome	Probable elongation factor TU protein	tufB	665	0.00576339	7.43887	0	0	0	0	0	1	0
SMc01962	chromosome	Conserved hypothetical protein		800	0.00578151	7.43434	0	0	0	0	0	0	1
SM_b20164	pSymB	Probable two-component response regulator receiver		671	0.00579754	7.43034	0	0	0	0	0	1	0
SMa0939	pSymA	Sensory histidine kinase		614	0.00580311	7.42896	0	0	0	0	0	1	0
SMc03247	chromosome	Putative integrase/recombinase		830	0.00580678	7.42805	0	0	0	0	0	1	0
SMc03831	chromosome	Conserved hypothetical protein		503	0.00581343	7.42639	0	0	0	0	0	1	0
SM_b21441	pSymB	Conserved hypothetical protein		449	0.0058243	7.4237	0	0	0	0	0	1	0
SMc03052	chromosome	Putative basal-body rod modification protein	flgD	266	0.00587076	7.41224	0	0	0	0	0	0	1
SMc05018	chromosome	Putative DNA or RNA helicase		5498	0.00590999	7.40263	0	0	0	0	0	1	0
SMa0017	pSymA	hypothetical protein		287	0.00593571	7.39636	0	0	0	0	0	0	1
SMc02154	chromosome	Hypothetical protein		647	0.00596598	7.38903	0	0	0	0	0	1	0
SMa1118	pSymA	HspC2 heat shock protein	hspC2	914	0.00597841	7.38602	0	0	0	0	0	1	0
SMa0824	pSymA	hypothetical protein		893	0.00598183	7.3852	0	0	0	0	0	1	0
SMc02137	chromosome	Probable ornithine carbamoyltransferase	argF1	992	0.00598923	7.38341	1	1	0	0	0	0	0
SM_b21251	pSymB	Conserved hypothetical membrane protein, similar to Y1058		1097	0.00600293	7.38012	1	0	0	0	0	0	0
SMa1916	pSymA	Permease		422	0.00600742	7.37904	1	0	0	0	0	0	0
SMc01711	chromosome	Hypothetical protein		4832	0.00601496	7.37723	0	0	0	0	0	0	1
SMc03751	chromosome	Hypothetical protein		461	0.00601569	7.37705	0	0	0	0	0	0	1
SMa0697	pSymA	ArcC carbamate kinase	arcC	470	0.00605773	7.36701	1	1	0	0	0	0	0
SM_b20658	pSymB	Putative sugar uptake ABC transporter permease		932	0.00608437	7.36068	1	0	0	0	0	0	0
SMc01581	chromosome	Hypothetical transmembrane protein		1190	0.0060924	7.35877	0	0	0	0	0	0	1
SMc04346	chromosome	Ketol-acid reductoisomerase	ilvC	647	0.00609851	7.35733	1	1	0	0	0	0	0
SM_b20819	pSymB	Putative ferredoxin of the Rieseke type	mocE	1229	0.00610372	7.3561	1	1	0	0	0	0	0
SM_b20027	pSymB	Conserved hypothetical protein		1136	0.00611537	7.35334	0	0	0	0	0	0	1
SMa1727	pSymA	alpha/beta hydrolase fold protein		1001	0.00611736	7.35287	1	0	0	0	0	0	0
SMa1087	pSymA	Cation transport ATPase		203	0.00613583	7.34852	1	0	0	0	0	0	0
SMa1450	pSymA	Thiolase		767	0.0061541	7.34424	1	0	0	0	0	0	0
SMc02335	chromosome	Putative carbohydrate kinase		758	0.00621308	7.33048	1	0	0	0	0	0	0
SM_b21036	pSymB	Hypothetical protein		1595	0.00627636	7.31586	0	0	0	0	0	0	1
SMc01242	chromosome	Signal peptide protein		371	0.0062876	7.31327	0	0	0	0	0	1	0
SM_b21677	pSymB	Hypothetical exported protein signal peptide		830	0.00629065	7.31258	0	0	0	0	0	1	0
SMa0506	pSymA	ABC transporter, periplasmic solute-binding protein		731	0.00630337	7.30966	1	1	0	0	0	0	0
SMc04205	chromosome	Putative iron/heme transport protein		800	0.00635	7.29903	1	0	0	0	0	0	0
SMc03227	chromosome	Conserved hypothetical protein		293	0.006367	7.29517	0	0	0	0	0	0	1
SM_b20950	pSymB	Probable exopolysaccharide transport protein	exoT	236	0.0063904	7.28988	0	0	0	1	0	0	0
SMc00033	chromosome	Diguanylate cyclase/phosphodiesterase		983	0.00641017	7.28542	0	0	0	0	0	1	0
SMa0462	pSymA	conserved hypothetical protein		3176	0.00647421	7.27108	0	0	0	0	0	0	1
SMc00356	chromosome	Putative lysyl-tRNA synthetase	genX	569	0.00647568	7.27075	0	0	0	0	0	1	0
SM_b21182	pSymB	Carnitine dehydratase		1889	0.00652106	7.26068	1	0	0	0	0	0	0
SMc04330	chromosome	Putative trimethylamine methyltransferase	mttB	698	0.00656794	7.25034	1	0	0	0	0	0	0
SMc02267	chromosome	Conserved hypothetical protein		1013	0.00658175	7.24731	0	0	0	0	0	1	0
SM_b21376	pSymB	ABC transporter, ATP-binding protein, may be involved in transport of polyols and C6 monosaccharides		890	0.00658322	7.24699	1	0	0	0	0	0	0
SMa1045	pSymA	hypothetical protein		1067	0.00660852	7.24146	0	0	0	0	0	0	1
SMa2341	pSymA	Transcriptional regulator, LysR family		722	0.00661473	7.2401	0	0	0	0	0	1	0
SMc02262	chromosome	Aspartate aminotransferase	aspC	1613	0.00664376	7.23379	1	1	0	0	0	0	0
SM_b21241	pSymB	Hypothetical protein		1124	0.00668291	7.22531	0	0	0	0	0	0	1
SMc02888	chromosome	Putative transcription regulator		1265	0.00670063	7.22149	0	0	0	0	0	1	0
SMc00536	chromosome	MFS-type transport protein		824	0.00670126	7.22135	1	0	0	0	0	0	0
SMc00585	chromosome	Probable aminopeptidase A/I protein	pepA	449	0.00670647	7.22023	1	0	0	0	0	0	0
SMc02818	chromosome	Conserved hypothetical protein		953	0.00670677	7.22017	1	0	0	0	0	0	0
SMa1882	pSymA	Transcriptional regulator		3110	0.00673855	7.21335	0	0	0	0	0	1	0
SM_b21335	pSymB	Conserved putative membrane protein, possibly a permease		944	0.00675218	7.21043	1	0	0	0	0	0	0
SMc00616	chromosome	Putative permease	perM	689	0.00677088	7.20644	1	0	0	0	0	0	0
SM_b20855	pSymB	ABC transporter, ATP-binding protein		968	0.00677288	7.20602	1	0	0	0	0	0	0
SMa1860	pSymA	ABC transporter, periplasmic solute-binding protein		950	0.0068451	7.19071	1	1	0	0	0	0	0
SMa1903	pSymA	serine protease		2345	0.00684866	7.18996	1	0	0	0	0	0	0
SMc01006	chromosome	Conserved hypothetical protein		374	0.00686268	7.18701	0	0	0	0	1	0	0
SMa0570	pSymA	CyaF4 adenylate cyclase	cyaF4	323	0.00688205	7.18295	0	0	0	0	0	1	0
SM_b20755	pSymB	Putative propionyl-CoA carboxylase beta chain	pccB	2012	0.00688978	7.18133	1	1	0	0	0	0	0
SM_b21085	pSymB	Putative transposase		476	0.00689968	7.17925	0	0	0	0	0	0	1
SMc02873	chromosome	Probable ABC transporter		896	0.00689973	7.17924	1	0	0	0	0	0	0
SMc02382	chromosome	Conserved hypothetical protein		1487	0.00690648	7.17783	1	0	0	0	0	0	0
SM_b21005	pSymB	Hypothetical protein		242	0.00690648	7.17783	0	0	0	0	0	0	1
SMa1233	pSymA	NapB periplasmic nitrate reductase cytochrome c-type subunit	napB	2504	0.00690769	7.17758	1	0	1	0	0	0	0
SM_b20726	pSymB	Conserved hypothetical membrane protein		233	0.00690769	7.17758	1	0	0	0	0	0	0
SM_b20472	pSymB	Probable carbamoyltransferase	arcB2	497	0.00690849	7.17741	1	1	0	0	0	0	0
SMa0851	pSymA	NodH sulfotransferase	nodH	281	0.00691005	7.17709	0	0	0	1	0	0	0
SMa2215	pSymA	Transcriptional regulator, GntR family		1325	0.00691385	7.17629	0	0	0	0	0	1	0
SMa0445	pSymA	TRm1a transposase		1121	0.0069206	7.17489	0	0	0	0	0	0	1
SM_b20334	pSymB	Hypothetical protein		1280	0.00695695	7.16733	0	0	0	0	0	0	1
SMc02062	chromosome	L-isoaspartyl protein carboxyl O-methyltransferase (PCMT), increased transcription during biotin limitation	pcm	653	0.00696752	7.16514	1	0	0	0	0	0	0
SMc03062	chromosome	Alpha-glucosides ABC transporter, permease component	aglF	1142	0.00697216	7.16418	1	0	0	0	0	0	0
SMc04252	chromosome	Probable oxidoreductase		1133	0.00700836	7.15671	1	0	1	0	0	0	0
SM_b21531	pSymB	Putative membrane protein		992	0.00701641	7.15505	0	0	0	0	0	0	1
SMc04256	chromosome	Putative gentiobiose, salicin, and cellobiose ABC transporter, ATP-binding component		917	0.00702852	7.15256	1	0	0	0	0	0	0
SMc01644	chromosome	PrbC ABC transporter permease, mediates the uptake of proline betaine at both high and low osmolarities	prbC	1631	0.00704663	7.14885	1	1	0	0	0	0	0
SM_b20142	pSymB	ABC transporter, permease		914	0.00704755	7.14866	1	1	0	0	0	0	0
SMc04263	chromosome	Probable sodium/alanine symporter		890	0.00707251	7.14356	1	1	0	0	0	0	0
SM_b21169	pSymB	Putative transcriptional regulator, arsR family protein		587	0.00707455	7.14315	0	0	0	0	0	1	0
SMa0734	pSymA	hypothetical protein		272	0.0070765	7.14275	0	0	0	0	0	0	1
SMa2119	pSymA	conserved hypothetical protein		863	0.00708801	7.1404	0	0	0	0	0	0	1
SMa1529	pSymA	NuoD2 NADH:quinone oxidoreductase subunit 7 (chain D)	nuoD2	548	0.00709716	7.13854	1	0	1	0	0	0	0
SMa1963	pSymA	O-Methyltransferase		476	0.00710166	7.13763	1	0	0	0	0	0	0
SM_b20899	pSymB	Hypothetical myo-inositol dehydrogenase protein	idhA	1934	0.00710243	7.13747	1	0	1	0	0	0	0
SMc03252	chromosome	Putative glutamate 5-kinase	proB2	842	0.00712487	7.13292	1	1	0	0	0	0	0
SMa1675	pSymA	conserved hypothetical protein		1058	0.00713442	7.13099	0	0	0	0	0	0	1
SMc02548	chromosome	Conserved hypothetical protein		962	0.00716412	7.12499	0	0	0	0	0	0	1
SMa0714	pSymA	ABC transporter, ATP-binding protein, carboxyl terminus		980	0.0071843	7.12094	1	0	0	0	0	0	0
SM_b20972	pSymB	Putative sugar ABC transporter		3026	0.00718566	7.12066	1	0	0	0	0	0	0
SM_b21517	pSymB	Hypothetical protein		755	0.00718964	7.11987	0	0	0	0	0	1	0
SM_b20071	pSymB	Putative efflux protein		929	0.00720235	7.11732	1	0	0	0	0	0	0
SMc01147	chromosome	Putative oxygen-independent coproporphyrinogen III oxidase		644	0.00721038	7.11571	1	0	0	0	0	0	0
SMc01945	chromosome	Organic hydroperoxide resistance transcriptional regulator	ohrR	1118	0.00721038	7.11571	0	0	0	0	0	1	0
SM_b20258	pSymB	Putative transcriptional regulator		962	0.00721549	7.11469	0	0	0	0	0	1	0
SM_b20944	pSymB	Putative polysaccharide polymerase, similar to Wzy protein	exoQ	1265	0.00722318	7.11315	0	0	0	1	0	0	0
SMc02637	chromosome	Hypothetical protein		605	0.00722795	7.1122	0	0	0	0	0	0	1
SMc03269	chromosome	Periplasmic dipeptide transport protein precursor		944	0.00722807	7.11217	1	1	0	0	0	0	0
SMa0959	pSymA	short chain alcohol dehydrogenase-related dehydrogenase	fabG	722	0.00722827	7.11213	1	0	0	0	0	0	0
SMa2059	pSymA	hypothetical protein		1445	0.00723328	7.11113	0	0	0	0	0	0	1
SMc04449	chromosome	Probable 2,3-cyclic-nucleotide 2-phosphodiesterase precursor protein	cpdB	320	0.00723489	7.11081	1	0	0	0	0	0	0
SMc02390	chromosome	Putative glutathione S-transferase	gst7	341	0.00726357	7.1051	1	1	0	0	0	0	0
SMa1013	pSymA	ActP Copper translocating P-type ATPase	actP	416	0.00729224	7.09942	1	0	0	0	0	0	0
SMa0621	pSymA	FixI2 E1-E2 type cation ATPase	fixI2	260	0.00730476	7.09695	0	0	0	0	1	0	0
SM_b20351	pSymB	ABC transporter, ATP-binding protein		1064	0.00738995	7.08022	1	0	0	0	0	0	0
SM_b20977	pSymB	Putative transcriptional regulator, lacI family protein		551	0.00739207	7.07981	0	0	0	0	0	1	0
SMc02026	chromosome	Putative beta-lactamase precursor protein		1628	0.00739926	7.0784	1	0	0	0	0	0	0
SM_b20829	pSymB	Putative secreted calcium-binding protein		1013	0.00747257	7.06418	0	0	0	0	0	0	1
SMc00553	chromosome	Probable NAD/NADP dependent oxidoreductase		1490	0.00749072	7.06068	1	0	1	0	0	0	0
SMc00971	chromosome	Probable pirin-related protein		251	0.00749294	7.06025	0	0	0	0	0	0	1
SMa1240	pSymA	NapF component of periplasmic nitrate reductase	napF	185	0.00750194	7.05852	1	0	0	0	0	0	0
SM_b20586	pSymB	Transcriptional regulator	pcaR	860	0.00751901	7.05524	0	0	0	0	0	1	0
SMa0631	pSymA	hypothetical protein		386	0.00753216	7.05272	0	0	0	0	0	0	1
SMa1447	pSymA	Permease, MFS		1190	0.00753578	7.05203	1	0	0	0	0	0	0
SM_b20234	pSymB	Hypothetical protein		1091	0.0075447	7.05032	0	0	0	0	0	0	1
SM_b21101	pSymB	Conserved hypothetical membrane-anchored protein		782	0.00754974	7.04936	0	0	0	0	0	0	1
SMa2117	pSymA	oxidoreductase		926	0.00755845	7.04769	1	0	1	0	0	0	0
SMa0424	pSymA	ATP-dependent DNA ligase		806	0.00759095	7.0415	0	0	0	0	0	1	0
SMc03987	chromosome	MFS-type transporter		188	0.00762717	7.03464	1	0	0	0	0	0	0
SMc02822	chromosome	Hypothetical transmembrane protein		1163	0.00764461	7.03134	0	0	0	0	0	0	1
SM_b20772	pSymB	Probable pyridoxal phosphate biosynthetic protein PdxA	pdxA2	686	0.00767383	7.02584	1	0	0	0	0	0	0
SMc00982	chromosome	Putative dioxygenase Rieske 2Fe-2S family protein		1094	0.00770921	7.0192	1	1	0	0	0	0	0
SMc02513	chromosome	Putative permease transmembrane protein		1484	0.00772433	7.01637	1	1	0	0	0	0	0
SMc03162	chromosome	Hypothetical transmembrane protein		1310	0.0077284	7.01561	0	0	0	0	0	0	1
SM_b21402	pSymB	Hypothetical calcium binding protein		455	0.00773326	7.01471	0	0	0	0	0	0	1
SM_b20568	pSymB	ABC transporter, periplasmic solute-binding protein		770	0.00774102	7.01326	1	1	0	0	0	0	0
SM_b21323	pSymB	Putative protein WgaF (formerly ExpA6), probably FT exported to periplasma	wgaF	881	0.00774139	7.01319	0	0	0	0	0	0	1
SM_b20307	pSymB	Putative dihydroxyacetone kinase		2087	0.00776473	7.00885	1	0	0	0	0	0	0
SM_b20817	pSymB	Putative transcriptional regulator, LacI family protein		1091	0.00776612	7.00859	0	0	0	0	0	1	0
SMc04161	chromosome	Conserved hypothetical protein		329	0.00780889	7.00067	0	0	0	0	0	0	1
SM_b21346	pSymB	Putative transcriptional regulator, LacI family protein		338	0.00781415	6.9997	0	0	0	0	0	1	0
SMc00012	chromosome	Putative cytochrome C oxidase assembly transmembrane protein	ctaG	878	0.00789029	6.98571	1	0	1	0	0	0	0
SM_b20811	pSymB	Putative protein		1046	0.00793115	6.97825	0	0	0	0	0	0	1
SMa1736	pSymA	Transcriptional regulator, LysR family		1058	0.00793497	6.97756	0	0	0	0	0	1	0
SMc01741	chromosome	Hypothetical protein		569	0.00798101	6.96921	0	0	0	0	0	0	1
SM_b21199	pSymB	ABC transporter, ATP-binding protein	oppD	1343	0.00800062	6.96567	1	1	0	0	0	0	0
SMc04290	chromosome	Probable amidase		1616	0.00801141	6.96373	1	0	0	0	0	0	0
SMa0106	pSymA	ABC transporter, permease, likely involved in transport of lysine, ectoine, and asparagine		914	0.00801858	6.96244	1	1	0	0	0	0	0
SMc03849	chromosome	Putative heme exporter C (cytochrome C-type biogenesis protein) transmembrane	ccmC	176	0.00803286	6.95987	1	0	0	0	0	0	0
SM_b21604	pSymB	Putative sugar uptake ABC transporter periplasmic solute-binding protein precursor		1088	0.00804755	6.95723	1	0	0	0	0	0	0
SM_b20296	pSymB	Putative TRAP dicarboxylate transporter		1280	0.00806611	6.95391	1	0	0	0	0	0	0
SM_b20595	pSymB	Putative cell division protein FtsK like protein	ftsK2	989	0.00806611	6.95391	0	0	0	0	0	0	1
SM_b20710	pSymB	3-hydroxyisobutyrate dehydrogenase		812	0.0080671	6.95373	1	1	0	0	0	0	0
SMa0958	pSymA	Thiamine pyrophosphate-requiring protein	atrC	776	0.00808783	6.95003	1	1	0	0	0	0	0
SMc00904	chromosome	Hypothetical protein		560	0.00810846	6.94636	0	0	0	0	0	1	0
SMc03111	chromosome	Mannose-6-phosphate isomerase	pmi	494	0.0081277	6.94294	1	0	0	0	0	0	0
SM_b21192	pSymB	Putative fructose-bisphosphate aldolase	cbbA2	1598	0.00813683	6.94132	1	0	0	0	0	0	0
SMc02050	chromosome	Probable trigger factor	tig	2864	0.00815238	6.93856	0	0	0	0	0	1	0
SMa0779	pSymA	transposase, fragment		377	0.00817039	6.93538	0	0	0	0	0	0	1
SM_b20023	pSymB	Probable 5-oxoprolinase		962	0.00820508	6.92927	1	0	0	0	0	0	0
SMa1236	pSymA	NapA periplasmic nitrate reductase	napA	287	0.00820856	6.92865	1	0	0	0	0	0	0
SM_b21269	pSymB	Putative ABC transporter		464	0.00821729	6.92712	1	0	0	0	0	0	0
SMc02618	chromosome	Conserved hypothetical transmembrane protein		317	0.00824768	6.9218	0	0	0	0	0	0	1
SMa0125	pSymA	10 kDa chaperonin	groES3	209	0.00825411	6.92067	0	0	0	0	0	1	0
SMc00932	chromosome	Probable DNA mismatch repair protein	mutL	1736	0.0082558	6.92038	0	0	0	0	0	1	0
SMc02978	chromosome	Conserved hypothetical protein		989	0.00826284	6.91915	0	0	0	0	0	0	1
SMc00712	chromosome	Conserved hypothetical transmembrane protein		923	0.00826329	6.91907	0	0	0	0	0	0	1
SMc00952	chromosome	Conserved hypothetical protein		929	0.00830181	6.91236	1	0	1	0	0	0	0
SM_b21415	pSymB	Putative oxidoreductase, oxygen dependent, FAD-dependent protein		767	0.00830422	6.91194	1	0	1	0	0	0	0
SMc04212	chromosome	Putative sensor histidine kinase transmembrane protein		413	0.00832021	6.90916	0	0	0	0	0	1	0
SMa2025	pSymA	oxidoreductase		893	0.00832801	6.90781	1	0	1	0	0	0	0
SMc02876	chromosome	Probable transcriptional regulator		1022	0.0083301	6.90745	0	0	0	0	0	1	0
SMa2377	pSymA	Permease, MFS		2183	0.00835578	6.90301	1	0	0	0	0	0	0
SMa0537	pSymA	conserved hypothetical protein		362	0.00841468	6.89288	0	0	0	0	0	0	1
SMc01229	chromosome	N-acetyltransferase		794	0.00843277	6.88978	1	0	0	0	0	0	0
SMc04254	chromosome	Conserved hypothetical protein		2495	0.00843789	6.8889	0	0	0	0	0	0	1
SMa0421	pSymA	conserved hypothetical protein		434	0.0084679	6.88378	0	0	0	0	0	0	1
SMc01053	chromosome	Probable siroheme synthase	cysG	317	0.0084831	6.88119	1	1	0	0	0	0	0
SMc02074	chromosome	Deoxyguanosinetriphosphate triphosphohydrolase		1757	0.0084937	6.87939	1	0	0	0	0	0	0
SMc03257	chromosome	Putative transposase for insertion sequence ISRm18	TRm18	692	0.0085225	6.87451	0	0	0	0	0	0	1
SM_b21030	pSymB	Hypothetical protein		611	0.00858847	6.86338	0	0	0	0	0	0	1
SM_b21131	pSymB	ABC-type sulfate transport system, periplasmic component	cysP2	866	0.00859207	6.86278	1	0	0	0	0	0	0
SMc03889	chromosome	MFS-type transport protein		782	0.00859295	6.86263	1	0	0	0	0	0	0
SMa2351	pSymA	oxidoreductase		2198	0.00860961	6.85984	1	0	1	0	0	0	0
SMc02695	chromosome	Putative GTP-dependent nucleic acid-binding protein EngD	engD	455	0.00863106	6.85625	0	0	0	0	0	1	0
SMa0610	pSymA	hypothetical protein		1655	0.00865386	6.85244	0	0	0	0	0	0	1
SMa0367	pSymA	conserved hypothetical protein		266	0.00865881	6.85162	0	0	0	0	0	0	1
SMc01582	chromosome	Putative alcohol dehydrogenase		1385	0.00866728	6.85021	1	0	1	0	0	0	0
SM_b21070	pSymB	Putative tyrosine-protein kinase	exoP2	650	0.00867382	6.84912	0	0	0	1	0	0	0
SMa1662	pSymA	Cation/multidrug efflux pump		1166	0.00869169	6.84615	1	0	0	0	0	0	0
SMc02040	chromosome	Putative oxidoreductase		764	0.0087133	6.84256	1	0	1	0	0	0	0
SMa1965	pSymA	Hypothetical protein		1109	0.00871686	6.84198	0	0	0	0	0	0	1
SMa1387	pSymA	Transcriptional regulator, LysR family		929	0.00874362	6.83755	0	0	0	0	0	1	0
SMc02869	chromosome	Putative ATP-binding ABC transporter		1064	0.00876189	6.83454	1	0	0	0	0	0	0
SMa0967	pSymA	conserved hypothetical protein		749	0.00876355	6.83427	0	0	0	0	0	0	1
SMc03117	chromosome	Putative methionine ABC transporter, permease component		1595	0.00877268	6.83277	1	1	0	0	0	0	0
SMc02714	chromosome	Hypothetical transmembrane protein		428	0.00878207	6.83122	0	0	0	1	0	0	0
SMa2127	pSymA	ABC transporter, ATP-binding protein		1019	0.00884528	6.82088	1	0	0	0	0	0	0
SMa2353	pSymA	oxidoreductase		1109	0.00885393	6.81947	1	0	1	0	0	0	0
SM_b21399	pSymB	Hypothetical protein		191	0.0088744	6.81613	1	0	1	0	0	0	0
SMa1509	pSymA	ABC transporter, ATP-binding protein		1022	0.00890469	6.81122	1	0	0	0	0	0	0
SMc00518	chromosome	Conserved hypothetical protein		332	0.00890481	6.8112	1	0	1	0	0	0	0
SMa2027	pSymA	Transcriptional regulator, LysR family		650	0.00891432	6.80966	0	0	0	0	0	1	0
SMc02783	chromosome	Putative HTH-type transcriptional regulator		2435	0.00893661	6.80606	0	0	0	0	0	1	0
SMa1179	pSymA	NosR regulatory protein	nosR	1919	0.00895329	6.80337	0	0	0	0	0	1	0
SM_b20482	pSymB	Probable D-alanine-D-alanine-ligase		1070	0.00898199	6.79875	0	0	0	0	0	0	1
SMc02757	chromosome	Hypothetical protein		2480	0.00902157	6.79241	1	0	0	0	0	0	0
SMa2301	pSymA	Diguanylate cyclase		1226	0.00903415	6.7904	0	0	0	0	0	1	0
SMa1898	pSymA	conserved hypothetical protein		557	0.00908125	6.78289	0	0	0	0	0	1	0
SMa1725	pSymA	Transcriptional regulator		611	0.00908508	6.78228	0	0	0	0	0	1	0
SMc01834	chromosome	Conserved hypothetical protein		386	0.00916603	6.76949	1	0	0	0	0	0	0
SM_b20384	pSymB	Membrane dipeptidase amino acid transport		728	0.00920245	6.76377	1	1	0	0	0	0	0
SMc02581	chromosome	Probable malate synthase G	glcB	836	0.00920258	6.76375	1	0	0	0	0	0	0
SM_b20288	pSymB	Putative hydrolase		1349	0.00921642	6.76158	1	0	0	0	0	0	0
SMc02017	chromosome	Sterol desaturase family protein		863	0.00924248	6.7575	1	0	0	0	0	0	0
SMa2323	pSymA	conserved hypothetical protein		692	0.00929723	6.74898	0	0	0	0	0	0	1
SMa1715	pSymA	AdeC3 adenine deaminase	adeC3	1400	0.00930355	6.748	1	0	0	0	0	0	0
SMa1156	pSymA	Alcohol dehydrogenase, Zn-dependent class III		842	0.00930589	6.74764	1	0	1	0	0	0	0
SMc01001	chromosome	Hypothetical transmembrane protein		428	0.00931075	6.74689	0	0	0	0	0	0	1
SMc02558	chromosome	Putative aminomethyltransferase		743	0.00933759	6.74273	0	0	0	0	0	1	0
SM_b21326	pSymB	Putative dTDP-D-glucose 4,6-dehydratase protein WgaI (formerly ExpA9)	wgaI	902	0.00943	6.72853	1	0	0	0	0	0	0
SMa1158	pSymA	Conserved hypothetical protein		443	0.00944147	6.72677	0	0	0	0	0	0	1
SMc01552	chromosome	Hypothetical transmembrane protein		248	0.0094474	6.72587	0	0	0	0	0	0	1
SMa2299	pSymA	hypothetical protein		1346	0.00945689	6.72442	0	0	0	0	0	0	1
SMc01829	chromosome	Multidrug resistance protein		611	0.00945837	6.72419	1	0	0	0	0	0	0
SMa0772	pSymA	NodL Nod factor acetyltransferase	nodL	1430	0.0094652	6.72315	0	0	0	1	0	0	0
SMa1247	pSymA	NirV protein	nirV	1130	0.00951093	6.7162	1	1	0	0	0	0	0
SMc02102	chromosome	Conserved hypothetical transmembrane protein		767	0.00955406	6.70967	0	0	0	0	0	0	1
SMa1552	pSymA	MCP methyltransferase, CheR-type		668	0.00956138	6.70857	0	0	0	0	0	1	0
SM_b21205	pSymB	Probable inner-membrane ABC transporter		1748	0.00959759	6.70311	1	0	0	0	0	0	0
SM_b21186	pSymB	Putative 4-aminobutyrate aminotransferase	gabT	830	0.00964618	6.69583	1	1	0	0	0	0	0
SM_b21075	pSymB	Putative glycosyltransferase		1133	0.00967812	6.69106	0	0	0	0	0	0	1
SM_b21644	pSymB	ABC-type alpha-galactoside transport system, duplicated ATPase component	agpD	1127	0.00968168	6.69053	1	0	0	0	0	0	0
SMc02605	chromosome	Putative sarcosine oxidase gamma subunit	soxG	2963	0.00968602	6.68988	1	1	0	0	0	0	0
SMa2002	pSymA	hydrolase		1073	0.00971981	6.68486	1	0	0	0	0	0	0
SMc00042	chromosome	Putative aminotransferase	ilvE2	410	0.00981526	6.67076	1	1	0	0	0	0	0
SMc02691	chromosome	Membrane transport protein		614	0.00981981	6.67009	1	0	0	0	0	0	0
SM_b20558	pSymB	Hypothetical protein		584	0.00982245	6.6697	0	0	0	0	0	1	0
SM_b20523	pSymB	Diguanylate cyclase signal peptide		608	0.0098345	6.66793	0	0	0	0	0	1	0
SMc02586	chromosome	ATP-dependent helicase	helO	683	0.00985	6.66566	0	0	0	0	0	1	0
SM_b20587	pSymB	Beta-ketoadipate succinyl-CoA transferase	pcaI	785	0.00988186	6.661	1	0	0	0	0	0	0
SM_b21252	pSymB	Putative glycosyltransferase		770	0.00997733	6.64713	0	0	0	0	0	0	1
