# Supplementary material for: Co‐catabolism of arginine and succinate drives symbiotic nitrogen fixation
Source: Mol Syst Biol. 2020 Jun 3;16(6):e9419. doi: 10.15252/msb.20199419 (PMC7268258; doi:10.15252/msb.20199419)
Supplement: Supplementary file 6 — Dataset EV4 [file MSB-16-e9419-s006.xlsx]

## Sheet: Description
Dataset_EV4 contains the following table:
Dataset EV4 Nitrogen_metabolism	List of the symbiosis genes involved in nitrogen metabolism
Column:	Description:
aa	Genes involved in the metabolism of other amino acids
Ala	Genes involved in alanine metabolism
Arg	Genes involved in arginine metabolism
arg biosynthesis	Genes involved in arginine biosynthesis
arg catablism	Genes involved in arginine catabolism
arg transport	Genes involved in arginine transport
Asp+Asn	Genes involved in aspartate and asparagine metabolism
biosynthesis	Genes involved in any biosynthesis
catabolism	Genes involved in any catabolism
Cys	Genes involved in cystein metabolism
gene	Gene name
Glu+Gln	Genes involved in glutamate and glutamine metabolism
Gly	Genes involved in glycine metabolism
His	Genes involved in histidine metabolism
locus_tag	Lists the unique gene ID numbers for S.meliloti 1021
Lys	Genes involved in lysine metabolism
Met	Genes involved in methionine metabolism
Other	Genes involved in other processes
Phe	Genes involved in phenylalanine metabolism
Pro	Genes involved in proline metabolism
product	Gene product according to the NCBI genome annotation
Pur	Genes involved in purine metabolism
Pyr	Genes involved in pyrimidine metabolism
replicon	Replicon of each CDS, (chromosome, pSymA or pSymB)
Ser	Genes involved in serine metabolism
Thr	Genes involved in threonine metabolism
transporters	Genes involved in transport across the membrane
Trp	Genes involved in tryptophan metabolism
Tyr	Genes involved in tyrosine metabolism
VIL	Genes involved in valine, iso-leucine and leucine metabolism

## Sheet: Dataset EV4 nitrogen_metabolism
locus_tag	replicon	product	gene	transportorters	biosynthesis	catabolism	arg transport	arg biosynthesis	arg catablism	Arg	Pro	Glu+Gln	Asp+Asn	Ala	VIL	Tyr	Ser	Gly	Trp	Lys	Cys	Met	His	Phe	Thr	aa	Pur	Pyr	other
SM_b21186	pSymB	Putative 4-aminobutyrate aminotransferase	gabT	0	0	1	0	0	1	1	0	0	0	0	0	0	0	0	0	0	0	0	0	0	0	0	0	0	0
SMc02068	chromosome	Putative ABC transporter ATP-binding protein	potA	1	0	0	1	0	0	1	0	0	0	0	0	0	0	0	0	0	0	0	0	0	0	0	0	0	0
SMa2205	pSymA	Putrescine transport system permease protein	potB4	1	0	0	1	0	0	1	0	0	0	0	0	0	0	0	0	0	0	0	0	0	0	0	0	0	0
SMc01597	chromosome	Putative amino-acid permease, amino acid/polyamine		1	0	0	1	0	0	1	0	0	0	0	0	0	0	0	0	0	0	0	0	0	0	0	0	0	0
SMa0800	pSymA	Putrescine, ABC transporter, permease	potB2	1	0	0	1	0	0	1	0	0	0	0	0	0	0	0	0	0	0	0	0	0	0	0	0	0	0
SMc00772	chromosome	Probable putrescine transport system permease	potH	1	0	0	1	0	0	1	0	0	0	0	0	0	0	0	0	0	0	0	0	0	0	0	0	0	0
SM_b20259	pSymB	Dihydrodipicolinate synthase		0	0	1	0	0	1	1	0	0	0	0	0	0	0	0	0	0	0	0	0	0	0	0	0	0	0
SMc04016	chromosome	Probable homospermidine synthase	hss	0	1	0	0	0	0	0	0	0	0	0	0	0	0	0	0	0	0	0	0	0	0	0	0	0	1
SMa0803	pSymA	PutrescineABC transporter, ATP-binding protein	potD2	1	0	0	1	0	0	1	0	0	0	0	0	0	0	0	0	0	0	0	0	0	0	0	0	0	0
SMa0678	pSymA	basic amino acid/polyamine antiporter	adiC2	1	0	0	1	0	0	1	0	0	0	0	0	0	0	0	0	0	0	0	0	0	0	0	0	0	0
SMa2203	pSymA	Putrescine transport system permease protein	potA4	1	0	0	1	0	0	1	0	0	0	0	0	0	0	0	0	0	0	0	0	0	0	0	0	0	0
SMa0799	pSymA	Putrescine ABC transporter, periplasmic solute-binding protein	potA2	1	0	0	1	0	0	1	0	0	0	0	0	0	0	0	0	0	0	0	0	0	0	0	0	0	0
SMa0684	pSymA	arginine/agmatine antiporter AdiC	adiC1	1	0	0	1	0	0	1	0	0	0	0	0	0	0	0	0	0	0	0	0	0	0	0	0	0	0
SMa1844	pSymA	aldehyde dehydrogenase, NAD(P)-dependent		0	0	1	0	0	1	1	0	0	0	0	0	0	0	0	0	0	0	0	0	0	0	0	0	0	0
SMa2197	pSymA	Arginine ABC transporter, permease	satB	1	0	0	1	0	0	1	0	0	0	0	0	0	0	0	0	0	0	0	0	0	0	0	0	0	0
SMa2195	pSymA	Arginine ABC transporter, ATP-binding protein	satC	1	0	0	1	0	0	1	0	0	0	0	0	0	0	0	0	0	0	0	0	0	0	0	0	0	0
SMc01569	chromosome	Probable carbamoyl-phosphate synthetase, glutamine-hydrolyzing protein	carA	0	0	1	0	0	1	1	0	0	0	0	0	0	0	0	0	0	0	0	0	0	0	0	0	0	0
SMa0680	pSymA	Ornithine decarboxylase	adcA1	0	0	1	0	0	1	1	0	0	0	0	0	0	0	0	0	0	0	0	0	0	0	0	0	0	0
SMc03807	chromosome	Probable ammonium transporter	amtB	1	0	0	1	0	0	1	0	0	0	0	0	0	0	0	0	0	0	0	0	0	0	0	0	0	0
SMc01215	chromosome	Probable carbamoyl-phosphate synthase large chain (ammonia chain arginine biosynthesis) protein	carB	0	0	1	0	0	1	1	0	0	0	0	0	0	0	0	0	0	0	0	0	0	0	0	0	0	0
SMa1711	pSymA	Arginase/agmatinase/formimionoglutamate hydrolase family protein	argI2	0	0	1	0	0	1	1	0	0	0	0	0	0	0	0	0	0	0	0	0	0	0	0	0	0	0
SMc01726	chromosome	Probable acetylglutamate kinase (NAG kinase)	argB	0	1	0	0	1	0	1	0	0	0	0	0	0	0	0	0	0	0	0	0	0	0	0	0	0	0
SMa0682	pSymA	Arginine decarboxylase	odcB	0	0	1	0	0	1	1	0	0	0	0	0	0	0	0	0	0	0	0	0	0	0	0	0	0	0
SMc03826	chromosome	Probable argininosuccinate synthase	argG	0	1	0	0	1	0	1	0	0	0	0	0	0	0	0	0	0	0	0	0	0	0	0	0	0	0
SMc03124	chromosome	Putative arginine ABC transporter, periplasmic solute-binding component	artA	1	0	0	1	0	0	1	0	0	0	0	0	0	0	0	0	0	0	0	0	0	0	0	0	0	0
SMc01801	chromosome	Probable N-acetyl-gamma-glutamyl-phosphate reductase	argC	0	1	0	0	1	0	1	0	0	0	0	0	0	0	0	0	0	0	0	0	0	0	0	0	0	0
SMa1362	pSymA	ABC transporter, permease		1	0	0	1	0	0	1	0	0	0	0	0	0	0	0	0	0	0	0	0	0	0	0	0	0	0
SMc03091	chromosome	Probable arginase	argI1	0	0	1	0	0	1	1	0	0	0	0	0	0	0	0	0	0	0	0	0	0	0	0	0	0	0
SMa1668	pSymA	ArcD2 arginine/ornithine antiporter	arcD2	1	0	0	1	0	0	1	0	0	0	0	0	0	0	0	0	0	0	0	0	0	0	0	0	0	0
SM_b20286	pSymB	Opine dehydrogenase		0	0	1	0	0	1	1	0	0	0	0	0	0	0	0	0	0	0	0	0	0	0	0	0	0	0
SMa0693	pSymA	ArcA1 arginine deiminase	arcA1	0	0	1	0	0	1	1	0	0	0	0	0	0	0	0	0	0	0	0	0	0	0	0	0	0	0
SMc01832	chromosome	Putative urease accessory protein	ureE	0	0	1	0	0	1	1	0	0	0	0	0	0	0	0	0	0	0	0	0	0	0	0	0	0	0
SMc01941	chromosome	Urease gamma subunit	ureA	0	0	1	0	0	1	1	0	0	0	0	0	0	0	0	0	0	0	0	0	0	0	0	0	0	0
SMc02450	chromosome	Probable Arginine biosynthesis bifunctional protein ArgJ	argJ	0	0	1	0	0	1	1	0	0	0	0	0	0	0	0	0	0	0	0	0	0	0	0	0	0	0
SMc02137	chromosome	Probable ornithine carbamoyltransferase	argF1	0	0	1	0	0	1	1	0	0	0	0	0	0	0	0	0	0	0	0	0	0	0	0	0	0	0
SMa0697	pSymA	ArcC carbamate kinase	arcC	0	0	1	0	0	1	1	0	0	0	0	0	0	0	0	0	0	0	0	0	0	0	0	0	0	0
SM_b20472	pSymB	Probable carbamoyltransferase	arcB2	0	0	1	0	0	1	1	0	0	0	0	0	0	0	0	0	0	0	0	0	0	0	0	0	0	0
SMa0260	pSymA	GabD3 succinate-semialdehyde dehdyrogenase	gabD3	0	0	1	0	0	1	1	0	0	0	0	0	0	0	0	0	0	0	0	0	0	0	0	0	0	0
SMa0796	pSymA	4-Guanidinobutyraldehyde, succinate seminaldehyde dehydrogenase	gabD8	0	0	1	0	0	1	1	0	0	0	0	0	0	0	0	0	0	0	0	0	0	0	0	0	0	0
SMc00294	chromosome	Alanine-synthesizing transaminase, 4-aminobutyrate aminotransferase	aatC	0	0	1	0	0	1	1	0	0	0	0	0	0	0	0	0	0	0	0	0	0	0	0	0	0	0
SMa0951	pSymA	Putrescine ABC transporter, permease	potB3	1	0	0	1	0	0	1	0	0	0	0	0	0	0	0	0	0	0	0	0	0	0	0	0	0	0
SM_b21525	pSymB	GABA transaminase (gabR like )		0	0	1	0	0	1	1	0	0	0	0	0	0	0	0	0	0	0	0	0	0	0	0	0	0	0
SMa0952	pSymA	Putrescine ABC transporter, permease	potC3	1	0	0	1	0	0	1	0	0	0	0	0	0	0	0	0	0	0	0	0	0	0	0	0	0	0
SMc02262	chromosome	Arginine-pyruvate transaminase	aspC	0	0	1	0	0	1	1	0	0	0	0	0	0	0	0	0	0	0	0	0	0	0	0	0	0	0
SMc03252	chromosome	Putative glutamate 5-kinase	proB2	0	1	0	0	0	0	0	1	1	0	0	0	0	0	0	0	0	0	0	0	0	0	0	0	0	0
SMc03253	chromosome	Putative L-proline 3-hydroxylase		0	0	1	0	0	0	0	1	0	0	0	0	0	0	0	0	0	0	0	0	0	0	0	0	0	0
SMc04028	chromosome	Probable glutamate synthase NADPH large chain	gltB	0	1	0	0	0	0	0	0	1	0	0	0	0	0	0	0	0	0	0	0	0	0	0	0	0	0
SMc01594	chromosome	Putative glutamine synthetase		0	1	0	0	0	0	0	0	1	0	0	0	0	0	0	0	0	0	0	0	0	0	0	0	0	0
SMc02611	chromosome	Glutamate synthase	glxC	0	1	0	0	0	0	0	0	1	0	0	0	0	0	0	0	0	0	0	0	0	0	0	0	0	0
SMc00948	chromosome	Glutamine synthetase I	glnA	0	1	0	0	0	0	0	0	1	0	0	0	0	0	0	0	0	0	0	0	0	0	0	0	0	0
SMc02368	chromosome	Putative glutamate-ammonia-ligase adenylyltransferase	glnE	0	1	0	0	0	0	0	0	1	0	0	0	0	0	0	0	0	0	0	0	0	0	0	0	0	0
SMc04026	chromosome	Probable glutamate synthase small chain	gltD	0	1	0	0	0	0	0	0	1	0	0	0	0	0	0	0	0	0	0	0	0	0	0	0	0	0
SMc03112	chromosome	Probable 5-methyltetrahydrofolate--homocysteine methyltransferase (methionine synthase, vitamin-B12 dependent isozyme) protein	metH	0	1	0	0	0	0	0	0	0	0	0	0	0	0	0	0	0	0	1	0	0	0	0	0	0	0
SMc04045	chromosome	Probable dihydroxy-acid dehydratase	ilvD2	0	1	0	0	0	0	0	0	0	0	0	1	0	0	0	0	0	0	0	0	0	0	0	0	0	0
SMc00488	chromosome	Probable phosphoribosylformyl glycinamidine synthetase II	purL	0	1	0	0	0	0	0	0	0	0	0	0	0	0	0	0	0	0	0	0	0	0	0	1	0	0
SMc01431	chromosome	Probable acetolactate synthase isozyme III large subunit	ilvI	0	1	0	0	0	0	0	0	0	0	0	1	0	0	0	0	0	0	0	0	0	0	0	0	0	0
SMc03797	chromosome	Probable homoserine O-succinyltransferase	metA	0	1	0	0	0	0	0	0	0	0	0	0	0	0	0	0	0	0	1	0	0	0	0	0	0	0
SMc00641	chromosome	Putative D-3-phosphoglycerate dehydrogenase	serA	0	1	0	0	0	0	0	0	0	0	0	0	0	1	0	0	0	0	0	0	0	0	0	0	0	0
SMc02717	chromosome	2-isopropylmalate synthase	leuA1	0	1	0	0	0	0	0	0	0	0	0	1	0	0	0	0	0	0	0	0	0	0	0	0	0	0
SMc01227	chromosome	Putative glycerol trinitrate (GTN) reductase	nerA	0	0	1	0	0	0	0	0	0	0	0	0	0	0	0	0	0	0	0	0	0	0	0	0	0	1
SMc00640	chromosome	Putative phosphoserine aminotransferase	serC	0	1	0	0	0	0	0	0	0	0	0	0	0	1	0	0	0	0	0	0	0	0	0	0	0	0
SMc04405	chromosome	Probable 3-isopropylmalate dehydrogenase	leuB	0	1	0	0	0	0	0	0	0	0	0	1	0	0	0	0	0	0	0	0	0	0	0	0	0	0
SMc01948	chromosome	Probable high-affinity branched-chain amino acid transport ATP-binding ABC transporter	livF	1	0	0	0	0	0	0	0	0	0	0	1	0	0	0	0	0	0	0	0	0	0	0	0	0	0
SMc01969	chromosome	Aspartate Tyrosine Aminotransferase		0	1	0	0	0	0	0	0	0	1	0	0	0	0	0	0	0	0	0	0	0	0	0	0	0	0
SMc02166	chromosome	Probable dihydroorotase	pyrC	0	1	0	0	0	0	0	0	0	0	0	0	0	0	0	0	0	0	0	0	0	0	0	0	1	0
SMc01809	chromosome	Putative O-acetylhomoserine sulfhydrylase		0	1	0	0	0	0	0	0	0	0	0	0	0	0	0	0	0	1	0	0	0	0	0	0	0	0
SMc01578	chromosome	Aspartate aminotransferase A (transaminase)	aatA	0	1	0	0	0	0	0	0	0	1	0	0	0	0	0	0	0	0	0	0	0	0	0	0	0	0
SMc01004	chromosome	Putative phosphoribosyl-AMP cyclohydrolase	hisI	0	1	0	0	0	0	0	0	0	0	0	0	0	0	0	0	0	0	0	1	0	0	0	0	0	0
SMc02755	chromosome	Probable adenosylhomocysteinase	ahcY	0	1	0	0	0	0	0	0	0	0	0	0	0	0	0	0	0	1	0	0	0	0	0	0	0	0
SMc03823	chromosome	Probable 3-isopropylmalate dehydratase large subunit	leuC	0	1	0	0	0	0	0	0	0	0	0	1	0	0	0	0	0	0	0	0	0	0	0	0	0	0
SMc02049	chromosome	Probable glycine dehydrogenase decarboxylating protein	gcvP	0	1	0	0	0	0	0	0	0	0	0	0	0	0	1	0	0	0	0	0	0	0	0	0	0	0
SMa1646	pSymA	ABC transporter, ATP-binding protein, involved in amino acid or peptide transport		1	0	0	0	0	0	0	0	0	0	0	0	0	0	0	0	0	0	0	0	0	0	1	0	0	0
SMa0485	pSymA	ThrC2 threonine synthase	thrC2	0	1	0	0	0	0	0	0	0	0	0	0	0	0	0	0	0	0	0	0	0	1	0	0	0	0
SMc00091	chromosome	Putative sulfate adenylate transferase subunit 2 cysteine biosynthesis protein	cysD	0	1	0	0	0	0	0	0	0	0	0	0	0	0	0	0	0	1	0	0	0	0	0	0	0	0
SM_b20757	pSymB	Methylmalonyl-CoA mutase	bhbA	0	0	1	0	0	0	0	0	0	0	0	1	0	0	0	0	0	0	0	0	0	0	0	0	0	0
SMc02765	chromosome	Probable tryptophan synthase alpha chain	trpA	0	1	0	0	0	0	0	0	0	0	0	0	0	0	0	1	0	0	0	0	0	0	0	0	0	0
SMc01430	chromosome	Probable acetolactate synthase isozyme III small subunit	ilvH	0	1	0	0	0	0	0	0	0	0	0	1	0	0	0	0	0	0	0	0	0	0	0	0	0	0
SMc04035	chromosome	Putative amino acid or peptide ABC transporter, permease component		1	0	0	0	0	0	0	0	0	0	0	0	0	0	0	0	0	0	0	0	0	0	1	0	0	0
SMc00293	chromosome	Probable homoserine dehydrogenase	thrA	0	1	0	0	0	0	0	0	0	0	0	0	0	0	0	0	0	1	0	0	0	1	0	0	0	0
SMc02217	chromosome	Probable O-succinylhomoserine sulfhydrylase	metZ	0	1	0	0	0	0	0	0	0	0	0	0	0	0	0	0	0	0	1	0	0	0	0	0	0	0
SMa0467	pSymA	ABC transporter, permease		1	0	0	0	0	0	0	0	0	0	0	0	0	0	0	0	0	0	0	0	0	0	1	0	0	0
SMc04301	chromosome	Branched aa transport		1	0	0	0	0	0	0	0	0	0	0	1	0	0	0	0	0	0	0	0	0	0	0	0	0	0
SMc04361	chromosome	Putative hydantoin racemase		0	1	0	0	0	0	0	0	0	0	0	0	0	0	0	0	0	0	0	0	0	0	0	0	0	1
SMa0945	pSymA	conserved hypothetical protein		1	0	0	0	0	0	0	0	0	0	0	0	0	0	0	0	0	0	0	0	0	0	1	0	0	0
SMc02829	chromosome	Putative taurine, valine, isoleucine and leucine ABC transporter, ATP-binding component		1	0	0	0	0	0	0	0	0	0	0	1	0	0	0	0	0	0	0	0	0	0	0	0	0	0
SMc00619	chromosome	Putative exopolyphosphatase	ppx	0	0	1	0	0	0	0	0	0	0	0	0	0	0	0	0	0	0	0	0	0	0	0	1	0	0
SMc01950	chromosome	ABC-type branched-chain amino acid transport system, permease component	livM	1	0	0	0	0	0	0	0	0	0	0	1	0	0	0	0	0	0	0	0	0	0	0	0	0	0
SMc02725	chromosome	Anthranilate synthase includes: glutamine amidotransferase	trpE	0	1	0	0	0	0	0	0	0	0	0	0	0	0	0	1	0	0	0	0	0	0	0	0	0	0
SM_b20108	pSymB	Putative ABC transporter periplasmic oligopeptide-binding protein		1	0	0	0	0	0	0	0	0	0	0	0	0	0	0	0	0	0	0	0	0	0	1	0	0	0
SMc02831	chromosome	Putative taurine, valine, isoleucine and leucine ABC transporter, permease component		1	0	0	0	0	0	0	0	0	0	0	1	0	0	0	0	0	0	0	0	0	0	0	0	0	0
SMc00092	chromosome	Phosphoadenosine phosphosulfate reductase	cysH	0	1	0	0	0	0	0	0	0	0	0	0	0	0	0	0	0	1	0	0	0	0	0	0	0	0
SMa1862	pSymA	ABC transporter permease		1	0	0	0	0	0	0	0	0	0	0	0	0	0	0	0	0	0	0	0	0	0	1	0	0	0
SMa1345	pSymA	ABC transporter ATP-binding protein, involved in amino acid or peptide transport		1	0	0	0	0	0	0	0	0	0	0	0	0	0	0	0	0	0	0	0	0	0	1	0	0	0
SMa1471	pSymA	maleamateaidohydrolase		0	0	1	0	0	0	0	0	0	0	0	0	0	0	0	0	0	1	0	0	0	0	0	0	0	0
SMc01494	chromosome	Putative phosphoserine phosphatase	serB	0	1	0	0	0	0	0	0	0	0	0	0	0	1	0	0	0	0	0	0	0	0	0	0	0	0
SMc01843	chromosome	Probable 5,10-methylenetetrahydrofolate reductase oxidoreductase	metF	0	1	0	0	0	0	0	0	0	0	0	0	0	0	0	0	0	0	1	0	0	0	0	0	0	0
SMc01770	chromosome	Probable serine hydroxymethyltransferase	glyA1	0	1	0	0	0	0	0	0	0	0	0	0	0	0	1	0	0	0	0	0	0	0	0	0	0	0
SMa0398	pSymA	HisD2 histidinol dehydrogenase	hisD2	0	1	0	0	0	0	0	0	0	0	0	0	0	0	0	0	0	0	0	1	0	0	0	0	0	0
SMc00993	chromosome	Probable phosphoribosylamine--glycine ligase	purD	0	1	0	0	0	0	0	0	0	0	0	0	0	0	0	0	0	0	0	0	0	0	0	1	0	0
SMa2143	pSymA	5,10-methylenetetrahydrofolate reductase	metF	0	1	0	0	0	0	0	0	0	0	0	0	0	0	0	0	0	0	1	0	0	0	0	0	0	0
SMc02228	chromosome	Putative acetyl-CoA acyltransferase	fadA	0	1	0	0	0	0	0	0	0	0	0	1	0	0	0	0	0	0	0	0	0	0	0	0	0	0
SMc02307	chromosome	Probable histidinol dehydrogenase	hisD1	0	1	0	0	0	0	0	0	0	0	0	0	0	0	0	0	0	0	0	1	0	0	0	0	0	0
SMc00615	chromosome	5-phosphoribosyl-5-aminoimidazole synthetase	purM	0	1	0	0	0	0	0	0	0	0	0	0	0	0	0	0	0	0	0	0	0	0	0	1	0	0
SMc00235	chromosome	Probable anthranilate phosphoribosyltransferase	trpD	0	1	0	0	0	0	0	0	0	0	0	0	0	0	0	1	0	0	0	0	0	0	0	0	0	0
SMa1651	pSymA	ABC transporter, periplasmic solute-binding protein, induced by CAS amino acids, involved in amino acid or peptide transport		1	0	0	0	0	0	0	0	0	0	0	0	0	0	0	0	0	0	0	0	0	0	1	0	0	0
SMc04002	chromosome	Probable phosphoribosylaminoimidazole carboxylase ATPase subunit	purK	0	1	0	0	0	0	0	0	0	0	0	0	0	0	0	0	0	0	0	0	0	0	0	1	0	0
SMa1344	pSymA	ABC transporter, ATP-binding protein, involved in amino acid or peptide transport		1	0	0	0	0	0	0	0	0	0	0	0	0	0	0	0	0	0	0	0	0	0	1	0	0	0
SMc02165	chromosome	Probable orotate phosphoribosyltransferase	pyrE	0	1	0	0	0	0	0	0	0	0	0	0	0	0	0	0	0	0	0	0	0	0	0	0	1	0
SM_b20999	pSymB	peptide/bleomycin uptake transporter	bacA	1	0	0	0	0	0	0	0	0	0	0	0	0	0	0	0	0	0	0	0	0	0	0	0	0	1
SMa1497	pSymA	Gst12 glutathione-S-transferase	gst12	0	1	0	0	0	0	0	0	0	0	0	0	0	0	0	0	0	0	0	0	0	0	0	0	0	1
SMc00614	chromosome	Probable phosphoribosylglycinamide formyltransferase gart protein	purN	0	1	0	0	0	0	0	0	0	0	0	0	0	0	0	0	0	0	0	0	0	0	0	1	0	0
SM_b21163	pSymB	Putative urocanate hydratase (urocanase)	hutU	0	0	1	0	0	0	0	0	0	0	0	0	0	0	0	0	0	0	0	1	0	0	0	0	0	0
SMc02415	chromosome	Putative allantoin ABC transporter, periplasmic solute-binding component		1	0	0	0	0	0	0	0	0	0	0	0	0	0	0	0	0	0	0	0	0	0	1	0	0	0
SMc01051	chromosome	Conserved hypothetical protein	mazG	0	0	1	0	0	0	0	0	0	0	0	0	0	0	0	0	0	0	0	0	0	0	0	1	1	0
SM_b21166	pSymB	Putative imidazolonepropionase	hutI	0	0	1	0	0	0	0	0	0	0	0	0	0	0	0	0	0	0	0	1	0	0	0	0	0	0
SMa1863	pSymA	ABC transporter, permease		1	0	0	0	0	0	0	0	0	0	0	0	0	0	0	0	0	0	0	0	0	0	1	0	0	0
SMa1328	pSymA	Permease		1	0	0	0	0	0	0	0	0	0	0	0	0	0	0	0	0	0	0	0	0	0	0	0	0	1
SM_b20289	pSymB	Putative permease		1	0	0	0	0	0	0	0	0	0	0	0	0	0	0	0	0	0	0	0	0	0	0	0	1	0
SMc02418	chromosome	peptide/nickel transport system permease protein		1	0	0	0	0	0	0	0	0	0	0	0	0	0	0	0	0	0	0	0	0	0	0	1	0	0
SMc00495	chromosome	Probable phosphoribosylaminoimidazole-succinocarboxamide synthase (SAICAR synthetase)	purC	0	1	0	0	0	0	0	0	0	0	0	0	0	0	0	0	0	0	0	0	0	0	0	1	0	0
SMc00339	chromosome	Adenylate cyclase 1 protein	cyaA	0	1	0	0	0	0	0	0	0	0	0	0	0	0	0	0	0	0	0	0	0	0	0	1	0	0
SMc02124	chromosome	Putative sulfite reductase	cysI	0	1	0	0	0	0	0	0	0	0	0	0	0	0	0	0	0	1	0	0	0	0	0	0	0	0
SMc04088	chromosome	Probable bifunctional protein, includes: phosphoribosylaminoimidazolecarboxamide formyltransferase and IMP cyclohydrolase	purH	0	1	0	0	0	0	0	0	0	0	0	0	0	0	0	0	0	0	0	0	0	0	0	1	0	0
SM_b20143	pSymB	ABC transporter, permease		1	0	0	0	0	0	0	0	0	0	0	0	0	0	0	0	0	0	0	0	0	0	1	0	0	0
SM_b20752	pSymB	3-hydroxyisobutyryl-CoA hydrolase		0	0	1	0	0	0	0	0	0	0	0	1	0	0	0	1	0	0	0	0	1	0	0	0	0	0
SMc00710	chromosome	Putative histidinol-phosphate aminotransferase	hisC1	0	1	0	0	0	0	0	0	0	0	0	0	0	0	0	0	0	0	0	1	0	0	0	0	0	0
SMc00155	chromosome	Probable phospho-2-dehydro-3-deoxyheptonate aldolase	aroF	0	1	0	0	0	0	0	0	0	0	0	0	1	0	0	1	0	0	0	0	1	0	0	0	0	0
SMc01780	chromosome	Probable H+ translocating pyrophosphate synthase transmembrane protein	hppA	0	1	0	0	0	0	0	0	0	0	0	0	0	0	0	0	0	0	0	0	0	0	0	1	0	0
SMc02830	chromosome	Putative taurine, valine, isoleucine and leucine ABC transporter, permease component		1	0	0	0	0	0	0	0	0	0	0	1	0	0	0	0	0	0	0	0	0	0	0	0	0	0
SMc02766	chromosome	Probable tryptophan synthase beta chain	trpB	0	1	0	0	0	0	0	0	0	0	0	0	0	0	0	1	0	0	0	0	0	0	0	0	0	0
SMc04029	chromosome	Putative low specificity L-threonine aldolase		0	1	0	0	0	0	0	0	0	0	0	0	0	0	0	0	0	0	0	0	0	1	0	0	0	0
SMc00383	chromosome	Putative glutathione S-transferase	gst3	0	1	0	0	0	0	0	0	0	0	0	0	0	0	0	0	0	0	0	0	0	0	0	0	0	1
SM_b20652	pSymB	Putative asparagine synthetase	asnB	0	1	0	0	0	0	0	0	0	1	0	0	0	0	0	0	0	0	0	0	0	0	0	0	0	0
SMc00175	chromosome	Putative ABC transporter ATP-binding protein		1	0	0	0	0	0	0	0	0	0	0	0	0	0	0	0	0	0	0	0	0	0	1	0	0	0
SMc02767	chromosome	Probable N-5-phosphoribosylanthranilate isomerase	trpF	0	1	0	0	0	0	0	0	0	0	0	0	0	0	0	1	0	0	0	0	0	0	0	0	0	0
SMc03795	chromosome	Probable 3-isopropylmalate dehydratase small subunit	leuD	0	1	0	0	0	0	0	0	0	0	0	1	0	0	0	0	0	0	0	0	0	0	0	0	0	0
SM_b20134	pSymB	Putative permease		1	0	0	0	0	0	0	0	0	0	0	0	0	0	0	0	0	0	0	0	0	0	0	0	1	0
SMc03931	chromosome	Putative sarcosine oxidase alpha subunit transmembrane protein	soxA2	0	1	0	0	0	0	0	0	0	0	0	0	0	1	1	0	0	0	0	0	0	1	0	0	0	0
SMa0707	pSymA	dihydrodipicolinate synthase family protein		0	1	0	0	0	0	0	0	0	0	0	0	0	0	0	0	1	0	0	0	0	0	0	0	0	0
SMc01146	chromosome	HAM1 NTPase family protein		0	0	1	0	0	0	0	0	0	0	0	0	0	0	0	0	0	0	0	0	0	0	0	1	0	0
SM_b20115	pSymB	Putative dihydroxy-acid dehydratase	ilvD4	0	1	0	0	0	0	0	0	0	0	0	1	0	0	0	0	0	0	0	0	0	0	0	0	0	0
SMc00815	chromosome	Probable inosine-5-monophosphate dehydrogenase	guaB	0	1	0	0	0	0	0	0	0	0	0	0	0	0	0	0	0	0	0	0	0	0	0	1	0	0
SMa1466	pSymA	ABC transporter, ATP binding protein		1	0	0	0	0	0	0	0	0	0	0	0	0	0	0	0	0	0	0	0	0	0	1	0	0	0
SM_b20890	pSymB	Dihydroxy-acid dehydratase	araF	0	1	0	0	0	0	0	0	0	0	0	1	0	0	0	0	0	0	0	0	0	0	0	0	0	0
SMc00017	chromosome	Putative homoserine kinase	thrB	0	1	0	0	0	0	0	0	0	0	0	0	0	0	0	0	0	0	0	0	0	1	0	0	0	0
SMa2145	pSymA	aminomethyltransferase		0	1	0	0	0	0	0	0	0	0	0	0	0	0	1	0	0	0	0	0	0	0	0	0	0	0
SMc00433	chromosome	Putative myo-inositol catabolism protein	iolE	0	0	1	0	0	0	0	0	0	0	0	0	0	0	0	0	0	0	0	0	0	0	0	0	0	1
SM_b20429	pSymB	ABC-type ectoine/hydroxyectoine transport system, permease component	ehuC	1	0	0	0	0	0	0	0	0	0	0	0	0	0	0	0	0	0	0	0	0	0	1	0	0	0
SM_b21357	pSymB	Hypothetical membrane protein amino acid transporter		1	0	0	0	0	0	0	0	0	0	0	0	0	0	0	0	0	0	0	0	0	0	1	0	0	0
SMc03201	chromosome	Probable 2-oxoisovalerate dehydrogenase alpha subunit	bkdAa	0	0	1	0	0	0	0	0	0	0	0	1	0	0	0	0	0	0	0	0	0	0	0	0	0	0
SMa0306	pSymA	histidine ammonia-lyase		0	0	1	0	0	0	0	0	0	0	0	0	0	0	0	0	0	0	0	1	0	0	0	0	0	0
SMc02019	chromosome	Putative organic acid ABC transporter, permease component		1	0	0	0	0	0	0	0	0	0	0	0	0	0	0	0	0	0	0	0	0	0	1	0	0	0
SMc00676	chromosome	Putative amino acid-binding periplasmic signal peptide protein		1	0	0	0	0	0	0	0	0	0	0	0	0	0	0	0	0	0	0	0	0	0	1	0	0	0
SMa2400	pSymA	RhbA rhizobactin biosynthesis protein	rhbA	0	1	0	0	0	0	0	0	0	0	0	0	0	0	1	0	0	0	0	0	0	0	0	0	0	0
SMc04346	chromosome	Ketol-acid reductoisomerase	ilvC	0	1	0	0	0	0	0	0	0	0	0	1	0	0	0	0	0	0	0	0	0	0	0	0	0	0
SM_b20819	pSymB	3-phenylpropionate/trans-cinnamate dioxygenase ferredoxin component |	mocE	0	0	1	0	0	0	0	0	0	0	0	0	0	0	0	0	0	0	0	0	1	0	0	0	0	0
SMa0506	pSymA	ABC transporter, periplasmic solute-binding protein		1	0	0	0	0	0	0	0	0	0	0	0	0	0	0	0	0	0	0	0	0	0	1	0	0	0
SMa1860	pSymA	ABC transporter, periplasmic solute-binding protein		1	0	0	0	0	0	0	0	0	0	0	0	0	0	0	0	0	0	0	0	0	0	1	0	0	0
SM_b20755	pSymB	Putative propionyl-CoA carboxylase beta chain	pccB	0	0	1	0	0	0	0	0	0	0	0	1	0	0	0	0	0	0	0	0	0	0	0	0	0	0
SMc01644	chromosome	PrbC ABC transporter permease, mediates the uptake of proline betaine at both high and low osmolarities	prbC	1	0	0	0	0	0	0	0	0	0	0	0	0	0	0	0	0	0	0	0	0	0	0	0	0	1
SM_b20142	pSymB	ABC transporter, permease		1	0	0	0	0	0	0	0	0	0	0	0	0	0	0	0	0	0	0	0	0	0	1	0	0	0
SMc04263	chromosome	Probable sodium/alanine symporter		1	0	0	0	0	0	0	0	0	0	1	0	0	0	0	0	0	0	0	0	0	0	0	0	0	0
SMc03269	chromosome	Periplasmic dipeptide transport protein precursor		1	0	0	0	0	0	0	0	0	0	0	0	0	0	0	0	0	0	0	0	0	0	1	0	0	0
SMc02390	chromosome	Putative glutathione S-transferase	gst7	0	1	0	0	0	0	0	0	0	0	0	0	0	0	0	0	0	0	0	0	0	0	0	0	0	1
SMc00982	chromosome	glycine betaine catabolism A | (RefSeq) dioxygenase		0	0	1	0	0	0	0	0	0	0	0	0	0	0	0	0	0	0	0	0	0	0	0	0	0	1
SMc02513	chromosome	Putative permease transmembrane protein		1	0	0	0	0	0	0	0	0	0	0	0	0	0	0	0	0	0	0	0	0	0	0	1	0	0
SM_b20568	pSymB	ABC transporter, periplasmic solute-binding protein		1	0	0	0	0	0	0	0	0	0	0	1	0	0	0	0	0	0	0	0	0	0	0	0	0	0
SM_b21199	pSymB	ABC transporter, ATP-binding protein	oppD	1	0	0	0	0	0	0	0	0	0	0	0	0	0	0	0	0	0	0	0	0	0	1	0	0	0
SMa0106	pSymA	ABC transporter, permease, likely involved in transport of lysine, ectoine, and asparagine		1	0	0	0	0	0	0	0	0	1	0	0	0	0	0	0	1	0	0	0	0	0	0	0	0	0
SM_b20710	pSymB	3-hydroxyisobutyrate dehydrogenase		0	0	1	0	0	0	0	0	0	0	0	1	0	0	0	0	0	0	0	0	0	0	0	0	0	0
SMa0958	pSymA	Thiamine pyrophosphate-requiring protein	atrC	0	1	0	0	0	0	0	0	0	0	0	1	0	0	0	0	0	0	0	0	0	0	0	0	0	0
SMc01053	chromosome	Probable siroheme synthase	cysG	0	1	0	0	0	0	0	0	0	0	0	0	0	0	0	0	0	1	0	0	0	0	0	0	0	0
SMc03117	chromosome	Putative methionine ABC transporter, permease component		1	0	0	0	0	0	0	0	0	0	0	0	0	0	0	0	0	0	1	0	0	0	0	0	0	0
SM_b20384	pSymB	Membrane dipeptidase amino acid transport		1	0	0	0	0	0	0	0	0	0	0	0	0	0	0	0	0	0	0	0	0	0	1	0	0	0
SMa1247	pSymA	NirV protein	nirV	0	0	1	0	0	0	0	0	0	0	0	0	0	0	0	0	0	0	0	0	0	0	0	0	0	1
SMc02605	chromosome	Putative sarcosine oxidase gamma subunit	soxG	0	1	0	0	0	0	0	0	0	0	0	0	0	1	1	0	0	0	0	0	0	0	0	0	0	0
SMc00042	chromosome	Putative aminotransferase	ilvE2	0	1	0	0	0	0	0	0	0	0	0	1	0	0	0	0	0	0	0	0	0	0	0	0	0	0
