# Supplementary material for: Co‐catabolism of arginine and succinate drives symbiotic nitrogen fixation
Source: Mol Syst Biol. 2020 Jun 3;16(6):e9419. doi: 10.15252/msb.20199419 (PMC7268258; doi:10.15252/msb.20199419)
Supplement: Supplementary file 7 — Dataset EV5 [file MSB-16-e9419-s007.xls]

## Sheet: Description
Dataset_EV5 contains the following table:
Dataset EV5 Oligos	List of the oligonucleotides used in the study
Column:	Description:
ID	Oligo ID
Sequence	Nucleotide Sequence
Direction	Oligo orientation
Comment	Comment on locus target

## Sheet: Dataset EV5 Oligos
ID	Sequence	Direction	Target
OLI_1252	TTTTTACTAGTCTCGCTCCTCCATCCTGGACGC	Fw	Cloning of upstream region from SMa2195-99 for targeted gene deletion
OLI_1253	TCTAGAAGTGAGAAGGTACCATTTGCTCTCCCATTTTGTG	Rv	Cloning of upstream region from SMa2195-99 for targeted gene deletion
OLI_1254	GGTACCTTCTCACTTCTAGAATGCGAACTCGGCAAGGCAT	Fw	Cloning of downstream region from SMa2195-99 for targeted gene deletion
OLI_1255	AAAAACAATTGGATGCAGGATGTTAGTGTTAAG	Rv	Cloning of downstream region from SMa2195-99 for targeted gene deletion
OLI_1256	TTTTTACTAGTCAAATACGCCATCGTTCAAAATGAG	Fw	Cloning of upstream region from SMc03091 for targeted gene deletion
OLI_1257	TCTAGAAGTGAGAAGGTACCGTCCGCCTCGTCCCTTCGCC	Rv	Cloning of upstream region from SMc03091 for targeted gene deletion
OLI_1258	GGTACCTTCTCACTTCTAGAAGCCGCGTCCCCACCTCGCT	Fw	Cloning of downstream region from SMc03091 for targeted gene deletion
OLI_1259	AAAAAGAATTCTCTCCAAGCCGTCACCCCACAGG	Rv	Cloning of upstream region from SMc03091 for targeted gene deletion
OLI_1260	TTTTTACTAGTGCCAGTGCCAGTTCCAACAGTTCGG	Fw	Cloning of upstream region from SMa1711 for targeted gene deletion
OLI_1261	TCTAGAAGTGAGAAGGTACCGAGCGCCTCCGTGAGCGACT	Rv	Cloning of upstream region from SMa1711 for targeted gene deletion
OLI_1262	GGTACCTTCTCACTTCTAGAACACGGCGAGCAACGTCTGC	Fw	Cloning of downstream region from SMa1711 for targeted gene deletion
OLI_1263	AAAAACAATTGTTCGCTGTACGGGCTAAGCAGG	Rv	Cloning of downstream region from SMa1711 for targeted gene deletion
OLI_1268	TTTTTACTAGTGTCGATTTTCTGACGCTCCTCGCAA	Fw	Cloning of upstream region from SMc02262 for targeted gene deletion
OLI_1269	TCTAGAAGTGAGAAGGTACCGAATTCACTCCCTCATTCGA	Rv	Cloning of upstream region from SMc02262 for targeted gene deletion
OLI_1270	GGTACCTTCTCACTTCTAGACCGTCGAATCGAAAACTGTC	Fw	Cloning of downstream region from SMc02262 for targeted gene deletion
OLI_1271	AAAAACAATTGACCCGGAGCGGATGGCCGGCAAGCAT	Rv	Cloning of downstream region from SMc02262 for targeted gene deletion
OLI_1272	TTTTTACTAGTCATCGTCTCGCGTAAGGTCGCTCCC	Fw	Cloning of upstream region from SMc03124-28 for targeted gene deletion
OLI_1313	AATTTTGTTTAACTTTAAGAAGGAGATATACATATGCTCGAAAGAAGCAACGAA	Fw	Cloning of SM_b20423 CDS
OLI_1314	CAATTAGTGGTGGTGGTGGTGGTGGTGGTGCTCGAGGCGGCCGAGTACGGACTG	Rv	Cloning of SM_b20423 CDS
OLI_1315	AATTTTGTTTAACTTTAAGAAGGAGATATACATATGACCGCCGTCTTTGCG	Fw	Cloning of SM_b20424 CDS
OLI_1316	CAATTAGTGGTGGTGGTGGTGGTGGTGGTGCTCGAGGGCAGCGGTGTCGATGCA	Rv	Cloning of SM_b20424 CDS
OLI_1317	AATTTTGTTTAACTTTAAGAAGGAGATATACATATGCGCTACGCGTCGATCACA	Fw	Cloning of SMc02262 CDS
OLI_1318	CAATTAGTGGTGGTGGTGGTGGTGGTGGTGCTCGAGTGCGCGGCGCTCCTTGCG	Rv	Cloning of SMc02262 CDS
OLI_1319	AATTTTGTTTAACTTTAAGAAGGAGATATACATATGACCGTCGAATCGAAAACT	Fw	Cloning of SMc02263 CDS
OLI_1320	CAATTAGTGGTGGTGGTGGTGGTGGTGGTGCTCGAGTGCAGTGGCGCCGGCGGTTC	Rv	Cloning of SMc02263 CDS
OLI_1321	AATTTTGTTTAACTTTAAGAAGGAGATATACATATGAATCTGAAAGACCCGTCG	Fw	Cloning of SMc02780 CDS
OLI_1322	CAATTAGTGGTGGTGGTGGTGGTGGTGGTGCTCGAGGGCAATGCCGCCGAGGCAGAC	Rv	Cloning of SMc02780 CDS
OLI_1323	AATTTTGTTTAACTTTAAGAAGGAGATATACATATGCCGACCCTTCCTTATGCA	Fw	Cloning of SMa1711 CDS
OLI_1324	CAATTAGTGGTGGTGGTGGTGGTGGTGGTGCTCGAGGGACGCTGCTGTTCCGAG	Rv	Cloning of SMa1711 CDS
OLI_1325	AATTTTGTTTAACTTTAAGAAGGAGATATACATATGAAAACCATCACATTGATCGGC	Fw	Cloning of SMc03091 CDS
OLI_1326	CAATTAGTGGTGGTGGTGGTGGTGGTGGTGCTCGAGGGCCGCGCGAGTCGGACG	Rv	Cloning of SMc03091 CDS
OLI_1329	TCTAGAAGTGAGAAGGTACCGAGACTCTCCTTTTGGATGG	Rv	Cloning of upstream region from SMc03124-28 for targeted gene deletion
OLI_1330	GGTACCTTCTCACTTCTAGAGGACCCAATCCCATGACGAA	Fw	Cloning of downstream region from SMc03124-28 for targeted gene deletion
OLI_1331	AAAAACAATTGGACTTCGGCGTCACGGAAGCCGA	Rv	Cloning of downstream region from SMc03124-28 for targeted gene deletion
OLI_1517	CCATGATTACGCCAAGCTACGTAATACGACTCACTAGTAATGGACGATTGGCTGCTCT	Fw	Cloning of upstream region from SMc03807 for targeted gene deletion
OLI_1518	TATGTCAATTCGCATGACCAAAACCATGGCATATGCGAAAATAGCTCCCTGAACGG	Rv	Cloning of upstream region from SMc03807 for targeted gene deletion
OLI_1519	TTTGAGACACAACGTGGCTTTGGTACCTTAATTAAAGCAGCGTCGTCAAACGG	Fw	Cloning of downstream region from SMc03807 for targeted gene deletion
OLI_1520	ATATCCTGCAGAGAAGCTTGGCGCCAGCCGGCTTCAATTGGCTGTAGACGAGGCACCAG	Rv	Cloning of downstream region from SMc03807 for targeted gene deletion
OLI_1521	CCATGATTACGCCAAGCTACGTAATACGACTCACTAGTATCACGCCGGACATCATCC	Fw	Cloning of upstream region from SM_b20611-12 for targeted gene deletion
OLI_1522	TATGTCAATTCGCATGACCAAAACCATGGCATATGGCTTGCCTCCCAGGGC	Rv	Cloning of upstream region from SM_b20611-12 for targeted gene deletion
OLI_1523	TTTGAGACACAACGTGGCTTTGGTACCTTAATTAAGCGATGAGCGCCGCC	Fw	Cloning of downstream region from SM_b20611-12 for targeted gene deletion
OLI_1524	ATATCCTGCAGAGAAGCTTGGCGCCAGCCGGCTTCAATTGTCCGGCCGATCCGCTT	Rv	Cloning of downstream region from SM_b20611-12 for targeted gene deletion
OLIPLATE_001	CCTTTCGGGCTTTGTTTAGCAGCCTAGGTTAGTGATGGTGATGGTGATGCGAAAGCCGATCGCAAGCCGC	Rv	Cloning of SMc04386 CDS
OLIPLATE_002	CCTTTCGGGCTTTGTTTAGCAGCCTAGGTTAGTGATGGTGATGGTGATGCTTCACCCGCTTCAACGCATC	Rv	Cloning of SMc04388 CDS
OLIPLATE_003	CCTTTCGGGCTTTGTTTAGCAGCCTAGGTTAGTGATGGTGATGGTGATGTTCGCCATAGGGAATCCAGAT	Rv	Cloning of SM_b21301 CDS
OLIPLATE_004	CCTTTCGGGCTTTGTTTAGCAGCCTAGGTTAGTGATGGTGATGGTGATGCCGCATCACGAAGGGATCAGG	Rv	Cloning of SMa0796 CDS
OLIPLATE_007	CCTTTCGGGCTTTGTTTAGCAGCCTAGGTTAGTGATGGTGATGGTGATGGAAGAAGCCGAGAGCCTTCGG	Rv	Cloning of SMc02689 CDS
OLIPLATE_965	GTTTAACTTTAAGAAGGAGATATACATATGGCCAACAAGTCGATCGAC	Fw	Cloning of SMc01802 CDS
OLIPLATE_966	GTTTAACTTTAAGAAGGAGATATACATATGGCTTGGGATGAACAGAAG	Fw	Cloning of SMc01967 CDS
OLIPLATE_972	GTTTAACTTTAAGAAGGAGATATACATATGGAGTTCTACAAGGCATTC	Fw	Cloning of SMa0682 CDS
OLIPLATE_973	GTTTAACTTTAAGAAGGAGATATACATATGGCCATGACCACCGCACGT	Fw	Cloning of SMc02983 CDS
OLIPLATE_975	GTTTAACTTTAAGAAGGAGATATACATATGGCCGCAACCACGCCGCTT	Fw	Cloning of SMc02138 CDS
OLIPLATE_976	GTTTAACTTTAAGAAGGAGATATACATATGACGATCATGACCAGCCTC	Fw	Cloning of SMc02251 CDS
OLIPLATE_977	CCTTTCGGGCTTTGTTTAGCAGCCTAGGTTAGTGATGGTGATGGTGATGGCCGCGCCTCTCCGCCAGCCA	Rv	Cloning of SMc01802 CDS
OLIPLATE_978	CCTTTCGGGCTTTGTTTAGCAGCCTAGGTTAGTGATGGTGATGGTGATGGCCCTTGCCGGCAACGGCCGG	Rv	Cloning of SMc0196 CDS
OLIPLATE_984	CCTTTCGGGCTTTGTTTAGCAGCCTAGGTTAGTGATGGTGATGGTGATGCGCGGTATCATCTTGTCCCTC	Rv	Cloning of SMa0682 CDS
OLIPLATE_985	CCTTTCGGGCTTTGTTTAGCAGCCTAGGTTAGTGATGGTGATGGTGATGGATGACATAGGCCTTTAGCGG	Rv	Cloning of SMc02983 CDS
OLIPLATE_987	CCTTTCGGGCTTTGTTTAGCAGCCTAGGTTAGTGATGGTGATGGTGATGGGCCGCGGCGTTGCCGCTCTT	Rv	Cloning of SMc02138 CDS
OLIPLATE_988	CCTTTCGGGCTTTGTTTAGCAGCCTAGGTTAGTGATGGTGATGGTGATGGCGGCTGAGGATGTAGCGCTG	Rv	Cloning of SMc02251 CDS
OLIPLATE_989	GTTTAACTTTAAGAAGGAGATATACATATGACCATCAATGCAACGGTC	Fw	Cloning of SMc04386 CDS
OLIPLATE_990	GTTTAACTTTAAGAAGGAGATATACATATGAACGCCCACAACAAGCCC	Fw	Cloning of SMc04388 CDS
OLIPLATE_991	GTTTAACTTTAAGAAGGAGATATACATATGAGCGTTGCCACTTTCTTC	Fw	Cloning of SM_b21301 CDS
OLIPLATE_992	GTTTAACTTTAAGAAGGAGATATACATATGCAGCGCTTCCAGTGTTAC	Fw	Cloning of SMa0796 CDS
OLIPLATE_995	GTTTAACTTTAAGAAGGAGATATACATATGCTGCATCAGAAGATCGTC	Fw	Cloning of SMc02689 CDS
