# Supplementary material for: Co‐catabolism of arginine and succinate drives symbiotic nitrogen fixation
Source: Mol Syst Biol. 2020 Jun 3;16(6):e9419. doi: 10.15252/msb.20199419 (PMC7268258; doi:10.15252/msb.20199419)
Supplement: Supplementary file 8 — Source Data for Appendix [file MSB-16-e9419-s013.zip]

Archive with 1 entries (1 files):
- msb199419-sup-0013-SDataEV/msb199419-sup-0013-SDataEV.xlsx
