# Supplementary material for: Co‐catabolism of arginine and succinate drives symbiotic nitrogen fixation
Source: Mol Syst Biol. 2020 Jun 3;16(6):e9419. doi: 10.15252/msb.20199419 (PMC7268258; doi:10.15252/msb.20199419)
Supplement: Supplementary file 8 — Source Data for Appendix [file MSB-16-e9419-s013.zip › msb199419-sup-0013-SDataEV/msb199419-sup-0013-SDataEV.xlsx]

## Sheet: Fig_S1a
Source Data: Appendix Figure 1a
time [h]	Mean_15N_Asp [ion count]	15N_Asp SEM	Mean_Asp_unlabeled [ion count]	unlabeled Asp SEM	15N_Asp_rep_1 [ion count]	15N_Asp_rep_2 [ion count]	15N_Asp_rep_3 [ion count]	Asp_unlabeled_rep_1 [ion count]	Asp_unlabeled_rep_2 [ion count]	Asp_unlabeled_rep_3 [ion count]
0.05	1703.17	214.445	2235.5	364.421	1317.5	1733.5	2058.5	2386.5	1542.5	2777.5
1	4122.5	1499.04	1675.5	363.588	2507.5	2742.5	7117.5	1239.5	1389.5	2397.5
2	7746.17	1872.03	1213.83	200.447	4273.5	8270.5	10694.5	1138.5	910.5	1592.5
3	14167.2	4363.81	684.167	195.496	5524.5	19540.5	17436.5	384.5	616.5	1051.5
4	15688.5	3799.57	227.833	292.09	8090.5	19373.5	19601.5	607.5	-346.5	422.5
5	31972.5	7236.45	321.167	329.781	18077.5	42426.5	35413.5	883.5	-258.5	338.5
6	35127.8	4545.51	-134.5	171.764	26174.5	38239.5	40969.5	-477.5	53.5	20.5

## Sheet: Fig_S1b
Source Data: Appendix Figure 1b
time [h]	Mean_fract_label 15N_Asp	SEM	fract_label_15N_Asp_rep_1	fract_label_15N_Asp_rep_2	fract_label_15N_Asp_rep_3
0.05	0.33	0.08	0.188224	0.459445	0.343917
1	0.72	0.03	0.701687	0.688605	0.771412
2	0.9	0.03	0.852359	0.953765	0.904106
3	1	0.02	1.03771	0.996598	0.97074
4	1.02	0.02	0.992463	1.05115	1.00702
5	1	0.01	0.981122	1.01992	1.00625
6	1.02	0.01	1.04248	1.01355	1.01346

## Sheet: Table_S1
Source Data: Appendix Figure 1a
sample	replicate	Acetylene reduced [μmol h-1g-1]
nodule_extract	1	23.8968
nodule_extract	2	23.6578
nodule_extract	3	23.4189
nodule_extract	4	7.93593
nodule_extract	5	10.2589
nodule_extract	6	11.1989
nodule_extract	7	23.8968
nodule_extract	8	24.3747
nodule_extract	9	23.1799
nodule_extract	10	24.3747
nodule_extract	11	23.6578
nodule_extract	12	20.5621
nodule_extract	13	12.9584
nodule_extract	14	23.6578
nodule_extract	15	23.8968
nodule_extract	16	23.9207
nodule_extract	17	21.6078
mock	1	12.1016
mock	2	14.6635
mock	3	15.1719
mock	4	4.95604
mock	5	6.55615
mock	6	7.25326
mock	7	11.8327
mock	8	12.8682
mock	9	14.1603
mock	10	14.4857
mock	11	6.66474
mock	12	8.97258
mock	13	7.82321
mock	14	7.08029
mock	15	7.31272
mock	16	7.98966
mock	17	7.74157
succinate	1	10.345
succinate	2	12.2302
succinate	3	12.9039
succinate	4	6.51757
succinate	5	7.92924
succinate	6	8.65946
succinate	7	11.6675
succinate	8	13.3712
succinate	9	15.2168
succinate	10	13.5452
succinate	11	10.632
succinate	12	12.0828
succinate	13	7.4172
succinate	14	12.4721
succinate	15	12.3571
succinate	16	12.7656
succinate	17	11.7927
malate	1	6.71808
malate	2	8.73594
malate	3	8.07578
malate	4	6.10638
malate	5	4.81279
malate	6	4.12375
malate	7	3.38381
malate_arginine	1	7.02307
malate_arginine	2	9.04131
malate_arginine	3	8.04019
malate_arginine	4	10.9203
malate_arginine	5	10.5625
malate_arginine	6	11.2182
malate_arginine	7	10.8478
succinate_arginine	1	19.9782
succinate_arginine	2	20.2502
succinate_arginine	3	21.8271
succinate_arginine	4	13.0431
succinate_arginine	5	14.5265
succinate_arginine	6	15.0649
succinate_arginine	7	19.1036
succinate_arginine	8	19.4769
succinate_arginine	9	19.5322
succinate_arginine	10	21.3118
succinate_arginine	11	18.181
succinate_arginine	12	22.4442
succinate_arginine	13	17.6358
succinate_arginine	14	19.3025
succinate_arginine	15	19.7311
succinate_arginine	16	22.4995
succinate_arginine	17	23.0767
arginine	1	16.6634
arginine	2	11.785
arginine	3	14.7828
arginine	4	11.7678
arginine	5	14.6794
arginine	6	14.7326
arginine	7	15.853
arginine	8	16.5895

## Sheet: Table_S2
Source Data: Appendix Table S2
Sample	Rel. Acetylene reduced_1	Rel. Acetylene reduced_2	Nodules_plant_1	Nodules_plant_2	Shoot_dry_weight_1_[mg]	Shoot_dry_weight_2_[mg]	Plants/sample
amtB	0.0906519	0.0760217	41	11	14.4	5.5	2
amtB	0.250604	0.251101	61	42	23.2	16.8	2
amtB	0.0604692	0.0605177	29	40	11.3	13.2	2
amtB	0.067181	0.0658407	55	6	17.9	5.4	2
amtB	0.0881242	0.0845736	17	21	19.6	10.7	2
amtB	0.0239289	0.0232196	30	28	5.9	7.4	2
amtB	0.256271	0.248975	38	26	25.9	14.5	2
amtB	0.169916	0.166897	34		29.8		1
amtB	0.0388549	0.0363103	32	30	6.2	7.3	2
amtB	0.0302478	0.0270465	35	38	6	7.4	2
amtB	0.202439	0.187506	41	54	9.7	30.5	2
argI1	0.00800504	0.0074588	35	11	8.5	11.8	2
argI1	0.0173842	0.0181718	22	27	8.8	9.5	2
argI1	0.0143693	0.0124926	34	13	12.7	5.4	2
argI1	0.00198444	0.00234121	19	43	6.3	7.4	2
argI1	0.0558535	0.0636097	64	49	22.6	20.1	2
argI1	0.017397	0.0240262	54	58	16.5	12.3	2
argI1	0.024719	0.0265145	25	21	9.6	10	2
argI1	0.0745833	0.0846901	23	25	7	11.7	2
argI1	0.000702958	0.000408188	15	18	2.3	4.3	2
argI1	0.00172379	-0.000476885	6	7	8.2	2.9	2
argI1	0.0733548	0.0807705	8	18	3.5	10.7	2
argI1	0.0837453	0.0902572	23	22	8.7	6.7	2
argI1	0.0958174	0.104392	7	18	11.9	9.7	2
argI1	0.0239151	0.0226209	22	24	8.5	7.6	2
argI1	0.00524786	0.00661502	18	14	8.2	5.4	2
argI1	0.0279066	0.0260396	30	25	8.1	5.6	2
argI1	0.336427	0.331615	33	23	30.9	17	2
argI1	0.127426	0.129247	26	26	16.1	10	2
argI1	0.292945	0.282221	29	34	30.6	19.1	2
argI1	0.0233623	0.0185359	42		10.4		1
argI1	0.119218	0.122594	86	34	19.8	7	2
argI1	0.0443078	0.0461247	37	16	9.3	5.2	2
argI1	0.0384415	0.0377015	24	9	10.5	7.9	2
argI1	0.0170231	0.0164923	31	24	2.5	5.1	2
argI1,2	0.0179542	0.0213314	14	32	9.4	3.8	2
argI1,2	0.00798882	0.00885847	45	20	5.6	7.9	2
argI1,2	0.0356463	0.0383879	48	32	9.6	9.9	2
argI1,2	0.0981731	0.104551	28	37	9.7	8.1	2
argI1,2	0.138052	0.126584	26	32	16.2	25.1	2
argI1,2	0.0106938	0.00912554	18	10	4.6	5.6	2
argI1,2	0.0118499	0.0134113	9	20	3.1	2.9	2
argI1,2	0.00150672	0.00224265	8	29	4.2	4.9	2
argI1,2	0.000113288	0.00266216	18	23	3.5	6.6	2
argI1,2	0.00806744	0.00252987	27	37	2.6	4.1	2
argI1,2	0.138031	0.147947	46	36	12.3	5.2	2
argI1,2	0.0323471	0.0346857	63	54	4.9	7.9	2
argI1,2	0.0539347	0.0486132	57	42	9.9	8.7	2
argI1,2	0.104697	0.102564	46	39	11.2	15.5	2
argI1,2	0.233597	0.210364	33	64	19.2	24.3	2
argI1,2	0.305794	0.322456	39	69	25.5	27.9	2
argI1,2	0.167511	0.143655	40	57	23.5	11.6	2
argI1,2	0.0102427	0.00950915	56	16	5.8	3.3	2
argI1,2	0.0324114	0.0351428	48	60	7.7	7.4	2
argI1,2	0.0160272	0.0110795	46	44	5.6	6.6	2
argI2	0.0738155	0.0831951	30	22	6.8	9.1	2
argI2	0.149012	0.141972	23	28	9	14.9	2
argI2	0.107291	0.105779	15	38	15.1	9.9	2
argI2	0.13719	0.146014	25	55	30.9	21.9	2
argI2	0.061546	0.0681669	23	18	13.3	15.7	2
argI2	0.0454595	0.0485485	12	36	7.8	7.1	2
argI2	0.0079601	0.0105756	19	24	5.3	4.1	2
argI2	0.0083802	0.0104051	15	32	2.9	6.9	2
argI2	0.0242281	0.0284896	40	35	7.4	8.1	2
argI2	-0.000977822	0.00411842	22	12	4	3.7	2
argI2	0.0291022	0.0324653	23	56	4.9	10.3	2
argI2	0.248645	0.258569	17	26	19.7	29.5	2
argI2	0.00972618	0.00933546	45	10	2.9	4.6	2
argI2	0.00824286	0.00837507	25	29	5.4	5.2	2
argI2	0.01034	0.0129211	44	16	7.7	5.5	2
argI2	0.106366	0.116696	25	26	20.1	16.1	2
argI2	0.0598312	0.0632679	22	20	11.8	19.2	2
argI2	0.206813	0.215032	16	30	26.3	30.1	2
argI2	0.00804894	0.0134894	19	15	4.2	7.5	2
argI2	0.0225758	0.0258183	19	30	3.8	6.6	2
argI2	0.0507837	0.0378234	43	46	7.4	13.2	2
argI2	0.0173785	0.011636	28		21.7		1
aspc	0.0149385	0.0180193	43	28	16.4	6.7	2
aspc	0.0280968	0.0323924	30	37	14.1	16.8	2
aspc	0.0169567	0.0105141	17	52	6	7.8	2
aspc	0.0135298	0.0115293	41	NA	20.1	NA	1
aspc	0.0218512	0.0222223	32	15	11.1	8.9	2
aspc	0.0288264	0.0326797	30	45	9.8	16.9	2
aspc	0.14644	0.146539	33	27	24	15.5	2
aspc	0.168345	0.180716	29		30.1		1
aspc	0.057569	0.064284	22	15	15.2	17.9	2
aspc	0.130534	0.13484	16	23	20.3	19.8	2
aspc	0.179321	0.160162	17	21	16.4	29.5	2
aspc	0.0144707	0.0157538	25	20	6.1	3.8	2
aspc	-0.000994466	0.00480007	29	23	6.3	4.1	2
aspc	0.0206844	0.020705	13	31	4.3	6.7	2
aspc	0.034795	0.0353752	19	21	5.7	12.2	2
aspc	0.00702115	0.00815351	32		8		1
aspc	0.299163	0.360294	28	19	46.6	29.1	2
aspc	0.36382	0.358614	27	38	19.1	24.1	2
aspc	0.385353	0.443405	18	40	28.7	43.3	2
aspc	0.00664868	0.00731845	44	37	6.1	6.7	2
aspc	0.0313919	0.032864	21	36	5.5	7.5	2
aspc	0.0906443	0.0897706	16		20.9		1
dctAB	0.000331227	-0.000239258	51	24	8.7	7.6	2
dctAB	0.00107719	-0.000535715	38	32	9.3	8	2
dctAB	-0.000603621	0.000873706	40	20	8.3	6.3	2
dctAB	-0.000508634	-1.37309e-05	32	56	5.5	8.6	2
dctAB	0.000107169	3.56998e-05	36	46	3.7	10.1	2
dctAB	-0.000886732	4.32822e-05	45	13	8.5	3	2
dctAB	-1.47136e-05	5.92794e-05	30		7		1
dctAB	0.000838303	-6.83672e-05	29	24	9	6	2
dctAB	0.000855155	-0.000536087	12	22	6.5	8.3	2
dctAB	0.000873223	-0.00058719	28	39	6.8	8.9	2
dctAB	-0.000260648	0.000278338	33	60	8.3	6.7	2
dctAB	0.000139156	-0.000153386	32	25	7.5	6.5	2
dctAB	-0.000683571	0.00016558	26		3.6		1
nifD	9.41282e-05	-0.000421658	32	27	8.6	6.6	2
nifD	-6.86442e-05	-0.00045993	17	33	5.3	5.5	2
nifD	6.27761e-05	-0.00049829	24	22	5.9	4.3	2
nifD	2.23597e-05	-0.000494754	29	26	8.7	5.3	2
nifD	0.000125528	-0.000519637	18		7.1		1
nifd	-0.00094412	3.7912e-05	25	51	8.4	11.2	2
nifd	-0.000898006	7.26189e-05	33	27	6	8.9	2
nifd	-0.000827509	0.000307586	35	20	7.9	7.8	2
nifd	-0.000992701	0.000481917	22	28	10.4	11.2	2
nifd	-0.000992701	0.000262342	34	26	4.9	5.2	2
nifd	0.00130049	9.63288e-05	35	16	5.9	5.1	2
nifd	-5.42283e-05	5.53705e-05	26	61	5.3	5.6	2
nifd	-7.17338e-05	2.66392e-05	59	37	5.6	6.7	2
nifd	-0.000125898	-7.81058e-08	38	36	4.6	5.2	2
nifd	0.000385786	-5.57085e-07	47	38	10.4	5.3	2
nifd	-0.000124577	0.000223725	28	15	4.8	6.2	2
nifd	0.000183315	0.000658604	49		8.7		1
nifD	0.000361558	2.14491e-06	54	43	5.7	5.9	2
nifD	-4.53126e-05	0.000116777	36	24	6.7	6.2	2
nifD	-5.90483e-05	5.03644e-05	16	51	7.4	8.9	2
nifD	-0.00015104	2.9835e-05	54	43	4.7	7.2	2
nifD	-0.000119427	2.44089e-05	36	24	5.3	12	2
nifD	0.000495022	-6.47655e-06	16	51	6.5	9.7	2
nifD	-0.000183674	-4.70055e-06	29	35	5.9	7.4	2
nifD	-0.000151319	3.79516e-05	9	40	4.8	8.3	2
nifD	-9.80253e-05	-1.32877e-05	26	39	3.6	5.9	2
nifD	-9.39559e-05	0.00010006	71	75	6.9	12.1	2
nifd	-5.40382e-05	-6.26678e-05	28	68	4.9	7.7	2
nifd	8.89164e-05	-4.31954e-05	42	37	5.9	3.9	2
nifd	-2.5546e-05	-7.18735e-05	47	46	7.3	4.5	2
nifd	0.000153775	-7.11144e-05	28	41	5.1	7.2	2
nifd	-9.39424e-05	5.31666e-06	39	28	5.1	4.5	2
nifd	-7.66446e-05	0.000474377	48		7.7		1
nifD	0.000834535	-0.000318095	14	28	4.4	5.1	2
nifD	0.00124075	-0.00028916	22		6.5		1
nifD	7.52419e-05	0.000164758	45	66	6.6	3.4	2
nifD	-0.000790816	0.000431985	41		4.8		1
non_inoc	3.21282e-05	-3.94931e-05	0	0	7.7	9.5	2
non_inoc	0.000761211	3.65662e-05	0	0	6.2	7.6	2
non_inoc	-0.000362348	0.00012672	0	0	7.5	6.7	2
non_inoc	0.000451054	0.000489408	0	0	8.4	6.6	2
non_inoc	6.34628e-05	4.64517e-06	0	0	13.1	7.1	2
non_inoc	0.000912137	5.20577e-05	0	0	5.2	4.7	2
non_inoc	-0.000121382	-6.01632e-06	0	0	4.8	4.6	2
non_inoc	-0.000120332	-6.76539e-05	0	0	5	4.4	2
non_inoc	-1.71931e-05	0.000611197	0	0	7.8	6.9	2
non_inoc	1.56633e-05	-9.11926e-05	0	0	6.4	4.9	2
non_inoc	6.60785e-05	0.00010303	0	0	7.2	4.9	2
non_inoc	0.000130144	6.7796e-05	0	0	6.6	10.8	2
non_inoc	0.000129182	2.73761e-05	0	0	7.9	4.9	2
non_inoc	-4.69724e-05	-0.00013426	0	0	7.6	4.2	2
non_inoc	5.93926e-05	-0.000170222	0	0	7.8	5.7	2
non_inoc	8.64839e-05	-0.000176817	0	0	6.9	6.1	2
non_inoc	-0.000719695	8.57343e-05	0	0	2.6	3.3	2
non_inoc	-0.000978788	0.000359485	0		3.6		1
non_inoc	0.000894012	-0.000228315	0		4.9		1
sma2195-99	0.00559312	0.00466969	17	21	9.7	9	2
sma2195-99	0.00841338	0.00957712	22	18	10.8	7.3	2
sma2195-99	0.00161515	0.00144341	7	16	8.6	7.5	2
sma2195-99	0.00574124	0.00478423	20	24	11	10.8	2
sma2195-99	0.00094465	0.00156827	16	18	12.4	6.9	2
sma2195-99	0.00461481	0.00499413	20	29	8.2	8.7	2
sma2195-99	0.00552097	0.00583439	36	27	7.1	9.5	2
sma2195-99	0.405404	0.41792	27	12	28.8	11.8	2
sma2195-99	0.0983932	0.0999597	12	19	6.9	12	2
sma2195-99	0.191837	0.204608	7	26	3	18.4	2
sma2195-99	0.108445	0.106653	23	16	6.7	4.1	2
sma2195-99	0.0731205	0.0730885	25		7.9		1
sma2195-99	0.236365	0.238354	52	22	22.9	27.1	2
sma2195-99	0.32897	0.340614	58	39	32.4	58.5	2
sma2195-99	0.0440657	0.0443909	53	38	13.9	12.9	2
sma2195-99	0.00694959	0.00840319	32	50	4.1	13.1	2
sma2195-99	0.000577467	0.0173972	19	23	4.4	6.3	2
smc03124-28	0.0306353	0.0352321	5	15	3.5	11	2
smc03124-28	0.0141938	0.0170587	46	29	7.5	5.8	2
smc03124-28	0.114237	0.109593	24	23	25.1	7.5	2
smc03124-28	0.155439	0.159393	39	28	9.1	24.4	2
smc03124-28	0.0434285	0.0386262	28	44	6.7	7.1	2
smc03124-28	0.0275461	0.026899	42	25	7.9	7.3	2
smc03124-28	0.191337	0.191501	18	27	31.1	13.8	2
smc03124-28	0.0688346	0.097591	14	33	4.5	21.8	2
smc03124-28	0.0532745	0.0552928	22	51	9	6.1	2
smc03124-28	0.124751	0.126276	15	32	14.2	8.2	2
smc03124-28	0.0126974	0.0154064	6	58	5	12.1	2
smc03124-28	0.0916533	0.104062	38	33	17.2	15.8	2
smc03124-28	0.251683	0.236031	31	24	39.4	12.3	2
smc03124-28	0.35795	0.360014	28	19	32.2	27	2
smc03124-28	0.0994079	0.110573	26	25	9.4	17.7	2
smc03124-28	0.367681	0.323035	28	42	30.6	38	2
smc03124-28	0.133288	0.162366	12	21	28.6	20.9	2
smc03124-28	0.392231	0.424822	30	26	47.1	41.1	2
smc03124-28	0.193576	0.133842	28	27	31.1	4.7	2
smc03124-28	0.0367611	0.0248806	17	52	4.4	10.5	2
smc03124-28	0.0240661	0.0307693	32	23	7.1	6.8	2
smc03124-28	0.0150172	0.0214173	15	40	5.5	6.6	2
smc03124-28	0.0323332	0.0246594	36	29	9.2	5.4	2
wt	0.139423	0.141363	18	20	11.6	30.9	2
wt	0.0190507	0.0166199	19	20	18.1	12.7	2
wt	0.0190507	0.0166199	19	20	18.1	12.7	2
wt	0.0252968	0.0242652	16	13	19.3	11.9	2
wt	0.0215733	0.0231515	25	19	9.4	14.3	2
wt	0.0190197	0.0196723	22	21	15.1	16.9	2
wt	0.0268004	0.025618	18	19	9.9	10.4	2
wt	0.0157353	0.0171289	17	12	11.1	12.1	2
wt	0.251532	0.195805	15	11	9.6	13.5	2
wt	0.423596	0.385104	12	17	15.8	27.3	2
wt	0.0829117	0.0818545	4	11	6.9	8.1	2
wt	0.113385	0.113042	3	14	3.6	17.9	2
wt	0.0754056	0.0596501	14	20	10.2	8.3	2
wt	0.035697	0.0299739	6	11	7.1	6.2	2
wt	0.126773	0.118139	9	17	12.1	13.8	2
wt	0.0341267	0.0306264	9	4	9.4	5.5	2
wt	0.0226406	0.0227863	14	24	8.4	9.4	2
wt	0.0970436	0.0979465	19	10	14.2	8.4	2
wt	0.212873	0.223333	23	8	22.1	19.2	2
wt	0.181318	0.1687	20	16	20.5	12.8	2
wt	0.0218093	0.021975	10	24	6.6	7.8	2
wt	0.0923062	0.0902908	20	12	13.3	17.2	2
wt	0.231766	0.212003	14	13	22.3	16.3	2
wt	0.245243	0.250479	15	14	22.2	12.8	2
wt	0.109783	0.0948907	17	9	13.6	5.2	2
wt	0.0030199	0.00295474	16	18	8	5	2
wt	0.227306	0.249337	13	8	29.3	20	2
wt	0.343098	0.353016	23	17	9.7	49.6	2
wt	0.259691	0.242995	24		56.9		1
wt	0.522824	0.531216	29	18	38.4	22.6	2
wt	0.359753	0.30024	19	27	31.3	11.8	2
wt	0.0969752	0.0995574	26	21	12.5	7.4	2
wt	0.0458033	0.0448622	21	8	9	6.2	2
wt	0.0429787	0.0518082	19	21	6.6	7.8	2
wt	0.21239	0.206994	21	13	28.3	20.1	2
wt	0.414163	0.400877	22	19	26.1	30.9	2
wt	0.296771	0.287221	28	18	46.2	11.4	2
wt	0.225048	0.274727	16	26	14.9	10.3	2
wt	0.0685731	0.0691614	15	10	8.8	7.4	2
wt	0.277578	0.326666	14	35	28.1	39.5	2
wt	0.267301	0.259694	19	17	45.9	15.5	2
wt	0.256567	0.295091	16	11	47.6	26	2
wt	0.0285746	0.0247048	9	13	8.1	6	2
wt	0.168514	0.158427	27		29.1		1
wt	0.105036	0.0921745	11	33	9	11.9	2
wt	0.160831	0.139121	39		29.8		1
wt	0.153162	0.158513	29	9	22.7	18.1	2
wt	0.11173	0.111342	26		25		1
wt	0.233419	0.231875	36	34	29.9	19.3	2
wt	0.205618	0.199404	26	35	25.1	58.6	2
wt	0.0921351	0.0865136	18	40	11	48.6	2
wt	0.0603936	0.053972	42		113		1

## Sheet: Table_S3
Source Data: Appendix Table S3
ion measured	enzyme	replicate	time [s]	Conc. [mM]
AOP	Smc02262	1	1	0
AOP	Smc02262	1	301	0.201314
AOP	Smc02262	1	901	0.342478
AOP	Smc02262	1	2101	0.709045
AOP	Smc02262	1	3301	1.03629
AOP	Smc02262	2	1	0
AOP	Smc02262	2	301	0.160089
AOP	Smc02262	2	901	0.283635
AOP	Smc02262	2	2101	0.753474
AOP	Smc02262	2	3301	0.933486
AOP	Smc02262	3	1	0
AOP	Smc02262	3	301	0.166904
AOP	Smc02262	3	901	0.322611
AOP	Smc02262	3	2101	0.70951
AOP	Smc02262	3	3301	0.960665
AOP	Smc02262	4	1	0
AOP	Smc02262	4	301	0.178912
AOP	Smc02262	4	901	0.329748
AOP	Smc02262	4	2101	0.717039
AOP	Smc02262	4	3301	0.956621
AOP	Smc02262	5	1	0
AOP	Smc02262	5	301	0.203433
AOP	Smc02262	5	901	0.370369
AOP	Smc02262	5	2101	0.790126
AOP	Smc02262	5	3301	1.06364
AOP	Smc02262	6	1	0
AOP	Smc02262	6	301	0.184347
AOP	Smc02262	6	901	0.301536
AOP	Smc02262	6	2101	0.799893
AOP	Smc02262	6	3301	1.05122
AOP	Smc02262	7	1	0
AOP	Smc02262	7	301	0.165721
AOP	Smc02262	7	901	0.342165
AOP	Smc02262	7	2101	0.749832
AOP	Smc02262	7	3301	0.973669
AOP	Smc02262	8	1	0
AOP	Smc02262	8	301	0.171543
AOP	Smc02262	8	901	0.341149
AOP	Smc02262	8	2101	0.752836
AOP	Smc02262	8	3301	1.02441
GBL	Smc02262	1	1	0
GBL	Smc02262	1	301	0.247152
GBL	Smc02262	1	901	0.4485
GBL	Smc02262	1	2101	0.842424
GBL	Smc02262	1	3301	1.03921
GBL	Smc02262	2	1	0
GBL	Smc02262	2	301	0.171392
GBL	Smc02262	2	901	0.30991
GBL	Smc02262	2	2101	0.859675
GBL	Smc02262	2	3301	0.896782
GBL	Smc02262	3	1	0
GBL	Smc02262	3	301	0.26969
GBL	Smc02262	3	901	0.502978
GBL	Smc02262	3	2101	0.789702
GBL	Smc02262	3	3301	0.914094
GBL	Smc02262	4	1	0
GBL	Smc02262	4	301	0.257308
GBL	Smc02262	4	901	0.476676
GBL	Smc02262	4	2101	0.784946
GBL	Smc02262	4	3301	0.937041
GBL	Smc02262	5	1	0
GBL	Smc02262	5	301	0.327111
GBL	Smc02262	5	901	0.568289
GBL	Smc02262	5	2101	0.843052
GBL	Smc02262	5	3301	1.17494
GBL	Smc02262	6	1	0
GBL	Smc02262	6	301	0.236284
GBL	Smc02262	6	901	0.360084
GBL	Smc02262	6	2101	1.15039
GBL	Smc02262	6	3301	1.04451
GBL	Smc02262	7	1	0
GBL	Smc02262	7	301	0.287452
GBL	Smc02262	7	901	0.46078
GBL	Smc02262	7	2101	0.88679
GBL	Smc02262	7	3301	1.04575
GBL	Smc02262	8	1	0
GBL	Smc02262	8	301	0.301443
GBL	Smc02262	8	901	0.457429
GBL	Smc02262	8	2101	0.834514
GBL	Smc02262	8	3301	0.947672
ABL	Smc02262	1	1	0
ABL	Smc02262	1	301	0.287614
ABL	Smc02262	1	901	0.316704
ABL	Smc02262	1	2101	0.711512
ABL	Smc02262	1	3301	1.20929
ABL	Smc02262	2	1	0
ABL	Smc02262	2	301	0.0963762
ABL	Smc02262	2	901	0.279706
ABL	Smc02262	2	2101	0.631026
ABL	Smc02262	2	3301	0.888367
ABL	Smc02262	3	1	0
ABL	Smc02262	3	301	0.171938
ABL	Smc02262	3	901	0.350251
ABL	Smc02262	3	2101	0.738545
ABL	Smc02262	3	3301	0.890742
ABL	Smc02262	4	1	0
ABL	Smc02262	4	301	0.247344
ABL	Smc02262	4	901	0.475497
ABL	Smc02262	4	2101	0.860803
ABL	Smc02262	4	3301	0.929939
ABL	Smc02262	5	1	0
ABL	Smc02262	5	301	0.288012
ABL	Smc02262	5	901	0.417914
ABL	Smc02262	5	2101	0.685239
ABL	Smc02262	5	3301	1.17553
ABL	Smc02262	6	1	0
ABL	Smc02262	6	301	0.255235
ABL	Smc02262	6	901	0.416133
ABL	Smc02262	6	2101	0.919735
ABL	Smc02262	6	3301	0.935757
ABL	Smc02262	7	1	0
ABL	Smc02262	7	301	0.173596
ABL	Smc02262	7	901	0.365445
ABL	Smc02262	7	2101	0.817999
ABL	Smc02262	7	3301	0.870964
ABL	Smc02262	8	1	0
ABL	Smc02262	8	301	0.15476
ABL	Smc02262	8	901	0.20112
ABL	Smc02262	8	2101	0.805696
ABL	Smc02262	8	3301	1.09942
Pyr5C	Smc02262	1	1	0
Pyr5C	Smc02262	1	301	0.323215
Pyr5C	Smc02262	1	901	0.349726
Pyr5C	Smc02262	1	2101	0.813126
Pyr5C	Smc02262	1	3301	1.0994
Pyr5C	Smc02262	2	1	0
Pyr5C	Smc02262	2	301	0.165355
Pyr5C	Smc02262	2	901	0.269839
Pyr5C	Smc02262	2	2101	0.685187
Pyr5C	Smc02262	2	3301	0.918265
Pyr5C	Smc02262	3	1	0
Pyr5C	Smc02262	3	301	0.177724
Pyr5C	Smc02262	3	901	0.333212
Pyr5C	Smc02262	3	2101	0.724594
Pyr5C	Smc02262	3	3301	0.784353
Pyr5C	Smc02262	4	1	0
Pyr5C	Smc02262	4	301	0.299749
Pyr5C	Smc02262	4	901	0.339632
Pyr5C	Smc02262	4	2101	0.647182
Pyr5C	Smc02262	4	3301	0.972306
Pyr5C	Smc02262	5	1	0
Pyr5C	Smc02262	5	301	0.246015
Pyr5C	Smc02262	5	901	0.413552
Pyr5C	Smc02262	5	2101	0.88961
Pyr5C	Smc02262	5	3301	1.19532
Pyr5C	Smc02262	6	1	0
Pyr5C	Smc02262	6	301	0.145848
Pyr5C	Smc02262	6	901	0.299899
Pyr5C	Smc02262	6	2101	0.655056
Pyr5C	Smc02262	6	3301	0.962298
Pyr5C	Smc02262	7	1	0
Pyr5C	Smc02262	7	301	0.225156
Pyr5C	Smc02262	7	901	0.380608
Pyr5C	Smc02262	7	2101	0.87427
Pyr5C	Smc02262	7	3301	0.97109
Pyr5C	Smc02262	8	1	0
Pyr5C	Smc02262	8	301	0.272419
Pyr5C	Smc02262	8	901	0.386337
Pyr5C	Smc02262	8	2101	0.79208
Pyr5C	Smc02262	8	3301	1.09697
SSA	Smc02262	1	1	0
SSA	Smc02262	1	301	0.077276
SSA	Smc02262	1	901	-0.0246892
SSA	Smc02262	1	2101	0.00244047
SSA	Smc02262	1	3301	-0.131267
SSA	Smc02262	2	1	0
SSA	Smc02262	2	301	-0.0561481
SSA	Smc02262	2	901	-0.0729582
SSA	Smc02262	2	2101	-0.0901216
SSA	Smc02262	2	3301	-0.0865909
SSA	Smc02262	3	1	0
SSA	Smc02262	3	301	-0.0354159
SSA	Smc02262	3	901	-0.0388854
SSA	Smc02262	3	2101	-0.0501863
SSA	Smc02262	3	3301	-0.0951117
SSA	Smc02262	4	1	0
SSA	Smc02262	4	301	0.104133
SSA	Smc02262	4	901	-0.0394554
SSA	Smc02262	4	2101	-0.0123064
SSA	Smc02262	4	3301	-0.13886
SSA	Smc02262	5	1	0
SSA	Smc02262	5	301	0.0723158
SSA	Smc02262	5	901	0.0542334
SSA	Smc02262	5	2101	-0.0676868
SSA	Smc02262	5	3301	0.00669445
SSA	Smc02262	6	1	0
SSA	Smc02262	6	301	-0.0967815
SSA	Smc02262	6	901	-0.0468932
SSA	Smc02262	6	2101	-0.0641249
SSA	Smc02262	6	3301	-0.0644194
SSA	Smc02262	7	1	0
SSA	Smc02262	7	301	-0.0670447
SSA	Smc02262	7	901	0.0644409
SSA	Smc02262	7	2101	0.065451
SSA	Smc02262	7	3301	-0.00709452
SSA	Smc02262	8	1	0
SSA	Smc02262	8	301	-0.0495962
SSA	Smc02262	8	901	-0.0337416
SSA	Smc02262	8	2101	-0.0418903
SSA	Smc02262	8	3301	-0.0731575
GOP	Smc02262	1	1	0
GOP	Smc02262	1	301	0.259081
GOP	Smc02262	1	901	0.447065
GOP	Smc02262	1	2101	0.804804
GOP	Smc02262	1	3301	1.03303
GOP	Smc02262	2	1	0
GOP	Smc02262	2	301	0.189666
GOP	Smc02262	2	901	0.328589
GOP	Smc02262	2	2101	0.811622
GOP	Smc02262	2	3301	0.909342
GOP	Smc02262	3	1	0
GOP	Smc02262	3	301	0.224535
GOP	Smc02262	3	901	0.377482
GOP	Smc02262	3	2101	0.753694
GOP	Smc02262	3	3301	0.88897
GOP	Smc02262	4	1	0
GOP	Smc02262	4	301	0.28007
GOP	Smc02262	4	901	0.450488
GOP	Smc02262	4	2101	0.803066
GOP	Smc02262	4	3301	0.927197
GOP	Smc02262	5	1	0
GOP	Smc02262	5	301	0.280924
GOP	Smc02262	5	901	0.501772
GOP	Smc02262	5	2101	0.880599
GOP	Smc02262	5	3301	1.12614
GOP	Smc02262	6	1	0
GOP	Smc02262	6	301	0.209976
GOP	Smc02262	6	901	0.369498
GOP	Smc02262	6	2101	0.904241
GOP	Smc02262	6	3301	1.05536
GOP	Smc02262	7	1	0
GOP	Smc02262	7	301	0.250033
GOP	Smc02262	7	901	0.444832
GOP	Smc02262	7	2101	0.863466
GOP	Smc02262	7	3301	1.01813
GOP	Smc02262	8	1	0
GOP	Smc02262	8	301	0.260135
GOP	Smc02262	8	901	0.480397
GOP	Smc02262	8	2101	0.854789
GOP	Smc02262	8	3301	1.04183
ORN	Smc02262	1	1	0.619802
ORN	Smc02262	1	301	0.581357
ORN	Smc02262	1	901	0.317737
ORN	Smc02262	1	2101	0.232695
ORN	Smc02262	1	3301	0.103612
ORN	Smc02262	2	1	0.619802
ORN	Smc02262	2	301	0.247946
ORN	Smc02262	2	901	-0.0489255
ORN	Smc02262	2	2101	0.0757428
ORN	Smc02262	2	3301	-0.106587
ORN	Smc02262	3	1	0.619802
ORN	Smc02262	3	301	0.201955
ORN	Smc02262	3	901	0.0454654
ORN	Smc02262	3	2101	0.0347801
ORN	Smc02262	3	3301	-0.0664303
ORN	Smc02262	4	1	0.619802
ORN	Smc02262	4	301	0.545912
ORN	Smc02262	4	901	0.360317
ORN	Smc02262	4	2101	0.337312
ORN	Smc02262	4	3301	0.155916
ORN	Smc02262	5	1	0.619802
ORN	Smc02262	5	301	0.455518
ORN	Smc02262	5	901	0.227096
ORN	Smc02262	5	2101	0.0301663
ORN	Smc02262	5	3301	0.0131014
ORN	Smc02262	6	1	0.619802
ORN	Smc02262	6	301	0.200681
ORN	Smc02262	6	901	-0.0974619
ORN	Smc02262	6	2101	0.0203555
ORN	Smc02262	6	3301	-0.199647
ORN	Smc02262	7	1	0.619802
ORN	Smc02262	7	301	0.288123
ORN	Smc02262	7	901	0.115985
ORN	Smc02262	7	2101	0.106624
ORN	Smc02262	7	3301	0.0474906
ORN	Smc02262	8	1	0.619802
ORN	Smc02262	8	301	0.375999
ORN	Smc02262	8	901	0.277558
ORN	Smc02262	8	2101	0.218124
ORN	Smc02262	8	3301	0.0525437
Arginine	Smc02262	1	1	0.730982
Arginine	Smc02262	1	301	0.683124
Arginine	Smc02262	1	901	0.389966
Arginine	Smc02262	1	2101	0.234577
Arginine	Smc02262	1	3301	0.115303
Arginine	Smc02262	2	1	0.730982
Arginine	Smc02262	2	301	0.408279
Arginine	Smc02262	2	901	0.131594
Arginine	Smc02262	2	2101	0.0706802
Arginine	Smc02262	2	3301	-0.0419213
Arginine	Smc02262	3	1	0.730982
Arginine	Smc02262	3	301	0.303042
Arginine	Smc02262	3	901	0.150174
Arginine	Smc02262	3	2101	0.0498314
Arginine	Smc02262	3	3301	-0.0615745
Arginine	Smc02262	4	1	0.730982
Arginine	Smc02262	4	301	0.642009
Arginine	Smc02262	4	901	0.472997
Arginine	Smc02262	4	2101	0.334243
Arginine	Smc02262	4	3301	0.18459
Arginine	Smc02262	5	1	0.730982
Arginine	Smc02262	5	301	0.565094
Arginine	Smc02262	5	901	0.300911
Arginine	Smc02262	5	2101	0.0487167
Arginine	Smc02262	5	3301	-0.0266509
Arginine	Smc02262	6	1	0.730982
Arginine	Smc02262	6	301	0.360887
Arginine	Smc02262	6	901	0.0690254
Arginine	Smc02262	6	2101	-0.0374771
Arginine	Smc02262	6	3301	-0.184689
Arginine	Smc02262	7	1	0.730982
Arginine	Smc02262	7	301	0.361473
Arginine	Smc02262	7	901	0.181093
Arginine	Smc02262	7	2101	0.0474939
Arginine	Smc02262	7	3301	-0.0437433
Arginine	Smc02262	8	1	0.730982
Arginine	Smc02262	8	301	0.518813
Arginine	Smc02262	8	901	0.404303
Arginine	Smc02262	8	2101	0.206983
Arginine	Smc02262	8	3301	0.0586858
Alanine	Smc02262	1	1	0
Alanine	Smc02262	1	301	0.278045
Alanine	Smc02262	1	901	0.464949
Alanine	Smc02262	1	2101	0.711599
Alanine	Smc02262	1	3301	1.00498
Alanine	Smc02262	2	1	0
Alanine	Smc02262	2	301	0.0887624
Alanine	Smc02262	2	901	0.323614
Alanine	Smc02262	2	2101	0.628608
Alanine	Smc02262	2	3301	0.814365
Alanine	Smc02262	3	1	0
Alanine	Smc02262	3	301	0.250744
Alanine	Smc02262	3	901	0.355693
Alanine	Smc02262	3	2101	0.765911
Alanine	Smc02262	3	3301	0.95382
Alanine	Smc02262	4	1	0
Alanine	Smc02262	4	301	0.284027
Alanine	Smc02262	4	901	0.405954
Alanine	Smc02262	4	2101	0.89239
Alanine	Smc02262	4	3301	1.02263
Alanine	Smc02262	5	1	0
Alanine	Smc02262	5	301	0.359915
Alanine	Smc02262	5	901	0.481195
Alanine	Smc02262	5	2101	0.840159
Alanine	Smc02262	5	3301	1.15099
Alanine	Smc02262	6	1	0
Alanine	Smc02262	6	301	0.111123
Alanine	Smc02262	6	901	0.424034
Alanine	Smc02262	6	2101	0.792411
Alanine	Smc02262	6	3301	0.918248
Alanine	Smc02262	7	1	0
Alanine	Smc02262	7	301	0.255064
Alanine	Smc02262	7	901	0.475601
Alanine	Smc02262	7	2101	0.88343
Alanine	Smc02262	7	3301	1.17012
Alanine	Smc02262	8	1	0
Alanine	Smc02262	8	301	0.234762
Alanine	Smc02262	8	901	0.440752
Alanine	Smc02262	8	2101	0.902876
Alanine	Smc02262	8	3301	0.964853

## Sheet: Table_S4
Source Data: Appendix Table S4
ion measured	enzyme	replicate	time [s]	Conc. [mM]
GBL	Sma0693	1	1	0.869464
GBL	Sma0693	1	31	1.0417
GBL	Sma0693	1	61	1.07489
GBL	Sma0693	1	101	1.27687
GBL	Sma0693	1	281	1.20854
GBL	Sma0693	1	581	1.08529
GBL	Sma0693	1	1181	1.08922
GBL	Sma0693	1	2381	1.3178
GBL	Sma0693	2	1	0.869464
GBL	Sma0693	2	31	0.677993
GBL	Sma0693	2	61	0.649874
GBL	Sma0693	2	101	0.728675
GBL	Sma0693	2	281	0.719536
GBL	Sma0693	2	581	0.7901
GBL	Sma0693	2	1181	0.724448
GBL	Sma0693	2	2381	0.870842
GBL	Sma0693	3	1	0.869464
GBL	Sma0693	3	31	0.743608
GBL	Sma0693	3	61	0.838759
GBL	Sma0693	3	101	0.884338
GBL	Sma0693	3	281	0.698671
GBL	Sma0693	3	581	0.813381
GBL	Sma0693	3	1181	0.884626
GBL	Sma0693	3	2381	0.859144
GBL	Sma0693	4	1	0.869464
GBL	Sma0693	4	31	1.01108
GBL	Sma0693	4	61	0.750737
GBL	Sma0693	4	101	0.888854
GBL	Sma0693	4	281	0.768226
GBL	Sma0693	4	581	0.969045
GBL	Sma0693	4	1181	0.903545
GBL	Sma0693	4	2381	0.911916
GBL	Sma0693	5	1	0.869464
GBL	Sma0693	5	31	0.90483
GBL	Sma0693	5	61	0.795992
GBL	Sma0693	5	101	0.907497
GBL	Sma0693	5	281	0.753139
GBL	Sma0693	5	581	0.912984
GBL	Sma0693	5	1181	0.986006
GBL	Sma0693	5	2381	1.18784
GBL	Sma0693	6	1	0.869464
GBL	Sma0693	6	31	0.775283
GBL	Sma0693	6	61	0.830387
GBL	Sma0693	6	101	0.761307
GBL	Sma0693	6	281	0.868902
GBL	Sma0693	6	581	0.90194
GBL	Sma0693	6	1181	0.836223
GBL	Sma0693	6	2381	0.843029
GBL	Sma0693	7	1	0.869464
GBL	Sma0693	7	31	0.845944
GBL	Sma0693	7	61	0.930661
GBL	Sma0693	7	101	0.97934
GBL	Sma0693	7	281	1.03137
GBL	Sma0693	7	581	0.973228
GBL	Sma0693	7	1181	0.925697
GBL	Sma0693	7	2381	0.984033
GBL	Sma0693	8	1	0.869464
GBL	Sma0693	8	31	0.896356
GBL	Sma0693	8	61	0.73251
GBL	Sma0693	8	101	0.862807
GBL	Sma0693	8	281	0.993723
GBL	Sma0693	8	581	0.921192
GBL	Sma0693	8	1181	0.875703
GBL	Sma0693	8	2381	1.02541
GBL	Sma0695	1	1	0.869464
GBL	Sma0695	1	31	1.00134
GBL	Sma0695	1	61	0.966825
GBL	Sma0695	1	101	0.989219
GBL	Sma0695	1	281	1.0717
GBL	Sma0695	1	581	0.896585
GBL	Sma0695	1	1181	1.30401
GBL	Sma0695	1	2381	1.17083
GBL	Sma0695	2	1	0.869464
GBL	Sma0695	2	31	0.673415
GBL	Sma0695	2	61	0.922276
GBL	Sma0695	2	101	0.727386
GBL	Sma0695	2	281	0.670306
GBL	Sma0695	2	581	0.70446
GBL	Sma0695	2	1181	0.740902
GBL	Sma0695	2	2381	0.92025
GBL	Sma0695	3	1	0.869464
GBL	Sma0695	3	31	1.0109
GBL	Sma0695	3	61	0.878897
GBL	Sma0695	3	101	1.06921
GBL	Sma0695	3	281	0.528986
GBL	Sma0695	3	581	0.625368
GBL	Sma0695	3	1181	0.864079
GBL	Sma0695	3	2381	0.791406
GBL	Sma0695	4	1	0.869464
GBL	Sma0695	4	31	0.80195
GBL	Sma0695	4	61	0.791672
GBL	Sma0695	4	101	0.769769
GBL	Sma0695	4	281	0.726914
GBL	Sma0695	4	581	0.651563
GBL	Sma0695	4	1181	0.796963
GBL	Sma0695	4	2381	0.757182
GBL	Sma0695	5	1	0.869464
GBL	Sma0695	5	31	0.953331
GBL	Sma0695	5	61	0.872385
GBL	Sma0695	5	101	0.903747
GBL	Sma0695	5	281	0.924853
GBL	Sma0695	5	581	1.12217
GBL	Sma0695	5	1181	0.993425
GBL	Sma0695	5	2381	1.19171
GBL	Sma0695	6	1	0.869464
GBL	Sma0695	6	31	0.836553
GBL	Sma0695	6	61	0.807199
GBL	Sma0695	6	101	0.734706
GBL	Sma0695	6	281	0.981019
GBL	Sma0695	6	581	0.94518
GBL	Sma0695	6	1181	0.775179
GBL	Sma0695	6	2381	0.905617
GBL	Sma0695	7	1	0.869464
GBL	Sma0695	7	31	0.889654
GBL	Sma0695	7	61	0.86474
GBL	Sma0695	7	101	0.84162
GBL	Sma0695	7	281	0.759169
GBL	Sma0695	7	581	0.799054
GBL	Sma0695	7	1181	1.00515
GBL	Sma0695	7	2381	1.03722
GBL	Sma0695	8	1	0.869464
GBL	Sma0695	8	31	0.815705
GBL	Sma0695	8	61	0.591452
GBL	Sma0695	8	101	0.568044
GBL	Sma0695	8	281	0.747126
GBL	Sma0695	8	581	0.426792
GBL	Sma0695	8	1181	0.650936
GBL	Sma0695	8	2381	0.482487
GBL	Sma0697	1	1	0.869464
GBL	Sma0697	1	31	0.658781
GBL	Sma0697	1	61	0.673963
GBL	Sma0697	1	101	0.702757
GBL	Sma0697	1	281	0.507877
GBL	Sma0697	1	581	0.55282
GBL	Sma0697	1	1181	0.666762
GBL	Sma0697	1	2381	0.748737
GBL	Sma0697	2	1	0.869464
GBL	Sma0697	2	31	0.773238
GBL	Sma0697	2	61	0.506988
GBL	Sma0697	2	101	0.641157
GBL	Sma0697	2	281	0.616821
GBL	Sma0697	2	581	0.482449
GBL	Sma0697	2	1181	0.439845
GBL	Sma0697	2	2381	0.551282
GBL	Sma0697	3	1	0.869464
GBL	Sma0697	3	31	0.759745
GBL	Sma0697	3	61	0.864489
GBL	Sma0697	3	101	0.816619
GBL	Sma0697	3	281	0.92134
GBL	Sma0697	3	581	0.735075
GBL	Sma0697	3	1181	0.918013
GBL	Sma0697	3	2381	0.991674
GBL	Sma0697	4	1	0.869464
GBL	Sma0697	4	31	0.736347
GBL	Sma0697	4	61	0.799263
GBL	Sma0697	4	101	0.708758
GBL	Sma0697	4	281	0.916905
GBL	Sma0697	4	581	1.07898
GBL	Sma0697	4	1181	1.0131
GBL	Sma0697	4	2381	1.14273
GBL	Sma0697	5	1	0.869464
GBL	Sma0697	5	31	1.07336
GBL	Sma0697	5	61	0.948789
GBL	Sma0697	5	101	0.910542
GBL	Sma0697	5	281	0.966992
GBL	Sma0697	5	581	0.869176
GBL	Sma0697	5	1181	1.02953
GBL	Sma0697	5	2381	1.01683
GBL	Sma0697	6	1	0.869464
GBL	Sma0697	6	31	0.539514
GBL	Sma0697	6	61	0.693585
GBL	Sma0697	6	101	0.510448
GBL	Sma0697	6	281	0.584002
GBL	Sma0697	6	581	0.647499
GBL	Sma0697	6	1181	0.649574
GBL	Sma0697	6	2381	0.715699
GBL	Sma0697	7	1	0.869464
GBL	Sma0697	7	31	0.824681
GBL	Sma0697	7	61	0.738869
GBL	Sma0697	7	101	0.8114
GBL	Sma0697	7	281	0.830884
GBL	Sma0697	7	581	1.05751
GBL	Sma0697	7	1181	0.9182
GBL	Sma0697	7	2381	0.931257
GBL	Sma0697	8	1	0.869464
GBL	Sma0697	8	31	0.735221
GBL	Sma0697	8	61	0.747224
GBL	Sma0697	8	101	0.708229
GBL	Sma0697	8	281	0.581232
GBL	Sma0697	8	581	0.694982
GBL	Sma0697	8	1181	0.718568
GBL	Sma0697	8	2381	0.613574
GBL	Sma1670	1	1	0.869464
GBL	Sma1670	1	31	1.09482
GBL	Sma1670	1	61	0.794045
GBL	Sma1670	1	101	1.06287
GBL	Sma1670	1	281	0.763956
GBL	Sma1670	1	581	0.425044
GBL	Sma1670	1	1181	0.895792
GBL	Sma1670	1	2381	0.951442
GBL	Sma1670	2	1	0.869464
GBL	Sma1670	2	31	0.290014
GBL	Sma1670	2	61	0.718728
GBL	Sma1670	2	101	0.145585
GBL	Sma1670	2	281	0.668236
GBL	Sma1670	2	581	0.573281
GBL	Sma1670	2	1181	0.318757
GBL	Sma1670	2	2381	0.480136
GBL	Sma1670	3	1	0.869464
GBL	Sma1670	3	31	0.467251
GBL	Sma1670	3	61	1.04285
GBL	Sma1670	3	101	1.1153
GBL	Sma1670	3	281	1.1513
GBL	Sma1670	3	581	1.19558
GBL	Sma1670	3	1181	0.782331
GBL	Sma1670	3	2381	0.263501
GBL	Sma1670	4	1	0.869464
GBL	Sma1670	4	31	0.971771
GBL	Sma1670	4	61	1.12282
GBL	Sma1670	4	101	1.18266
GBL	Sma1670	4	281	1.05762
GBL	Sma1670	4	581	1.34056
GBL	Sma1670	4	1181	1.24565
GBL	Sma1670	4	2381	1.31148
GBL	Sma1670	5	1	0.869464
GBL	Sma1670	5	31	0.899995
GBL	Sma1670	5	61	0.4503
GBL	Sma1670	5	101	0.92419
GBL	Sma1670	5	281	0.98137
GBL	Sma1670	5	581	0.349417
GBL	Sma1670	5	1181	0.948669
GBL	Sma1670	5	2381	0.565286
GBL	Sma1670	6	1	0.869464
GBL	Sma1670	6	31	0.549765
GBL	Sma1670	6	61	1.08274
GBL	Sma1670	6	101	0.555154
GBL	Sma1670	6	281	0.815038
GBL	Sma1670	6	581	0.850604
GBL	Sma1670	6	1181	0.564991
GBL	Sma1670	6	2381	0.65367
GBL	Sma1670	7	1	0.869464
GBL	Sma1670	7	31	0.569564
GBL	Sma1670	7	61	0.77197
GBL	Sma1670	7	101	0.894745
GBL	Sma1670	7	281	1.17076
GBL	Sma1670	7	581	1.2034
GBL	Sma1670	7	1181	0.942146
GBL	Sma1670	7	2381	0.333047
GBL	Sma1670	8	1	0.869464
GBL	Sma1670	8	31	1.12789
GBL	Sma1670	8	61	1.17411
GBL	Sma1670	8	101	1.38087
GBL	Sma1670	8	281	1.29932
GBL	Sma1670	8	581	1.24554
GBL	Sma1670	8	1181	1.42698
GBL	Sma1670	8	2381	1.14572
GBL	Sma1711	1	1	0.869464
GBL	Sma1711	1	31	0.734124
GBL	Sma1711	1	61	0.884457
GBL	Sma1711	1	101	0.817862
GBL	Sma1711	1	281	0.711821
GBL	Sma1711	1	581	0.925409
GBL	Sma1711	1	1181	0.786256
GBL	Sma1711	1	2381	1.05557
GBL	Sma1711	2	1	0.869464
GBL	Sma1711	2	31	0.973455
GBL	Sma1711	2	61	0.904941
GBL	Sma1711	2	101	0.941751
GBL	Sma1711	2	281	0.876196
GBL	Sma1711	2	581	1.04955
GBL	Sma1711	2	1181	0.875787
GBL	Sma1711	2	2381	1.04571
GBL	Sma1711	3	1	0.869464
GBL	Sma1711	3	31	0.700356
GBL	Sma1711	3	61	0.67954
GBL	Sma1711	3	101	0.905272
GBL	Sma1711	3	281	0.869591
GBL	Sma1711	3	581	1.08027
GBL	Sma1711	3	1181	0.921038
GBL	Sma1711	3	2381	0.752992
GBL	Sma1711	4	1	0.869464
GBL	Sma1711	4	31	0.906288
GBL	Sma1711	4	61	0.983617
GBL	Sma1711	4	101	0.835509
GBL	Sma1711	4	281	0.820533
GBL	Sma1711	4	581	0.817792
GBL	Sma1711	4	1181	0.990933
GBL	Sma1711	4	2381	0.95985
GBL	Sma1711	5	1	0.869464
GBL	Sma1711	5	31	0.809321
GBL	Sma1711	5	61	0.909471
GBL	Sma1711	5	101	0.758967
GBL	Sma1711	5	281	0.714167
GBL	Sma1711	5	581	0.996517
GBL	Sma1711	5	1181	0.879225
GBL	Sma1711	5	2381	0.756565
GBL	Sma1711	6	1	0.869464
GBL	Sma1711	6	31	0.660362
GBL	Sma1711	6	61	0.769682
GBL	Sma1711	6	101	0.615856
GBL	Sma1711	6	281	0.877175
GBL	Sma1711	6	581	0.715245
GBL	Sma1711	6	1181	0.800888
GBL	Sma1711	6	2381	0.819584
GBL	Sma1711	7	1	0.869464
GBL	Sma1711	7	31	0.57752
GBL	Sma1711	7	61	0.593576
GBL	Sma1711	7	101	0.675646
GBL	Sma1711	7	281	0.556615
GBL	Sma1711	7	581	0.881941
GBL	Sma1711	7	1181	0.857992
GBL	Sma1711	7	2381	0.657555
GBL	Sma1711	8	1	0.869464
GBL	Sma1711	8	31	0.895718
GBL	Sma1711	8	61	0.928758
GBL	Sma1711	8	101	0.796469
GBL	Sma1711	8	281	0.98107
GBL	Sma1711	8	581	0.988285
GBL	Sma1711	8	1181	1.00931
GBL	Sma1711	8	2381	0.846992
GBL	Smc01802	1	1	0.869464
GBL	Smc01802	1	31	0.726072
GBL	Smc01802	1	61	0.364897
GBL	Smc01802	1	101	0.797988
GBL	Smc01802	1	281	0.513685
GBL	Smc01802	1	581	0.688088
GBL	Smc01802	1	1181	0.428261
GBL	Smc01802	1	2381	0.397435
GBL	Smc01802	2	1	0.869464
GBL	Smc01802	2	31	0.76134
GBL	Smc01802	2	61	0.641169
GBL	Smc01802	2	101	0.779224
GBL	Smc01802	2	281	0.72868
GBL	Smc01802	2	581	0.634632
GBL	Smc01802	2	1181	0.686029
GBL	Smc01802	2	2381	0.849109
GBL	Smc01802	3	1	0.869464
GBL	Smc01802	3	31	0.769929
GBL	Smc01802	3	61	0.836101
GBL	Smc01802	3	101	0.540742
GBL	Smc01802	3	281	0.793243
GBL	Smc01802	3	581	0.720145
GBL	Smc01802	3	1181	0.768732
GBL	Smc01802	3	2381	0.740188
GBL	Smc01802	4	1	0.869464
GBL	Smc01802	4	31	0.884438
GBL	Smc01802	4	61	0.749222
GBL	Smc01802	4	101	0.763958
GBL	Smc01802	4	281	0.950644
GBL	Smc01802	4	581	1.03889
GBL	Smc01802	4	1181	0.898869
GBL	Smc01802	4	2381	0.926801
GBL	Smc01802	5	1	0.869464
GBL	Smc01802	5	31	0.749521
GBL	Smc01802	5	61	0.75866
GBL	Smc01802	5	101	0.677807
GBL	Smc01802	5	281	0.670702
GBL	Smc01802	5	581	0.706494
GBL	Smc01802	5	1181	0.528231
GBL	Smc01802	5	2381	0.539163
GBL	Smc01802	6	1	0.869464
GBL	Smc01802	6	31	0.917451
GBL	Smc01802	6	61	0.878016
GBL	Smc01802	6	101	0.8743
GBL	Smc01802	6	281	0.830045
GBL	Smc01802	6	581	0.898204
GBL	Smc01802	6	1181	0.807546
GBL	Smc01802	6	2381	0.899958
GBL	Smc01802	7	1	0.869464
GBL	Smc01802	7	31	0.600719
GBL	Smc01802	7	61	0.645226
GBL	Smc01802	7	101	0.443913
GBL	Smc01802	7	281	0.704313
GBL	Smc01802	7	581	0.582503
GBL	Smc01802	7	1181	0.718561
GBL	Smc01802	7	2381	0.697618
GBL	Smc01802	8	1	0.869464
GBL	Smc01802	8	31	0.728898
GBL	Smc01802	8	61	0.880593
GBL	Smc01802	8	101	0.911896
GBL	Smc01802	8	281	0.74462
GBL	Smc01802	8	581	0.999916
GBL	Smc01802	8	1181	1.00681
GBL	Smc01802	8	2381	0.927247
GBL	Smc01967	1	1	0.869464
GBL	Smc01967	1	31	0.805504
GBL	Smc01967	1	101	0.494953
GBL	Smc01967	1	281	0.273123
GBL	Smc01967	1	581	0.0963279
GBL	Smc01967	1	1181	-0.0583622
GBL	Smc01967	1	2381	-0.00194244
GBL	Smc01967	2	1	0.869464
GBL	Smc01967	2	31	0.721087
GBL	Smc01967	2	101	0.589018
GBL	Smc01967	2	281	0.306321
GBL	Smc01967	2	581	0.156799
GBL	Smc01967	2	1181	0.0756091
GBL	Smc01967	2	2381	0.056258
GBL	Smc01967	4	1	0.869464
GBL	Smc01967	4	31	0.572136
GBL	Smc01967	4	101	0.483098
GBL	Smc01967	4	281	0.245142
GBL	Smc01967	4	581	0.0511476
GBL	Smc01967	4	1181	0.019112
GBL	Smc01967	4	2381	-0.0168858
GBL	Smc01967	5	1	0.869464
GBL	Smc01967	5	31	0.852037
GBL	Smc01967	5	101	0.593548
GBL	Smc01967	5	281	0.446013
GBL	Smc01967	5	581	0.202511
GBL	Smc01967	5	1181	0.0365558
GBL	Smc01967	5	2381	0.069091
GBL	Smc01967	6	1	0.869464
GBL	Smc01967	6	31	0.713468
GBL	Smc01967	6	101	0.612842
GBL	Smc01967	6	281	0.325709
GBL	Smc01967	6	581	0.228605
GBL	Smc01967	6	1181	0.107722
GBL	Smc01967	6	2381	0.0900118
GBL	Smc01967	7	1	0.869464
GBL	Smc01967	7	31	0.523073
GBL	Smc01967	7	101	0.43714
GBL	Smc01967	7	281	0.243224
GBL	Smc01967	7	581	0.0634625
GBL	Smc01967	7	1181	-0.0226965
GBL	Smc01967	7	2381	-0.086488
GBL	Smc01967	8	1	0.869464
GBL	Smc01967	8	31	0.488699
GBL	Smc01967	8	101	0.484532
GBL	Smc01967	8	281	0.157599
GBL	Smc01967	8	581	0.0143942
GBL	Smc01967	8	1181	-0.0677981
GBL	Smc01967	8	2381	-0.110045
GBL	Smc03091	1	1	0.869464
GBL	Smc03091	1	31	0.388424
GBL	Smc03091	1	61	0.62559
GBL	Smc03091	1	101	0.839294
GBL	Smc03091	1	281	0.956977
GBL	Smc03091	1	581	0.701807
GBL	Smc03091	1	1181	0.325547
GBL	Smc03091	1	2381	0.614057
GBL	Smc03091	2	1	0.869464
GBL	Smc03091	2	31	0.936584
GBL	Smc03091	2	61	0.765973
GBL	Smc03091	2	101	1.11446
GBL	Smc03091	2	281	0.965404
GBL	Smc03091	2	581	1.04888
GBL	Smc03091	2	1181	0.90051
GBL	Smc03091	2	2381	1.27219
GBL	Smc03091	3	1	0.869464
GBL	Smc03091	3	31	1.21788
GBL	Smc03091	3	61	0.59238
GBL	Smc03091	3	101	0.964887
GBL	Smc03091	3	281	0.517513
GBL	Smc03091	3	581	0.91427
GBL	Smc03091	3	1181	1.06103
GBL	Smc03091	3	2381	0.474744
GBL	Smc03091	4	1	0.869464
GBL	Smc03091	4	31	0.955479
GBL	Smc03091	4	61	1.22188
GBL	Smc03091	4	101	1.48657
GBL	Smc03091	4	281	1.32846
GBL	Smc03091	4	581	1.3067
GBL	Smc03091	4	1181	1.50206
GBL	Smc03091	4	2381	0.864881
GBL	Smc03091	5	1	0.869464
GBL	Smc03091	5	31	0.603351
GBL	Smc03091	5	61	0.471407
GBL	Smc03091	5	101	0.710584
GBL	Smc03091	5	281	0.760053
GBL	Smc03091	5	581	0.908179
GBL	Smc03091	5	1181	0.378819
GBL	Smc03091	5	2381	0.683502
GBL	Smc03091	6	1	0.869464
GBL	Smc03091	6	31	1.19958
GBL	Smc03091	6	61	1.19503
GBL	Smc03091	6	101	1.56552
GBL	Smc03091	6	281	1.27704
GBL	Smc03091	6	581	1.36803
GBL	Smc03091	6	1181	1.3253
GBL	Smc03091	6	2381	1.56101
GBL	Smc03091	7	1	0.869464
GBL	Smc03091	7	31	1.03021
GBL	Smc03091	7	61	0.700381
GBL	Smc03091	7	101	1.11311
GBL	Smc03091	7	281	0.861521
GBL	Smc03091	7	581	0.853102
GBL	Smc03091	7	1181	1.26167
GBL	Smc03091	7	2381	0.564322
GBL	Smc03091	8	1	0.869464
GBL	Smc03091	8	31	1.10533
GBL	Smc03091	8	61	1.04815
GBL	Smc03091	8	101	1.41827
GBL	Smc03091	8	281	1.1815
GBL	Smc03091	8	581	1.33775
GBL	Smc03091	8	1181	1.19917
GBL	Smc03091	8	2381	0.767226
GBL	control	1	1	0.869464
GBL	control	1	31	0.86795
GBL	control	1	61	1.1637
GBL	control	1	101	0.405281
GBL	control	1	281	0.728323
GBL	control	1	581	0.896515
GBL	control	1	1181	0.757204
GBL	control	1	2381	0.948616
GBL	control	2	1	0.869464
GBL	control	2	31	1.21323
GBL	control	2	61	1.08489
GBL	control	2	101	0.439918
GBL	control	2	281	0.524504
GBL	control	2	581	1.12938
GBL	control	2	1181	0.668787
GBL	control	2	2381	0.493546
GBL	control	3	1	0.869464
GBL	control	3	31	1.00813
GBL	control	3	61	0.70788
GBL	control	3	101	0.768398
GBL	control	3	281	0.44196
GBL	control	3	581	0.912856
GBL	control	3	1181	0.66102
GBL	control	3	2381	0.856706
GBL	control	4	1	0.869464
GBL	control	4	31	1.48896
GBL	control	4	61	1.01468
GBL	control	4	101	1.53075
GBL	control	4	281	1.19757
GBL	control	4	581	1.28459
GBL	control	4	1181	1.47509
GBL	control	4	2381	1.42098
GBL	control	5	1	0.869464
GBL	control	5	31	1.10121
GBL	control	5	61	1.11984
GBL	control	5	101	0.699265
GBL	control	5	281	0.750358
GBL	control	5	581	0.797917
GBL	control	5	1181	0.695774
GBL	control	5	2381	1.08865
GBL	control	6	1	0.869464
GBL	control	6	31	1.33782
GBL	control	6	61	1.12885
GBL	control	6	101	0.604725
GBL	control	6	281	0.716462
GBL	control	6	581	1.09707
GBL	control	6	1181	0.880313
GBL	control	6	2381	0.63264
GBL	control	7	1	0.869464
GBL	control	7	31	1.22311
GBL	control	7	61	0.814677
GBL	control	7	101	1.14305
GBL	control	7	281	0.592828
GBL	control	7	581	1.04357
GBL	control	7	1181	0.895177
GBL	control	7	2381	1.0513
GBL	control	8	1	0.869464
GBL	control	8	31	1.13318
GBL	control	8	61	0.740428
GBL	control	8	101	1.43522
GBL	control	8	281	0.991395
GBL	control	8	581	1.30409
GBL	control	8	1181	1.32574
GBL	control	8	2381	1.38348
GBL	control	1	1	0.869464
GBL	control	1	31	1.15935
GBL	control	1	61	1.03769
GBL	control	1	101	0.791669
GBL	control	1	281	1.09387
GBL	control	1	581	1.18992
GBL	control	1	1181	1.06695
GBL	control	1	2381	1.18825
GBL	control	2	1	0.869464
GBL	control	2	31	0.976358
GBL	control	2	61	0.580756
GBL	control	2	101	0.795827
GBL	control	2	281	0.760629
GBL	control	2	581	0.957136
GBL	control	2	1181	0.718713
GBL	control	2	2381	1.04999
GBL	control	3	1	0.869464
GBL	control	3	31	0.93754
GBL	control	3	61	1.14763
GBL	control	3	101	1.01019
GBL	control	3	281	1.042
GBL	control	3	581	1.13888
GBL	control	3	1181	1.20351
GBL	control	3	2381	1.03986
GBL	control	4	1	0.869464
GBL	control	4	31	0.924208
GBL	control	4	61	0.772945
GBL	control	4	101	0.581144
GBL	control	4	281	0.686532
GBL	control	4	581	0.859094
GBL	control	4	1181	1.00819
GBL	control	4	2381	1.11867
GBL	control	5	1	0.869464
GBL	control	5	31	1.13035
GBL	control	5	61	0.874806
GBL	control	5	101	0.803973
GBL	control	5	281	1.09733
GBL	control	5	581	1.06851
GBL	control	5	1181	0.962012
GBL	control	5	2381	0.949054
GBL	control	6	1	0.869464
GBL	control	6	31	0.858641
GBL	control	6	61	0.810833
GBL	control	6	101	0.771434
GBL	control	6	281	0.751307
GBL	control	6	581	0.885085
GBL	control	6	1181	0.473951
GBL	control	6	2381	0.958012
GBL	control	7	1	0.869464
GBL	control	7	31	0.947585
GBL	control	7	61	0.998752
GBL	control	7	101	0.979029
GBL	control	7	281	1.09412
GBL	control	7	581	1.00999
GBL	control	7	1181	1.12805
GBL	control	7	2381	1.1251
GBL	control	8	1	0.869464
GBL	control	8	31	0.816586
GBL	control	8	61	0.833657
GBL	control	8	101	0.51209
GBL	control	8	281	0.688208
GBL	control	8	581	0.745325
GBL	control	8	1181	0.937589
GBL	control	8	2381	1.16186
GBL	control	1	1	0.869464
GBL	control	1	31	0.847422
GBL	control	1	61	0.526496
GBL	control	1	101	0.758713
GBL	control	1	281	0.82139
GBL	control	1	581	0.984564
GBL	control	1	1181	0.907436
GBL	control	1	2381	0.772701
GBL	control	2	1	0.869464
GBL	control	2	31	0.873523
GBL	control	2	61	0.745983
GBL	control	2	101	0.83094
GBL	control	2	281	0.952348
GBL	control	2	581	1.02336
GBL	control	2	1181	0.889829
GBL	control	2	2381	0.93124
GBL	control	3	1	0.869464
GBL	control	3	31	0.67909
GBL	control	3	61	0.6729
GBL	control	3	101	0.670148
GBL	control	3	281	0.797078
GBL	control	3	581	0.760722
GBL	control	3	1181	0.876547
GBL	control	3	2381	1.08955
GBL	control	4	1	0.869464
GBL	control	4	31	0.852174
GBL	control	4	61	0.700146
GBL	control	4	101	0.855023
GBL	control	4	281	0.942375
GBL	control	4	581	0.777531
GBL	control	4	1181	0.996003
GBL	control	4	2381	0.806346
GBL	control	5	1	0.869464
GBL	control	5	31	1.0712
GBL	control	5	61	0.740716
GBL	control	5	101	1.10634
GBL	control	5	281	0.886979
GBL	control	5	581	1.15515
GBL	control	5	1181	1.15025
GBL	control	5	2381	0.986569
GBL	control	6	1	0.869464
GBL	control	6	31	0.98969
GBL	control	6	61	0.646348
GBL	control	6	101	0.867507
GBL	control	6	281	0.942122
GBL	control	6	581	0.953946
GBL	control	6	1181	0.993627
GBL	control	6	2381	1.08708
GBL	control	7	1	0.869464
GBL	control	7	31	0.754304
GBL	control	7	61	0.526308
GBL	control	7	101	0.597556
GBL	control	7	281	0.718448
GBL	control	7	581	0.646351
GBL	control	7	1181	0.791002
GBL	control	7	2381	0.910303
GBL	control	8	1	0.869464
GBL	control	8	31	0.937588
GBL	control	8	61	0.764002
GBL	control	8	101	0.721812
GBL	control	8	281	0.761418
GBL	control	8	581	0.847678
GBL	control	8	1181	1.09509
GBL	control	8	2381	0.742595
GBL	control	1	1	0.869464
GBL	control	1	31	0.746811
GBL	control	1	61	0.685475
GBL	control	1	101	0.643416
GBL	control	1	281	0.451011
GBL	control	1	581	0.513241
GBL	control	1	1181	0.573638
GBL	control	1	2381	0.818139
GBL	control	2	1	0.869464
GBL	control	2	31	0.559365
GBL	control	2	61	0.818457
GBL	control	2	101	0.446731
GBL	control	2	281	0.32546
GBL	control	2	581	0.314345
GBL	control	2	1181	0.42978
GBL	control	2	2381	0.919889
GBL	control	3	1	0.869464
GBL	control	3	31	0.637601
GBL	control	3	61	0.731764
GBL	control	3	101	0.74833
GBL	control	3	281	0.542766
GBL	control	3	581	0.522433
GBL	control	3	1181	0.442893
GBL	control	3	2381	1.13997
GBL	control	4	1	0.869464
GBL	control	4	31	0.557615
GBL	control	4	61	0.646858
GBL	control	4	101	0.200441
GBL	control	4	281	0.378506
GBL	control	4	581	0.754204
GBL	control	4	1181	0.146433
GBL	control	4	2381	0.685845
GBL	control	5	1	0.869464
GBL	control	5	31	0.625745
GBL	control	5	61	0.632643
GBL	control	5	101	0.642584
GBL	control	5	281	0.334848
GBL	control	5	581	0.455833
GBL	control	5	1181	0.496363
GBL	control	5	2381	0.839724
GBL	control	6	1	0.869464
GBL	control	6	31	0.629081
GBL	control	6	61	0.904027
GBL	control	6	101	0.665317
GBL	control	6	281	0.438005
GBL	control	6	581	0.334072
GBL	control	6	1181	0.365354
GBL	control	6	2381	0.855667
GBL	control	7	1	0.869464
GBL	control	7	31	0.817286
GBL	control	7	61	0.595209
GBL	control	7	101	0.854681
GBL	control	7	281	0.66083
GBL	control	7	581	0.682276
GBL	control	7	1181	0.719573
GBL	control	7	2381	1.22478
GBL	control	8	1	0.869464
GBL	control	8	31	0.794729
GBL	control	8	61	0.786775
GBL	control	8	101	0.530177
GBL	control	8	281	0.666147
GBL	control	8	581	0.690778
GBL	control	8	1181	0.386448
GBL	control	8	2381	0.881943
GABA	Sma0693	1	1	0
GABA	Sma0693	1	31	-0.19416
GABA	Sma0693	1	61	-0.0776551
GABA	Sma0693	1	101	-0.0450366
GABA	Sma0693	1	281	-0.0158874
GABA	Sma0693	1	581	0.00322331
GABA	Sma0693	1	1181	-0.0643564
GABA	Sma0693	1	2381	0.0818553
GABA	Sma0693	2	1	0
GABA	Sma0693	2	31	-0.0904951
GABA	Sma0693	2	61	-0.187193
GABA	Sma0693	2	101	0.0267996
GABA	Sma0693	2	281	0.0497314
GABA	Sma0693	2	581	-0.0456339
GABA	Sma0693	2	1181	0.0833094
GABA	Sma0693	2	2381	0.0555315
GABA	Sma0693	3	1	0
GABA	Sma0693	3	31	-0.142623
GABA	Sma0693	3	61	-0.052241
GABA	Sma0693	3	101	0.0181549
GABA	Sma0693	3	281	-0.0337308
GABA	Sma0693	3	581	-0.0452083
GABA	Sma0693	3	1181	-0.00257214
GABA	Sma0693	3	2381	0.0680608
GABA	Sma0693	4	1	0
GABA	Sma0693	4	31	-0.00707256
GABA	Sma0693	4	61	0.076961
GABA	Sma0693	4	101	0.124873
GABA	Sma0693	4	281	0.149016
GABA	Sma0693	4	581	0.122135
GABA	Sma0693	4	1181	0.114943
GABA	Sma0693	4	2381	0.133315
GABA	Sma0693	5	1	0
GABA	Sma0693	5	31	-0.122665
GABA	Sma0693	5	61	-0.122741
GABA	Sma0693	5	101	-0.0711128
GABA	Sma0693	5	281	-0.0610977
GABA	Sma0693	5	581	0.0334497
GABA	Sma0693	5	1181	-0.0614823
GABA	Sma0693	5	2381	0.0869224
GABA	Sma0693	6	1	0
GABA	Sma0693	6	31	-0.117634
GABA	Sma0693	6	61	-0.103619
GABA	Sma0693	6	101	-0.0390725
GABA	Sma0693	6	281	0.0365188
GABA	Sma0693	6	581	-0.0260404
GABA	Sma0693	6	1181	0.122178
GABA	Sma0693	6	2381	-0.0670933
GABA	Sma0693	7	1	0
GABA	Sma0693	7	31	-0.229775
GABA	Sma0693	7	61	-0.149144
GABA	Sma0693	7	101	0.0060194
GABA	Sma0693	7	281	-0.045891
GABA	Sma0693	7	581	-0.0153881
GABA	Sma0693	7	1181	-0.0247154
GABA	Sma0693	7	2381	0.0426963
GABA	Sma0693	8	1	0
GABA	Sma0693	8	31	0.0591718
GABA	Sma0693	8	61	0.13817
GABA	Sma0693	8	101	0.259764
GABA	Sma0693	8	281	0.244097
GABA	Sma0693	8	581	0.17375
GABA	Sma0693	8	1181	0.180503
GABA	Sma0693	8	2381	0.220433
GABA	Sma0695	1	1	0
GABA	Sma0695	1	31	-0.0124749
GABA	Sma0695	1	61	0.0569769
GABA	Sma0695	1	101	-0.0819884
GABA	Sma0695	1	281	-0.0893042
GABA	Sma0695	1	581	0.0371342
GABA	Sma0695	1	1181	-0.0096794
GABA	Sma0695	1	2381	0.123854
GABA	Sma0695	2	1	0
GABA	Sma0695	2	31	-0.0257547
GABA	Sma0695	2	61	0.110126
GABA	Sma0695	2	101	-0.00700117
GABA	Sma0695	2	281	-0.0485172
GABA	Sma0695	2	581	0.102978
GABA	Sma0695	2	1181	0.04302
GABA	Sma0695	2	2381	0.160763
GABA	Sma0695	3	1	0
GABA	Sma0695	3	31	-0.0861216
GABA	Sma0695	3	61	-0.0458819
GABA	Sma0695	3	101	-0.116103
GABA	Sma0695	3	281	-0.0987274
GABA	Sma0695	3	581	0.0223323
GABA	Sma0695	3	1181	-0.0243794
GABA	Sma0695	3	2381	0.0845819
GABA	Sma0695	4	1	0
GABA	Sma0695	4	31	-0.00502647
GABA	Sma0695	4	61	0.100015
GABA	Sma0695	4	101	-0.043062
GABA	Sma0695	4	281	0.0371119
GABA	Sma0695	4	581	0.142725
GABA	Sma0695	4	1181	0.0634187
GABA	Sma0695	4	2381	0.0661436
GABA	Sma0695	5	1	0
GABA	Sma0695	5	31	0.00179184
GABA	Sma0695	5	61	-0.0342629
GABA	Sma0695	5	101	-0.106321
GABA	Sma0695	5	281	-0.096347
GABA	Sma0695	5	581	-0.0346232
GABA	Sma0695	5	1181	-0.0444406
GABA	Sma0695	5	2381	0.10956
GABA	Sma0695	6	1	0
GABA	Sma0695	6	31	-0.0655409
GABA	Sma0695	6	61	0.0610333
GABA	Sma0695	6	101	0.00580919
GABA	Sma0695	6	281	0.0196885
GABA	Sma0695	6	581	0.140976
GABA	Sma0695	6	1181	0.0857392
GABA	Sma0695	6	2381	0.151182
GABA	Sma0695	7	1	0
GABA	Sma0695	7	31	-0.0723071
GABA	Sma0695	7	61	0.0479825
GABA	Sma0695	7	101	-0.0184956
GABA	Sma0695	7	281	-0.0595796
GABA	Sma0695	7	581	0.0282773
GABA	Sma0695	7	1181	0.00615456
GABA	Sma0695	7	2381	0.182157
GABA	Sma0695	8	1	0
GABA	Sma0695	8	31	-0.0438106
GABA	Sma0695	8	61	0.0165289
GABA	Sma0695	8	101	-0.118865
GABA	Sma0695	8	281	-0.027507
GABA	Sma0695	8	581	0.0936263
GABA	Sma0695	8	1181	-0.0336272
GABA	Sma0695	8	2381	0.0563789
GABA	Sma0697	1	1	0
GABA	Sma0697	1	31	-9.09874e-06
GABA	Sma0697	1	61	0.0274756
GABA	Sma0697	1	101	-0.0526809
GABA	Sma0697	1	281	-0.0497049
GABA	Sma0697	1	581	-0.0288097
GABA	Sma0697	1	1181	0.00777516
GABA	Sma0697	1	2381	0.148085
GABA	Sma0697	2	1	0
GABA	Sma0697	2	31	-0.045596
GABA	Sma0697	2	61	0.0566872
GABA	Sma0697	2	101	-0.077404
GABA	Sma0697	2	281	-0.0497841
GABA	Sma0697	2	581	0.0538927
GABA	Sma0697	2	1181	0.00421058
GABA	Sma0697	2	2381	0.283754
GABA	Sma0697	3	1	0
GABA	Sma0697	3	31	-0.154206
GABA	Sma0697	3	61	0.060551
GABA	Sma0697	3	101	0.00352472
GABA	Sma0697	3	281	-0.0157441
GABA	Sma0697	3	581	0.107673
GABA	Sma0697	3	1181	-0.00567237
GABA	Sma0697	3	2381	0.112377
GABA	Sma0697	4	1	0
GABA	Sma0697	4	31	0.0208264
GABA	Sma0697	4	61	0.171691
GABA	Sma0697	4	101	0.129553
GABA	Sma0697	4	281	0.0563523
GABA	Sma0697	4	581	0.114959
GABA	Sma0697	4	1181	0.0229811
GABA	Sma0697	4	2381	0.167998
GABA	Sma0697	5	1	0
GABA	Sma0697	5	31	-0.01647
GABA	Sma0697	5	61	0.0432156
GABA	Sma0697	5	101	-0.0698364
GABA	Sma0697	5	281	-0.0699261
GABA	Sma0697	5	581	0.0517219
GABA	Sma0697	5	1181	-0.00655876
GABA	Sma0697	5	2381	0.13634
GABA	Sma0697	6	1	0
GABA	Sma0697	6	31	-0.066238
GABA	Sma0697	6	61	0.0762953
GABA	Sma0697	6	101	-0.0140878
GABA	Sma0697	6	281	-0.060178
GABA	Sma0697	6	581	0.0798814
GABA	Sma0697	6	1181	0.00235425
GABA	Sma0697	6	2381	0.241825
GABA	Sma0697	7	1	0
GABA	Sma0697	7	31	-0.082987
GABA	Sma0697	7	61	-0.0103906
GABA	Sma0697	7	101	0.00354409
GABA	Sma0697	7	281	-0.00219706
GABA	Sma0697	7	581	0.0647351
GABA	Sma0697	7	1181	-0.0489389
GABA	Sma0697	7	2381	0.14575
GABA	Sma0697	8	1	0
GABA	Sma0697	8	31	0.0856124
GABA	Sma0697	8	61	0.143501
GABA	Sma0697	8	101	0.142067
GABA	Sma0697	8	281	0.0829391
GABA	Sma0697	8	581	0.0852578
GABA	Sma0697	8	1181	0.0510391
GABA	Sma0697	8	2381	0.106646
GABA	Sma1670	1	1	0
GABA	Sma1670	1	31	-0.18514
GABA	Sma1670	1	61	-0.200843
GABA	Sma1670	1	101	-0.0601518
GABA	Sma1670	1	281	-0.192428
GABA	Sma1670	1	581	-0.275259
GABA	Sma1670	1	1181	-0.196762
GABA	Sma1670	1	2381	-0.0574797
GABA	Sma1670	2	1	0
GABA	Sma1670	2	31	-0.080471
GABA	Sma1670	2	61	0.0725828
GABA	Sma1670	2	101	0.170265
GABA	Sma1670	2	281	0.0352358
GABA	Sma1670	2	581	-0.0775501
GABA	Sma1670	2	1181	-0.0791243
GABA	Sma1670	2	2381	0.044672
GABA	Sma1670	3	1	0
GABA	Sma1670	3	31	-0.11817
GABA	Sma1670	3	61	-0.0568713
GABA	Sma1670	3	101	0.0706947
GABA	Sma1670	3	281	-0.118975
GABA	Sma1670	3	581	-0.108107
GABA	Sma1670	3	1181	-0.13526
GABA	Sma1670	3	2381	-0.0252164
GABA	Sma1670	4	1	0
GABA	Sma1670	4	31	-0.147998
GABA	Sma1670	4	61	-0.114795
GABA	Sma1670	4	101	0.0156326
GABA	Sma1670	4	281	-0.0576557
GABA	Sma1670	4	581	-0.0737266
GABA	Sma1670	4	1181	-0.189982
GABA	Sma1670	4	2381	-0.0894264
GABA	Sma1670	5	1	0
GABA	Sma1670	5	31	-0.138808
GABA	Sma1670	5	61	-0.108808
GABA	Sma1670	5	101	-0.0417187
GABA	Sma1670	5	281	-0.13279
GABA	Sma1670	5	581	-0.262874
GABA	Sma1670	5	1181	-0.155974
GABA	Sma1670	5	2381	-0.118643
GABA	Sma1670	6	1	0
GABA	Sma1670	6	31	-0.187699
GABA	Sma1670	6	61	0.0136231
GABA	Sma1670	6	101	0.106415
GABA	Sma1670	6	281	-0.023524
GABA	Sma1670	6	581	-0.125801
GABA	Sma1670	6	1181	-0.101773
GABA	Sma1670	6	2381	0.00843304
GABA	Sma1670	7	1	0
GABA	Sma1670	7	31	-0.0964144
GABA	Sma1670	7	61	-0.0962926
GABA	Sma1670	7	101	0.0711738
GABA	Sma1670	7	281	-0.112291
GABA	Sma1670	7	581	-0.108413
GABA	Sma1670	7	1181	-0.131726
GABA	Sma1670	7	2381	-0.018459
GABA	Sma1670	8	1	0
GABA	Sma1670	8	31	-0.150761
GABA	Sma1670	8	61	-0.0931842
GABA	Sma1670	8	101	0.0151416
GABA	Sma1670	8	281	-0.0624557
GABA	Sma1670	8	581	-0.0763187
GABA	Sma1670	8	1181	-0.17339
GABA	Sma1670	8	2381	-0.0944138
GABA	Sma1711	1	1	0
GABA	Sma1711	1	31	0.115149
GABA	Sma1711	1	61	0.0811038
GABA	Sma1711	1	101	0.158549
GABA	Sma1711	1	281	0.183752
GABA	Sma1711	1	581	0.144128
GABA	Sma1711	1	1181	0.233433
GABA	Sma1711	1	2381	0.192479
GABA	Sma1711	2	1	0
GABA	Sma1711	2	31	0.0343894
GABA	Sma1711	2	61	-0.0797172
GABA	Sma1711	2	101	0.144556
GABA	Sma1711	2	281	0.00327052
GABA	Sma1711	2	581	0.14672
GABA	Sma1711	2	1181	0.0975715
GABA	Sma1711	2	2381	0.108733
GABA	Sma1711	3	1	0
GABA	Sma1711	3	31	-0.0098678
GABA	Sma1711	3	61	0.00775947
GABA	Sma1711	3	101	0.0971798
GABA	Sma1711	3	281	0.0981785
GABA	Sma1711	3	581	0.116201
GABA	Sma1711	3	1181	0.127918
GABA	Sma1711	3	2381	0.123293
GABA	Sma1711	4	1	0
GABA	Sma1711	4	31	0.0443273
GABA	Sma1711	4	61	0.0535122
GABA	Sma1711	4	101	0.150619
GABA	Sma1711	4	281	0.0221945
GABA	Sma1711	4	581	0.169151
GABA	Sma1711	4	1181	0.154751
GABA	Sma1711	4	2381	0.150378
GABA	Sma1711	5	1	0
GABA	Sma1711	5	31	0.0603171
GABA	Sma1711	5	61	-0.0210276
GABA	Sma1711	5	101	0.124652
GABA	Sma1711	5	281	0.0739651
GABA	Sma1711	5	581	0.0674521
GABA	Sma1711	5	1181	0.101067
GABA	Sma1711	5	2381	0.117611
GABA	Sma1711	6	1	0
GABA	Sma1711	6	31	0.0115905
GABA	Sma1711	6	61	-0.0394058
GABA	Sma1711	6	101	0.137118
GABA	Sma1711	6	281	0.0267671
GABA	Sma1711	6	581	0.106118
GABA	Sma1711	6	1181	0.01731
GABA	Sma1711	6	2381	0.123747
GABA	Sma1711	7	1	0
GABA	Sma1711	7	31	-0.00820591
GABA	Sma1711	7	61	0.0251311
GABA	Sma1711	7	101	0.0997122
GABA	Sma1711	7	281	0.07472
GABA	Sma1711	7	581	0.122466
GABA	Sma1711	7	1181	0.134465
GABA	Sma1711	7	2381	0.162986
GABA	Sma1711	8	1	0
GABA	Sma1711	8	31	-0.0595991
GABA	Sma1711	8	61	-0.105605
GABA	Sma1711	8	101	-0.00181612
GABA	Sma1711	8	281	-0.0362581
GABA	Sma1711	8	581	-0.0618157
GABA	Sma1711	8	1181	-0.0204803
GABA	Sma1711	8	2381	-0.0454742
GABA	Smc01802	1	1	0
GABA	Smc01802	1	31	-0.0872617
GABA	Smc01802	1	61	-0.0504507
GABA	Smc01802	1	101	-0.101808
GABA	Smc01802	1	281	-0.023416
GABA	Smc01802	1	581	-0.104094
GABA	Smc01802	1	1181	-0.0134277
GABA	Smc01802	1	2381	0.0133672
GABA	Smc01802	2	1	0
GABA	Smc01802	2	31	-0.150628
GABA	Smc01802	2	61	-0.215699
GABA	Smc01802	2	101	-0.11285
GABA	Smc01802	2	281	0.00748828
GABA	Smc01802	2	581	-0.0465249
GABA	Smc01802	2	1181	0.0197259
GABA	Smc01802	2	2381	0.04543
GABA	Smc01802	3	1	0
GABA	Smc01802	3	31	-0.0346163
GABA	Smc01802	3	61	-0.0719938
GABA	Smc01802	3	101	-0.11356
GABA	Smc01802	3	281	0.092737
GABA	Smc01802	3	581	0.0593038
GABA	Smc01802	3	1181	0.115659
GABA	Smc01802	3	2381	0.119631
GABA	Smc01802	4	1	0
GABA	Smc01802	4	31	-0.0599611
GABA	Smc01802	4	61	-0.0819196
GABA	Smc01802	4	101	-0.0824935
GABA	Smc01802	4	281	0.0209151
GABA	Smc01802	4	581	0.0375036
GABA	Smc01802	4	1181	0.165747
GABA	Smc01802	4	2381	0.224877
GABA	Smc01802	5	1	0
GABA	Smc01802	5	31	-0.099098
GABA	Smc01802	5	61	-0.0963027
GABA	Smc01802	5	101	-0.0920141
GABA	Smc01802	5	281	-0.032013
GABA	Smc01802	5	581	-0.093517
GABA	Smc01802	5	1181	-0.0187353
GABA	Smc01802	5	2381	0.00223897
GABA	Smc01802	6	1	0
GABA	Smc01802	6	31	-0.146257
GABA	Smc01802	6	61	-0.191436
GABA	Smc01802	6	101	-0.113378
GABA	Smc01802	6	281	-0.000664611
GABA	Smc01802	6	581	-0.0248103
GABA	Smc01802	6	1181	0.0165644
GABA	Smc01802	6	2381	0.0737964
GABA	Smc01802	7	1	0
GABA	Smc01802	7	31	-0.0459815
GABA	Smc01802	7	61	-0.0578626
GABA	Smc01802	7	101	-0.101239
GABA	Smc01802	7	281	0.102559
GABA	Smc01802	7	581	0.0569916
GABA	Smc01802	7	1181	0.0920841
GABA	Smc01802	7	2381	0.141336
GABA	Smc01802	8	1	0
GABA	Smc01802	8	31	-0.127279
GABA	Smc01802	8	61	-0.125009
GABA	Smc01802	8	101	-0.0892155
GABA	Smc01802	8	281	0.0531878
GABA	Smc01802	8	581	0.0599759
GABA	Smc01802	8	1181	0.0923369
GABA	Smc01802	8	2381	0.213249
GABA	Smc01967	1	1	0
GABA	Smc01967	1	31	-0.254974
GABA	Smc01967	1	61	-0.0553849
GABA	Smc01967	1	101	-0.0438483
GABA	Smc01967	1	281	0.391506
GABA	Smc01967	1	581	0.711551
GABA	Smc01967	1	1181	0.866842
GABA	Smc01967	1	2381	1.03566
GABA	Smc01967	2	1	0
GABA	Smc01967	2	31	-0.296346
GABA	Smc01967	2	61	-0.122971
GABA	Smc01967	2	101	0.146019
GABA	Smc01967	2	281	0.462914
GABA	Smc01967	2	581	0.561294
GABA	Smc01967	2	1181	0.720601
GABA	Smc01967	2	2381	0.822729
GABA	Smc01967	3	1	0
GABA	Smc01967	3	31	-0.162973
GABA	Smc01967	3	61	0.0720271
GABA	Smc01967	3	101	0.27808
GABA	Smc01967	3	281	0.646033
GABA	Smc01967	3	581	0.834885
GABA	Smc01967	3	1181	0.762542
GABA	Smc01967	3	2381	1.04867
GABA	Smc01967	4	1	0
GABA	Smc01967	4	31	0.0479532
GABA	Smc01967	4	61	0.211459
GABA	Smc01967	4	101	0.370132
GABA	Smc01967	4	281	0.675533
GABA	Smc01967	4	581	0.843243
GABA	Smc01967	4	1181	0.821865
GABA	Smc01967	4	2381	0.894387
GABA	Smc01967	5	1	0
GABA	Smc01967	5	31	-0.298166
GABA	Smc01967	5	61	-0.146088
GABA	Smc01967	5	101	0.0135956
GABA	Smc01967	5	281	0.471369
GABA	Smc01967	5	581	0.764969
GABA	Smc01967	5	1181	0.977896
GABA	Smc01967	5	2381	1.08123
GABA	Smc01967	6	1	0
GABA	Smc01967	6	31	-0.244811
GABA	Smc01967	6	61	-0.0890759
GABA	Smc01967	6	101	0.167583
GABA	Smc01967	6	281	0.593542
GABA	Smc01967	6	581	0.67265
GABA	Smc01967	6	1181	0.840244
GABA	Smc01967	6	2381	1.06471
GABA	Smc01967	7	1	0
GABA	Smc01967	7	31	-0.166392
GABA	Smc01967	7	61	0.0620187
GABA	Smc01967	7	101	0.271481
GABA	Smc01967	7	281	0.662849
GABA	Smc01967	7	581	0.896511
GABA	Smc01967	7	1181	0.866561
GABA	Smc01967	7	2381	1.12352
GABA	Smc01967	8	1	0
GABA	Smc01967	8	31	0.0681095
GABA	Smc01967	8	61	0.229517
GABA	Smc01967	8	101	0.401498
GABA	Smc01967	8	281	0.697973
GABA	Smc01967	8	581	0.958093
GABA	Smc01967	8	1181	0.914237
GABA	Smc01967	8	2381	0.929101
GABA	Smc03091	1	1	0
GABA	Smc03091	1	31	-0.137927
GABA	Smc03091	1	61	-0.12978
GABA	Smc03091	1	101	0.0598305
GABA	Smc03091	1	281	-0.12423
GABA	Smc03091	1	581	-0.105168
GABA	Smc03091	1	1181	-0.138352
GABA	Smc03091	1	2381	-0.0067445
GABA	Smc03091	2	1	0
GABA	Smc03091	2	31	-0.195162
GABA	Smc03091	2	61	-0.105131
GABA	Smc03091	2	101	0.0523553
GABA	Smc03091	2	281	-0.158972
GABA	Smc03091	2	581	-0.0834214
GABA	Smc03091	2	1181	-0.108757
GABA	Smc03091	2	2381	0.00170352
GABA	Smc03091	3	1	0
GABA	Smc03091	3	31	-0.218958
GABA	Smc03091	3	61	-0.194782
GABA	Smc03091	3	101	0.0593829
GABA	Smc03091	3	281	-0.271999
GABA	Smc03091	3	581	-0.105631
GABA	Smc03091	3	1181	-0.194454
GABA	Smc03091	3	2381	-0.0493191
GABA	Smc03091	4	1	0
GABA	Smc03091	4	31	-0.105074
GABA	Smc03091	4	61	0.0539749
GABA	Smc03091	4	101	0.198302
GABA	Smc03091	4	281	-0.0206336
GABA	Smc03091	4	581	0.0312663
GABA	Smc03091	4	1181	-0.0365027
GABA	Smc03091	4	2381	-0.0163582
GABA	Smc03091	5	1	0
GABA	Smc03091	5	31	-0.139633
GABA	Smc03091	5	61	-0.15706
GABA	Smc03091	5	101	-0.0207648
GABA	Smc03091	5	281	-0.142346
GABA	Smc03091	5	581	-0.174725
GABA	Smc03091	5	1181	-0.160077
GABA	Smc03091	5	2381	-0.0272626
GABA	Smc03091	6	1	0
GABA	Smc03091	6	31	-0.171653
GABA	Smc03091	6	61	-0.136924
GABA	Smc03091	6	101	0.0657165
GABA	Smc03091	6	281	-0.150864
GABA	Smc03091	6	581	-0.090607
GABA	Smc03091	6	1181	-0.0738668
GABA	Smc03091	6	2381	-0.00273058
GABA	Smc03091	7	1	0
GABA	Smc03091	7	31	-0.223479
GABA	Smc03091	7	61	-0.20831
GABA	Smc03091	7	101	0.0528118
GABA	Smc03091	7	281	-0.237581
GABA	Smc03091	7	581	-0.11843
GABA	Smc03091	7	1181	-0.254424
GABA	Smc03091	7	2381	-0.0318169
GABA	Smc03091	8	1	0
GABA	Smc03091	8	31	-0.0440611
GABA	Smc03091	8	61	0.0819673
GABA	Smc03091	8	101	0.264783
GABA	Smc03091	8	281	-0.0420873
GABA	Smc03091	8	581	0.0328038
GABA	Smc03091	8	1181	-0.0274429
GABA	Smc03091	8	2381	0.0284933
GABA	control	1	1	0
GABA	control	1	31	-0.381526
GABA	control	1	61	-0.340371
GABA	control	1	101	0.0248163
GABA	control	1	281	-0.365016
GABA	control	1	581	-0.254713
GABA	control	1	1181	-0.507583
GABA	control	1	2381	-0.251689
GABA	control	2	1	0
GABA	control	2	31	-0.277754
GABA	control	2	61	-0.297364
GABA	control	2	101	0.0115049
GABA	control	2	281	-0.300889
GABA	control	2	581	-0.217995
GABA	control	2	1181	-0.319614
GABA	control	2	2381	-0.169992
GABA	control	3	1	0
GABA	control	3	31	-0.127563
GABA	control	3	61	-0.210267
GABA	control	3	101	0.26724
GABA	control	3	281	-0.319726
GABA	control	3	581	-0.0933518
GABA	control	3	1181	-0.137116
GABA	control	3	2381	0.0427571
GABA	control	4	1	0
GABA	control	4	31	-0.199996
GABA	control	4	61	-0.0930469
GABA	control	4	101	0.145626
GABA	control	4	281	-0.185537
GABA	control	4	581	0.00631238
GABA	control	4	1181	-0.0498632
GABA	control	4	2381	0.0602752
GABA	control	5	1	0
GABA	control	5	31	-0.41582
GABA	control	5	61	-0.429152
GABA	control	5	101	-0.0953003
GABA	control	5	281	-0.42454
GABA	control	5	581	-0.337458
GABA	control	5	1181	-0.539333
GABA	control	5	2381	-0.315455
GABA	control	6	1	0
GABA	control	6	31	-0.249883
GABA	control	6	61	-0.309094
GABA	control	6	101	0.102983
GABA	control	6	281	-0.232836
GABA	control	6	581	-0.15551
GABA	control	6	1181	-0.261446
GABA	control	6	2381	-0.132227
GABA	control	7	1	0
GABA	control	7	31	-0.115849
GABA	control	7	61	-0.147342
GABA	control	7	101	0.300879
GABA	control	7	281	-0.28375
GABA	control	7	581	-0.121356
GABA	control	7	1181	-0.146077
GABA	control	7	2381	0.106244
GABA	control	8	1	0
GABA	control	8	31	-0.17615
GABA	control	8	61	-0.0949429
GABA	control	8	101	0.155882
GABA	control	8	281	-0.181338
GABA	control	8	581	0.0585277
GABA	control	8	1181	-0.0320668
GABA	control	8	2381	0.0841144
GABA	control	1	1	0
GABA	control	1	31	-0.129422
GABA	control	1	61	-0.308832
GABA	control	1	101	-0.253085
GABA	control	1	281	-0.0482871
GABA	control	1	581	-0.146466
GABA	control	1	1181	0.0246754
GABA	control	1	2381	-0.123612
GABA	control	2	1	0
GABA	control	2	31	-0.228678
GABA	control	2	61	-0.231138
GABA	control	2	101	-0.252931
GABA	control	2	281	-0.206808
GABA	control	2	581	-0.105564
GABA	control	2	1181	-0.226939
GABA	control	2	2381	0.0389661
GABA	control	3	1	0
GABA	control	3	31	-0.179624
GABA	control	3	61	-0.113707
GABA	control	3	101	-0.10827
GABA	control	3	281	-0.0668072
GABA	control	3	581	-0.0731289
GABA	control	3	1181	-0.116068
GABA	control	3	2381	0.043836
GABA	control	4	1	0
GABA	control	4	31	-0.127044
GABA	control	4	61	0.0758435
GABA	control	4	101	0.0404711
GABA	control	4	281	-0.109674
GABA	control	4	581	-0.0606367
GABA	control	4	1181	-0.0669276
GABA	control	4	2381	0.127947
GABA	control	5	1	0
GABA	control	5	31	-0.107501
GABA	control	5	61	-0.300938
GABA	control	5	101	-0.22885
GABA	control	5	281	-0.0116282
GABA	control	5	581	-0.0954469
GABA	control	5	1181	0.164885
GABA	control	5	2381	-0.0281512
GABA	control	6	1	0
GABA	control	6	31	-0.252626
GABA	control	6	61	-0.237346
GABA	control	6	101	-0.224387
GABA	control	6	281	-0.20721
GABA	control	6	581	-0.0800482
GABA	control	6	1181	-0.312484
GABA	control	6	2381	0.0667838
GABA	control	7	1	0
GABA	control	7	31	-0.196417
GABA	control	7	61	-0.0665595
GABA	control	7	101	-0.0295769
GABA	control	7	281	-0.0477261
GABA	control	7	581	-0.0261992
GABA	control	7	1181	-0.00128417
GABA	control	7	2381	0.076908
GABA	control	8	1	0
GABA	control	8	31	-0.148614
GABA	control	8	61	0.0804503
GABA	control	8	101	-0.063058
GABA	control	8	281	-0.0987984
GABA	control	8	581	-0.110015
GABA	control	8	1181	-0.0444089
GABA	control	8	2381	0.057148
GABA	control	1	1	0
GABA	control	1	31	-0.556826
GABA	control	1	61	-0.313296
GABA	control	1	101	-0.372042
GABA	control	1	281	-0.217885
GABA	control	1	581	-0.0342689
GABA	control	1	1181	-0.195631
GABA	control	1	2381	-0.0803587
GABA	control	2	1	0
GABA	control	2	31	-0.295984
GABA	control	2	61	-0.178568
GABA	control	2	101	0.0285024
GABA	control	2	281	-0.134157
GABA	control	2	581	-0.0794329
GABA	control	2	1181	-0.215054
GABA	control	2	2381	-0.057553
GABA	control	3	1	0
GABA	control	3	31	-0.0604965
GABA	control	3	61	0.144669
GABA	control	3	101	0.266865
GABA	control	3	281	0.0551234
GABA	control	3	581	0.10018
GABA	control	3	1181	0.029003
GABA	control	3	2381	0.0711697
GABA	control	4	1	0
GABA	control	4	31	-0.292426
GABA	control	4	61	-0.119358
GABA	control	4	101	-0.392037
GABA	control	4	281	-0.118652
GABA	control	4	581	-0.197171
GABA	control	4	1181	-0.310172
GABA	control	4	2381	-0.151149
GABA	control	5	1	0
GABA	control	5	31	-0.199714
GABA	control	5	61	-0.234905
GABA	control	5	101	0.102835
GABA	control	5	281	-0.00497708
GABA	control	5	581	-0.0034422
GABA	control	5	1181	0.0640091
GABA	control	5	2381	-0.0178944
GABA	control	6	1	0
GABA	control	6	31	-0.229506
GABA	control	6	61	-0.133196
GABA	control	6	101	0.0560095
GABA	control	6	281	-0.0698713
GABA	control	6	581	-0.411226
GABA	control	6	1181	-0.21534
GABA	control	6	2381	-0.0279786
GABA	control	7	1	0
GABA	control	7	31	-0.000644717
GABA	control	7	61	-0.18092
GABA	control	7	101	0.19468
GABA	control	7	281	0.107383
GABA	control	7	581	0.213844
GABA	control	7	1181	0.0668306
GABA	control	7	2381	-0.0388122
GABA	control	8	1	0
GABA	control	8	31	-0.155065
GABA	control	8	61	0.0289291
GABA	control	8	101	0.0510543
GABA	control	8	281	-0.232388
GABA	control	8	581	-0.0291399
GABA	control	8	1181	-0.130277
GABA	control	8	2381	-0.0505191
GABA	control	1	1	0
GABA	control	1	31	0.0982762
GABA	control	1	61	-0.00419093
GABA	control	1	101	0.0348327
GABA	control	1	281	0.111465
GABA	control	1	581	0.223123
GABA	control	1	1181	9.16002e-05
GABA	control	1	2381	0.0166193
GABA	control	2	1	0
GABA	control	2	31	-0.240004
GABA	control	2	61	0.10638
GABA	control	2	101	0.171083
GABA	control	2	281	0.104684
GABA	control	2	581	0.197537
GABA	control	2	1181	-0.20857
GABA	control	2	2381	0.416332
GABA	control	3	1	0
GABA	control	3	31	-0.0114289
GABA	control	3	61	0.0385511
GABA	control	3	101	0.224163
GABA	control	3	281	-0.00161681
GABA	control	3	581	0.0733377
GABA	control	3	1181	-0.0760567
GABA	control	3	2381	0.132327
GABA	control	4	1	0
GABA	control	4	31	0.142582
GABA	control	4	61	0.205887
GABA	control	4	101	0.322727
GABA	control	4	281	0.0336232
GABA	control	4	581	0.223901
GABA	control	4	1181	-0.103748
GABA	control	4	2381	0.241645
GABA	control	5	1	0
GABA	control	5	31	0.0244454
GABA	control	5	61	0.00778533
GABA	control	5	101	-0.0534807
GABA	control	5	281	-0.058819
GABA	control	5	581	0.231831
GABA	control	5	1181	-0.117365
GABA	control	5	2381	0.208383
GABA	control	6	1	0
GABA	control	6	31	-0.134263
GABA	control	6	61	0.198386
GABA	control	6	101	-0.00708456
GABA	control	6	281	0.071081
GABA	control	6	581	0.222541
GABA	control	6	1181	-0.0560727
GABA	control	6	2381	0.185061
GABA	control	7	1	0
GABA	control	7	31	0.0741946
GABA	control	7	61	0.328985
GABA	control	7	101	0.315829
GABA	control	7	281	0.0597483
GABA	control	7	581	0.0783619
GABA	control	7	1181	0.0552689
GABA	control	7	2381	0.294422
GABA	control	8	1	0
GABA	control	8	31	0.0946839
GABA	control	8	61	0.192634
GABA	control	8	101	0.079286
GABA	control	8	281	0.000768898
GABA	control	8	581	0.155651
GABA	control	8	1181	-0.141707
GABA	control	8	2381	0.240992
Arginine	Sma0693	1	1	0.449271
Arginine	Sma0693	1	31	0.580827
Arginine	Sma0693	1	71	0.668739
Arginine	Sma0693	1	251	0.743129
Arginine	Sma0693	1	551	0.601115
Arginine	Sma0693	1	1151	0.620211
Arginine	Sma0693	1	2351	0.773808
Arginine	Sma0693	2	1	0.449271
Arginine	Sma0693	2	31	0.252497
Arginine	Sma0693	2	71	0.677388
Arginine	Sma0693	2	251	0.724761
Arginine	Sma0693	2	551	0.506597
Arginine	Sma0693	2	1151	0.771333
Arginine	Sma0693	2	2351	0.647631
Arginine	Sma0693	3	1	0.449271
Arginine	Sma0693	3	31	0.588088
Arginine	Sma0693	3	71	0.807667
Arginine	Sma0693	3	251	0.626236
Arginine	Sma0693	3	551	0.781517
Arginine	Sma0693	3	1151	0.80208
Arginine	Sma0693	3	2351	0.791819
Arginine	Sma0693	4	1	0.449271
Arginine	Sma0693	4	31	0.559714
Arginine	Sma0693	4	71	0.744298
Arginine	Sma0693	4	251	0.627532
Arginine	Sma0693	4	551	0.653873
Arginine	Sma0693	4	1151	0.762216
Arginine	Sma0693	4	2351	0.716554
Arginine	Sma0693	5	1	0.449271
Arginine	Sma0693	5	31	0.561391
Arginine	Sma0693	5	71	0.672558
Arginine	Sma0693	5	251	0.727551
Arginine	Sma0693	5	551	0.818572
Arginine	Sma0693	5	1151	0.70589
Arginine	Sma0693	5	2351	0.903947
Arginine	Sma0693	6	1	0.449271
Arginine	Sma0693	6	31	0.602918
Arginine	Sma0693	6	71	0.656478
Arginine	Sma0693	6	251	0.905514
Arginine	Sma0693	6	551	0.831281
Arginine	Sma0693	6	1151	0.964684
Arginine	Sma0693	6	2351	0.503198
Arginine	Sma0693	7	1	0.449271
Arginine	Sma0693	7	31	0.532888
Arginine	Sma0693	7	71	0.829794
Arginine	Sma0693	7	251	0.60083
Arginine	Sma0693	7	551	0.791029
Arginine	Sma0693	7	1151	0.75835
Arginine	Sma0693	7	2351	0.870014
Arginine	Sma0693	8	1	0.449271
Arginine	Sma0693	8	31	0.511405
Arginine	Sma0693	8	71	0.699355
Arginine	Sma0693	8	251	0.648235
Arginine	Sma0693	8	551	0.596742
Arginine	Sma0693	8	1151	0.678947
Arginine	Sma0693	8	2351	0.600149
Arginine	Sma0695	1	1	0.449271
Arginine	Sma0695	1	31	0.633897
Arginine	Sma0695	1	71	0.446599
Arginine	Sma0695	1	251	0.406974
Arginine	Sma0695	1	551	0.46584
Arginine	Sma0695	1	1151	0.496067
Arginine	Sma0695	1	2351	0.797715
Arginine	Sma0695	2	1	0.449271
Arginine	Sma0695	2	31	0.601165
Arginine	Sma0695	2	71	0.54486
Arginine	Sma0695	2	251	0.342275
Arginine	Sma0695	2	551	0.625429
Arginine	Sma0695	2	1151	0.411073
Arginine	Sma0695	2	2351	0.742496
Arginine	Sma0695	3	1	0.449271
Arginine	Sma0695	3	31	0.502085
Arginine	Sma0695	3	71	0.470278
Arginine	Sma0695	3	251	0.452287
Arginine	Sma0695	3	551	0.642575
Arginine	Sma0695	3	1151	0.551299
Arginine	Sma0695	3	2351	0.803951
Arginine	Sma0695	4	1	0.449271
Arginine	Sma0695	4	31	0.648057
Arginine	Sma0695	4	71	0.448586
Arginine	Sma0695	4	251	0.479099
Arginine	Sma0695	4	551	0.73767
Arginine	Sma0695	4	1151	0.4629
Arginine	Sma0695	4	2351	0.663531
Arginine	Sma0695	5	1	0.449271
Arginine	Sma0695	5	31	0.456566
Arginine	Sma0695	5	71	0.314342
Arginine	Sma0695	5	251	0.249435
Arginine	Sma0695	5	551	0.396324
Arginine	Sma0695	5	1151	0.305057
Arginine	Sma0695	5	2351	0.730995
Arginine	Sma0695	6	1	0.449271
Arginine	Sma0695	6	31	0.590006
Arginine	Sma0695	6	71	0.399881
Arginine	Sma0695	6	251	0.374411
Arginine	Sma0695	6	551	0.578761
Arginine	Sma0695	6	1151	0.472877
Arginine	Sma0695	6	2351	0.853205
Arginine	Sma0695	7	1	0.449271
Arginine	Sma0695	7	31	0.672865
Arginine	Sma0695	7	71	0.581442
Arginine	Sma0695	7	251	0.515189
Arginine	Sma0695	7	551	0.731715
Arginine	Sma0695	7	1151	0.623247
Arginine	Sma0695	7	2351	0.898571
Arginine	Sma0695	8	1	0.449271
Arginine	Sma0695	8	31	0.478475
Arginine	Sma0695	8	71	0.455497
Arginine	Sma0695	8	251	0.532393
Arginine	Sma0695	8	551	0.521512
Arginine	Sma0695	8	1151	0.518425
Arginine	Sma0695	8	2351	0.551905
Arginine	Sma0697	1	1	0.449271
Arginine	Sma0697	1	31	0.587324
Arginine	Sma0697	1	71	0.356882
Arginine	Sma0697	1	251	0.408877
Arginine	Sma0697	1	551	0.441028
Arginine	Sma0697	1	1151	0.420375
Arginine	Sma0697	1	2351	0.797109
Arginine	Sma0697	2	1	0.449271
Arginine	Sma0697	2	31	0.612993
Arginine	Sma0697	2	71	0.343606
Arginine	Sma0697	2	251	0.474754
Arginine	Sma0697	2	551	0.622871
Arginine	Sma0697	2	1151	0.557535
Arginine	Sma0697	2	2351	0.901246
Arginine	Sma0697	3	1	0.449271
Arginine	Sma0697	3	31	0.896784
Arginine	Sma0697	3	71	0.837048
Arginine	Sma0697	3	251	0.653793
Arginine	Sma0697	3	551	0.955992
Arginine	Sma0697	3	1151	0.676206
Arginine	Sma0697	3	2351	0.995774
Arginine	Sma0697	4	1	0.449271
Arginine	Sma0697	4	31	0.628411
Arginine	Sma0697	4	71	0.453362
Arginine	Sma0697	4	251	0.408544
Arginine	Sma0697	4	551	0.55184
Arginine	Sma0697	4	1151	0.407349
Arginine	Sma0697	4	2351	0.499135
Arginine	Sma0697	5	1	0.449271
Arginine	Sma0697	5	31	0.496385
Arginine	Sma0697	5	71	0.307951
Arginine	Sma0697	5	251	0.298164
Arginine	Sma0697	5	551	0.507991
Arginine	Sma0697	5	1151	0.319763
Arginine	Sma0697	5	2351	0.75773
Arginine	Sma0697	6	1	0.449271
Arginine	Sma0697	6	31	0.705197
Arginine	Sma0697	6	71	0.466347
Arginine	Sma0697	6	251	0.558576
Arginine	Sma0697	6	551	0.765586
Arginine	Sma0697	6	1151	0.656859
Arginine	Sma0697	6	2351	0.950895
Arginine	Sma0697	7	1	0.449271
Arginine	Sma0697	7	31	0.673338
Arginine	Sma0697	7	71	0.689928
Arginine	Sma0697	7	251	0.689162
Arginine	Sma0697	7	551	0.801035
Arginine	Sma0697	7	1151	0.612833
Arginine	Sma0697	7	2351	1.03452
Arginine	Sma0697	8	1	0.449271
Arginine	Sma0697	8	31	0.575169
Arginine	Sma0697	8	71	0.59936
Arginine	Sma0697	8	251	0.549942
Arginine	Sma0697	8	551	0.628304
Arginine	Sma0697	8	1151	0.350864
Arginine	Sma0697	8	2351	0.609706
Arginine	Sma1670	1	1	0.449271
Arginine	Sma1670	1	31	0.513317
Arginine	Sma1670	1	71	0.505972
Arginine	Sma1670	1	251	0.591045
Arginine	Sma1670	1	551	0.497165
Arginine	Sma1670	1	1151	0.428208
Arginine	Sma1670	1	2351	0.487676
Arginine	Sma1670	2	1	0.449271
Arginine	Sma1670	2	31	0.388429
Arginine	Sma1670	2	71	0.394768
Arginine	Sma1670	2	251	0.45389
Arginine	Sma1670	2	551	0.425697
Arginine	Sma1670	2	1151	0.429211
Arginine	Sma1670	2	2351	0.429924
Arginine	Sma1670	3	1	0.449271
Arginine	Sma1670	3	31	0.3326
Arginine	Sma1670	3	71	0.406785
Arginine	Sma1670	3	251	0.374149
Arginine	Sma1670	3	551	0.324362
Arginine	Sma1670	3	1151	0.418261
Arginine	Sma1670	3	2351	0.31519
Arginine	Sma1670	4	1	0.449271
Arginine	Sma1670	4	31	0.523069
Arginine	Sma1670	4	71	0.500438
Arginine	Sma1670	4	251	0.507845
Arginine	Sma1670	4	551	0.436708
Arginine	Sma1670	4	1151	0.416994
Arginine	Sma1670	4	2351	0.487683
Arginine	Sma1670	5	1	0.449271
Arginine	Sma1670	5	31	0.47921
Arginine	Sma1670	5	71	0.465476
Arginine	Sma1670	5	251	0.512853
Arginine	Sma1670	5	551	0.461845
Arginine	Sma1670	5	1151	0.427781
Arginine	Sma1670	5	2351	0.458337
Arginine	Sma1670	6	1	0.449271
Arginine	Sma1670	6	31	0.412932
Arginine	Sma1670	6	71	0.406347
Arginine	Sma1670	6	251	0.438148
Arginine	Sma1670	6	551	0.426248
Arginine	Sma1670	6	1151	0.424354
Arginine	Sma1670	6	2351	0.423611
Arginine	Sma1670	7	1	0.449271
Arginine	Sma1670	7	31	0.382242
Arginine	Sma1670	7	71	0.41347
Arginine	Sma1670	7	251	0.401246
Arginine	Sma1670	7	551	0.372868
Arginine	Sma1670	7	1151	0.423677
Arginine	Sma1670	7	2351	0.364067
Arginine	Sma1670	8	1	0.449271
Arginine	Sma1670	8	31	0.485039
Arginine	Sma1670	8	71	0.466454
Arginine	Sma1670	8	251	0.466075
Arginine	Sma1670	8	551	0.432424
Arginine	Sma1670	8	1151	0.419864
Arginine	Sma1670	8	2351	0.456959
Arginine	Sma1711	1	1	0.449271
Arginine	Sma1711	1	31	0.285378
Arginine	Sma1711	1	71	0.596642
Arginine	Sma1711	1	251	0.487249
Arginine	Sma1711	1	551	0.509542
Arginine	Sma1711	1	1151	0.502689
Arginine	Sma1711	1	2351	0.570328
Arginine	Sma1711	2	1	0.449271
Arginine	Sma1711	2	31	0.314395
Arginine	Sma1711	2	71	0.59889
Arginine	Sma1711	2	251	0.630692
Arginine	Sma1711	2	551	0.595372
Arginine	Sma1711	2	1151	0.67468
Arginine	Sma1711	2	2351	0.661808
Arginine	Sma1711	3	1	0.449271
Arginine	Sma1711	3	31	0.338464
Arginine	Sma1711	3	71	0.597129
Arginine	Sma1711	3	251	0.584653
Arginine	Sma1711	3	551	0.587833
Arginine	Sma1711	3	1151	0.634928
Arginine	Sma1711	3	2351	0.602288
Arginine	Sma1711	4	1	0.449271
Arginine	Sma1711	4	31	0.446734
Arginine	Sma1711	4	71	0.595382
Arginine	Sma1711	4	251	0.482593
Arginine	Sma1711	4	551	0.544591
Arginine	Sma1711	4	1151	0.662287
Arginine	Sma1711	4	2351	0.626905
Arginine	Sma1711	5	1	0.449271
Arginine	Sma1711	5	31	0.309971
Arginine	Sma1711	5	71	0.553941
Arginine	Sma1711	5	251	0.564902
Arginine	Sma1711	5	551	0.497041
Arginine	Sma1711	5	1151	0.31128
Arginine	Sma1711	5	2351	0.560243
Arginine	Sma1711	6	1	0.449271
Arginine	Sma1711	6	31	0.378359
Arginine	Sma1711	6	71	0.661786
Arginine	Sma1711	6	251	0.596355
Arginine	Sma1711	6	551	0.650412
Arginine	Sma1711	6	1151	0.636079
Arginine	Sma1711	6	2351	0.595115
Arginine	Sma1711	7	1	0.449271
Arginine	Sma1711	7	31	0.324447
Arginine	Sma1711	7	71	0.534255
Arginine	Sma1711	7	251	0.601251
Arginine	Sma1711	7	551	0.563125
Arginine	Sma1711	7	1151	0.610839
Arginine	Sma1711	7	2351	0.624012
Arginine	Sma1711	8	1	0.449271
Arginine	Sma1711	8	31	0.248154
Arginine	Sma1711	8	71	0.428629
Arginine	Sma1711	8	251	0.370592
Arginine	Sma1711	8	551	0.411612
Arginine	Sma1711	8	1151	0.453736
Arginine	Sma1711	8	2351	0.584869
Arginine	Smc01802	1	1	0.449271
Arginine	Smc01802	1	31	0.513771
Arginine	Smc01802	1	71	0.420996
Arginine	Smc01802	1	251	0.62609
Arginine	Smc01802	1	551	0.533446
Arginine	Smc01802	1	1151	0.606975
Arginine	Smc01802	1	2351	0.655362
Arginine	Smc01802	2	1	0.449271
Arginine	Smc01802	2	31	0.420761
Arginine	Smc01802	2	71	0.465075
Arginine	Smc01802	2	251	0.718869
Arginine	Smc01802	2	551	0.683191
Arginine	Smc01802	2	1151	0.745332
Arginine	Smc01802	2	2351	0.759395
Arginine	Smc01802	3	1	0.449271
Arginine	Smc01802	3	31	0.3841
Arginine	Smc01802	3	71	0.349272
Arginine	Smc01802	3	251	0.66431
Arginine	Smc01802	3	551	0.532217
Arginine	Smc01802	3	1151	0.6434
Arginine	Smc01802	3	2351	0.717513
Arginine	Smc01802	4	1	0.449271
Arginine	Smc01802	4	31	0.487949
Arginine	Smc01802	4	71	0.512117
Arginine	Smc01802	4	251	0.697789
Arginine	Smc01802	4	551	0.722063
Arginine	Smc01802	4	1151	0.757408
Arginine	Smc01802	4	2351	0.904449
Arginine	Smc01802	5	1	0.449271
Arginine	Smc01802	5	31	0.540761
Arginine	Smc01802	5	71	0.439688
Arginine	Smc01802	5	251	0.663581
Arginine	Smc01802	5	551	0.558207
Arginine	Smc01802	5	1151	0.611681
Arginine	Smc01802	5	2351	0.673496
Arginine	Smc01802	6	1	0.449271
Arginine	Smc01802	6	31	0.392465
Arginine	Smc01802	6	71	0.4481
Arginine	Smc01802	6	251	0.727201
Arginine	Smc01802	6	551	0.700973
Arginine	Smc01802	6	1151	0.755529
Arginine	Smc01802	6	2351	0.727818
Arginine	Smc01802	7	1	0.449271
Arginine	Smc01802	7	31	0.370911
Arginine	Smc01802	7	71	0.321924
Arginine	Smc01802	7	251	0.670644
Arginine	Smc01802	7	551	0.521431
Arginine	Smc01802	7	1151	0.63381
Arginine	Smc01802	7	2351	0.697145
Arginine	Smc01802	8	1	0.449271
Arginine	Smc01802	8	31	0.495582
Arginine	Smc01802	8	71	0.487577
Arginine	Smc01802	8	251	0.755883
Arginine	Smc01802	8	551	0.706488
Arginine	Smc01802	8	1151	0.799442
Arginine	Smc01802	8	2351	0.923859
Arginine	Smc01967	1	1	0.449271
Arginine	Smc01967	1	31	0.509295
Arginine	Smc01967	1	71	0.378206
Arginine	Smc01967	1	251	0.671656
Arginine	Smc01967	1	551	0.878392
Arginine	Smc01967	1	1151	0.883867
Arginine	Smc01967	1	2351	1.03689
Arginine	Smc01967	2	1	0.449271
Arginine	Smc01967	2	31	0.512006
Arginine	Smc01967	2	71	0.64428
Arginine	Smc01967	2	251	0.847669
Arginine	Smc01967	2	551	0.933593
Arginine	Smc01967	2	1151	0.872603
Arginine	Smc01967	2	2351	1.10197
Arginine	Smc01967	3	1	0.449271
Arginine	Smc01967	3	31	0.621894
Arginine	Smc01967	3	71	0.674099
Arginine	Smc01967	3	251	0.857705
Arginine	Smc01967	3	551	0.947704
Arginine	Smc01967	3	1151	0.938612
Arginine	Smc01967	3	2351	1.05336
Arginine	Smc01967	4	1	0.449271
Arginine	Smc01967	4	31	0.58746
Arginine	Smc01967	4	71	0.544156
Arginine	Smc01967	4	251	0.627575
Arginine	Smc01967	4	551	0.777522
Arginine	Smc01967	4	1151	0.832121
Arginine	Smc01967	4	2351	0.770668
Arginine	Smc01967	5	1	0.449271
Arginine	Smc01967	5	31	0.520701
Arginine	Smc01967	5	71	0.438388
Arginine	Smc01967	5	251	0.704256
Arginine	Smc01967	5	551	0.907574
Arginine	Smc01967	5	1151	0.896798
Arginine	Smc01967	5	2351	1.10768
Arginine	Smc01967	6	1	0.449271
Arginine	Smc01967	6	31	0.415857
Arginine	Smc01967	6	71	0.578414
Arginine	Smc01967	6	251	0.829021
Arginine	Smc01967	6	551	0.902939
Arginine	Smc01967	6	1151	0.842959
Arginine	Smc01967	6	2351	1.14511
Arginine	Smc01967	7	1	0.449271
Arginine	Smc01967	7	31	0.579488
Arginine	Smc01967	7	71	0.68074
Arginine	Smc01967	7	251	0.886155
Arginine	Smc01967	7	551	0.954819
Arginine	Smc01967	7	1151	0.908751
Arginine	Smc01967	7	2351	1.05243
Arginine	Smc01967	8	1	0.449271
Arginine	Smc01967	8	31	0.568705
Arginine	Smc01967	8	71	0.521256
Arginine	Smc01967	8	251	0.617599
Arginine	Smc01967	8	551	0.80131
Arginine	Smc01967	8	1151	0.791936
Arginine	Smc01967	8	2351	0.731895
Arginine	Smc03091	1	1	0.449271
Arginine	Smc03091	1	31	0.434873
Arginine	Smc03091	1	71	0.601606
Arginine	Smc03091	1	251	0.274344
Arginine	Smc03091	1	551	0.193692
Arginine	Smc03091	1	1151	0.0547097
Arginine	Smc03091	1	2351	-0.0793308
Arginine	Smc03091	2	1	0.449271
Arginine	Smc03091	2	31	0.496947
Arginine	Smc03091	2	71	0.732789
Arginine	Smc03091	2	251	0.372827
Arginine	Smc03091	2	551	0.395268
Arginine	Smc03091	2	1151	0.193896
Arginine	Smc03091	2	2351	0.0301107
Arginine	Smc03091	3	1	0.449271
Arginine	Smc03091	3	31	0.646982
Arginine	Smc03091	3	71	0.837455
Arginine	Smc03091	3	251	0.434023
Arginine	Smc03091	3	551	0.552534
Arginine	Smc03091	3	1151	0.155557
Arginine	Smc03091	3	2351	0.132073
Arginine	Smc03091	4	1	0.449271
Arginine	Smc03091	4	31	0.634181
Arginine	Smc03091	4	71	0.709078
Arginine	Smc03091	4	251	0.33591
Arginine	Smc03091	4	551	0.419677
Arginine	Smc03091	4	1151	0.113872
Arginine	Smc03091	4	2351	-0.00224861
Arginine	Smc03091	5	1	0.449271
Arginine	Smc03091	5	31	0.47203
Arginine	Smc03091	5	71	0.609836
Arginine	Smc03091	5	251	0.238519
Arginine	Smc03091	5	551	0.197986
Arginine	Smc03091	5	1151	0.0437798
Arginine	Smc03091	5	2351	-0.097478
Arginine	Smc03091	6	1	0.449271
Arginine	Smc03091	6	31	0.491277
Arginine	Smc03091	6	71	0.756039
Arginine	Smc03091	6	251	0.353708
Arginine	Smc03091	6	551	0.38447
Arginine	Smc03091	6	1151	0.162985
Arginine	Smc03091	6	2351	-0.00904561
Arginine	Smc03091	7	1	0.449271
Arginine	Smc03091	7	31	0.675905
Arginine	Smc03091	7	71	0.881277
Arginine	Smc03091	7	251	0.435285
Arginine	Smc03091	7	551	0.534098
Arginine	Smc03091	7	1151	0.113308
Arginine	Smc03091	7	2351	0.0779922
Arginine	Smc03091	8	1	0.449271
Arginine	Smc03091	8	31	0.704751
Arginine	Smc03091	8	71	0.750363
Arginine	Smc03091	8	251	0.404096
Arginine	Smc03091	8	551	0.447913
Arginine	Smc03091	8	1151	0.103734
Arginine	Smc03091	8	2351	-0.0520727
Arginine	control	1	1	0.449271
Arginine	control	1	31	0.461885
Arginine	control	1	71	0.738879
Arginine	control	1	251	0.403706
Arginine	control	1	551	0.495182
Arginine	control	1	1151	0.312663
Arginine	control	1	2351	0.577701
Arginine	control	2	1	0.449271
Arginine	control	2	31	0.464989
Arginine	control	2	71	0.843723
Arginine	control	2	251	0.44241
Arginine	control	2	551	0.521623
Arginine	control	2	1151	0.441037
Arginine	control	2	2351	0.567106
Arginine	control	3	1	0.449271
Arginine	control	3	31	0.525068
Arginine	control	3	71	0.82786
Arginine	control	3	251	0.305193
Arginine	control	3	551	0.545622
Arginine	control	3	1151	0.498536
Arginine	control	3	2351	0.664102
Arginine	control	4	1	0.449271
Arginine	control	4	31	0.773958
Arginine	control	4	71	0.936837
Arginine	control	4	251	0.504632
Arginine	control	4	551	0.761014
Arginine	control	4	1151	0.64879
Arginine	control	4	2351	0.768187
Arginine	control	5	1	0.449271
[truncated: 5,475 more rows]

## Sheet: Table_S5
Source Data: Appendix Table S5
Substrate	Enzyme	Replicate	kcat [s-1]
SSA	SMc02780	1	0.650358
SSA	SMc02780	2	0.658665
SSA	SMc02780	3	0.658246
SSA	SM_b20424	1	-0.00633135
SSA	SM_b20424	2	-0.00547344
SSA	SM_b20424	3	-0.00583811
SSA	SMa0796	1	0.817705
SSA	SMa0796	2	0.104171
SSA	SMa0796	3	0.109784
SSA	SMc01656	1	-0.033024
SSA	SMc01656	2	-0.0309931
SSA	SMc01656	3	-0.0448982
SSA	SMc02689	1	1.00888
SSA	SMc02689	2	1.01061
SSA	SMc02689	3	1.04059
SSA	SM_b21301	1	5.02262
SSA	SM_b21301	2	5.28572
SSA	SM_b21301	3	5.18529
GBL	SMc02780	1	0.694207
GBL	SMc02780	2	0.686691
GBL	SM_b20424	1	0.317328
GBL	SM_b20424	2	0.314506
GBL	SM_b20424	3	0.318379
GBL	SMa0796	1	0.469407
GBL	SMa0796	2	0.527342
GBL	SMa0796	3	0.55298
GBL	SMc01656	1	-0.0276861
GBL	SMc01656	2	-0.0231825
GBL	SMc01656	3	-0.0297249
GBL	SMc02689	1	1.26307
GBL	SMc02689	2	1.46284
GBL	SMc02689	3	1.25991
GBL	SM_b21301	1	4.75349
GBL	SM_b21301	2	4.78447
GBL	SM_b21301	3	4.81256
ABL	SMc02780	1	0.769301
ABL	SMc02780	2	0.759761
ABL	SMc02780	3	0.760473
ABL	SM_b20424	1	-0.000631047
ABL	SM_b20424	2	-0.000917757
ABL	SM_b20424	3	0.00580594
ABL	SMa0796	1	0.00531671
ABL	SMa0796	2	0.00194697
ABL	SMa0796	3	0.00114397
ABL	SMc01656	1	-0.307972
ABL	SMc01656	2	-0.407418
ABL	SMc01656	3	-0.353356
ABL	SMc02689	1	1.34012
ABL	SMc02689	2	1.16886
ABL	SMc02689	3	1.14768
ABL	SM_b21301	1	5.39488
ABL	SM_b21301	2	5.3097
ABL	SM_b21301	3	5.18607

## Sheet: Table_S6
Source Data: Appendix Table S6
ion measured	enzyme	replicate	time [s]	Conc. [mM]
AOP	SMb20423	1	1	0
AOP	SMb20423	1	421	-0.00567096
AOP	SMb20423	1	901	0.00806864
AOP	SMb20423	1	2101	0.0117359
AOP	SMb20423	1	3301	0.0402301
AOP	SMb20423	2	1	0
AOP	SMb20423	2	421	0.0118976
AOP	SMb20423	2	901	0.00199758
AOP	SMb20423	2	2101	0.0134081
AOP	SMb20423	2	3301	0.0408689
AOP	SMb20423	3	1	0
AOP	SMb20423	3	421	0.00893003
AOP	SMb20423	3	901	0.0211227
AOP	SMb20423	3	2101	0.024007
AOP	SMb20423	3	3301	0.0445876
AOP	SMb20423	4	1	0
AOP	SMb20423	4	421	0.0016812
AOP	SMb20423	4	901	0.00168789
AOP	SMb20423	4	2101	0.0092059
AOP	SMb20423	4	3301	0.045649
AOP	SMb20423	5	1	0
AOP	SMb20423	5	421	0.00325715
AOP	SMb20423	5	901	0.00340026
AOP	SMb20423	5	2101	0.0150917
AOP	SMb20423	5	3301	0.0480688
AOP	SMb20423	6	1	0
AOP	SMb20423	6	421	0.00689187
AOP	SMb20423	6	901	0.0140127
AOP	SMb20423	6	2101	0.0210679
AOP	SMb20423	6	3301	0.0444446
AOP	SMb20423	7	1	0
AOP	SMb20423	7	421	0.00546606
AOP	SMb20423	7	901	0.0213683
AOP	SMb20423	7	2101	0.0180758
AOP	SMb20423	7	3301	0.0418884
AOP	SMb20423	8	1	0
AOP	SMb20423	8	421	-0.000139447
AOP	SMb20423	8	901	0.00239713
AOP	SMb20423	8	2101	0.00555765
AOP	SMb20423	8	3301	0.0394282
AOP	SMc04388	1	1	0
AOP	SMc04388	1	301	0.0217716
AOP	SMc04388	1	901	0.0165144
AOP	SMc04388	1	2101	0.00387089
AOP	SMc04388	1	3301	0.00499719
AOP	SMc04388	2	1	0
AOP	SMc04388	2	301	0.0111648
AOP	SMc04388	2	901	0.00479289
AOP	SMc04388	2	2101	0.00583353
AOP	SMc04388	2	3301	0.00271661
AOP	SMc04388	3	1	0
AOP	SMc04388	3	301	0.00550777
AOP	SMc04388	3	901	0.0102044
AOP	SMc04388	3	2101	0.00789871
AOP	SMc04388	3	3301	0.00710112
AOP	SMc04388	4	1	0
AOP	SMc04388	4	301	-0.0304987
AOP	SMc04388	4	901	-0.00860883
AOP	SMc04388	4	2101	-0.0259362
AOP	SMc04388	4	3301	-0.029818
AOP	SMc04388	5	1	0
AOP	SMc04388	5	301	0.0170206
AOP	SMc04388	5	901	0.02047
AOP	SMc04388	5	2101	0.00449221
AOP	SMc04388	5	3301	0.00699426
AOP	SMc04388	6	1	0
AOP	SMc04388	6	301	-0.000434331
AOP	SMc04388	6	901	-0.00072327
AOP	SMc04388	6	2101	-0.0012037
AOP	SMc04388	6	3301	0.00229269
AOP	SMc04388	7	1	0
AOP	SMc04388	7	301	0.00834226
AOP	SMc04388	7	901	0.0189275
AOP	SMc04388	7	2101	0.0108764
AOP	SMc04388	7	3301	0.014444
AOP	SMc04388	8	1	0
AOP	SMc04388	8	301	-0.0196469
AOP	SMc04388	8	901	0.00147984
AOP	SMc04388	8	2101	-0.0122139
AOP	SMc04388	8	3301	-0.0120943
AOP	Smc00490	1	1	0
AOP	Smc00490	1	301	-0.00308386
AOP	Smc00490	1	901	-0.0133363
AOP	Smc00490	1	2101	-0.00513647
AOP	Smc00490	1	3301	-0.00813878
AOP	Smc00490	2	1	0
AOP	Smc00490	2	301	0.0140359
AOP	Smc00490	2	901	0.000662781
AOP	Smc00490	2	2101	0.00104753
AOP	Smc00490	2	3301	0.00308183
AOP	Smc00490	3	1	0
AOP	Smc00490	3	301	0.000998117
AOP	Smc00490	3	901	-0.00332475
AOP	Smc00490	3	2101	0.00237359
AOP	Smc00490	3	3301	0.000210823
AOP	Smc00490	4	1	0
AOP	Smc00490	4	301	0.00332229
AOP	Smc00490	4	901	-0.00368686
AOP	Smc00490	4	2101	0.00515802
AOP	Smc00490	4	3301	0.00100155
AOP	Smc00490	5	1	0
AOP	Smc00490	5	301	-0.00207712
AOP	Smc00490	5	901	-0.00704518
AOP	Smc00490	5	2101	-0.00560107
AOP	Smc00490	5	3301	-0.00788618
AOP	Smc00490	6	1	0
AOP	Smc00490	6	301	-0.00694356
AOP	Smc00490	6	901	-0.00233273
AOP	Smc00490	6	2101	-0.00249821
AOP	Smc00490	6	3301	-0.000656086
AOP	Smc00490	7	1	0
AOP	Smc00490	7	301	-0.00439234
AOP	Smc00490	7	901	-0.00786648
AOP	Smc00490	7	2101	-0.00301365
AOP	Smc00490	7	3301	0.000328805
AOP	Smc00490	8	1	0
AOP	Smc00490	8	301	0.00489684
AOP	Smc00490	8	901	0.000203636
AOP	Smc00490	8	2101	0.000728515
AOP	Smc00490	8	3301	-0.0013734
AOP	Smc02138	1	1	0
AOP	Smc02138	1	421	0.00727451
AOP	Smc02138	1	901	0.034446
AOP	Smc02138	1	2101	0.0555315
AOP	Smc02138	1	3301	0.0999912
AOP	Smc02138	2	1	0
AOP	Smc02138	2	421	-0.00455008
AOP	Smc02138	2	901	0.0192695
AOP	Smc02138	2	2101	0.0464472
AOP	Smc02138	2	3301	0.119294
AOP	Smc02138	3	1	0
AOP	Smc02138	3	421	0.0175698
AOP	Smc02138	3	901	0.0281104
AOP	Smc02138	3	2101	0.046763
AOP	Smc02138	3	3301	0.102971
AOP	Smc02138	4	1	0
AOP	Smc02138	4	421	-0.0131801
AOP	Smc02138	4	901	0.00364705
AOP	Smc02138	4	2101	0.0328966
AOP	Smc02138	4	3301	0.0886865
AOP	Smc02138	5	1	0
AOP	Smc02138	5	421	0.0305958
AOP	Smc02138	5	901	0.046313
AOP	Smc02138	5	2101	0.0674854
AOP	Smc02138	5	3301	0.124816
AOP	Smc02138	6	1	0
AOP	Smc02138	6	421	0.00333538
AOP	Smc02138	6	901	0.0333688
AOP	Smc02138	6	2101	0.0688205
AOP	Smc02138	6	3301	0.115954
AOP	Smc02138	7	1	0
AOP	Smc02138	7	421	0.0131401
AOP	Smc02138	7	901	0.0236135
AOP	Smc02138	7	2101	0.0430546
AOP	Smc02138	7	3301	0.0798672
AOP	Smc02138	8	1	0
AOP	Smc02138	8	421	-0.0168762
AOP	Smc02138	8	901	0.0259289
AOP	Smc02138	8	2101	0.060632
AOP	Smc02138	8	3301	0.10711
AOP	Smc02251	1	1	0
AOP	Smc02251	1	301	0.0581122
AOP	Smc02251	1	901	0.205699
AOP	Smc02251	1	2101	0.472654
AOP	Smc02251	1	3301	0.638481
AOP	Smc02251	2	1	0
AOP	Smc02251	2	301	0.0576995
AOP	Smc02251	2	901	0.182874
AOP	Smc02251	2	2101	0.399579
AOP	Smc02251	2	3301	0.567151
AOP	Smc02251	3	1	0
AOP	Smc02251	3	301	0.0265053
AOP	Smc02251	3	901	0.163544
AOP	Smc02251	3	2101	0.39553
AOP	Smc02251	3	3301	0.567197
AOP	Smc02251	4	1	0
AOP	Smc02251	4	301	0.0359008
AOP	Smc02251	4	901	0.182581
AOP	Smc02251	4	2101	0.441327
AOP	Smc02251	4	3301	0.632542
AOP	Smc02251	5	1	0
AOP	Smc02251	5	301	0.0762134
AOP	Smc02251	5	901	0.195428
AOP	Smc02251	5	2101	0.462868
AOP	Smc02251	5	3301	0.651727
AOP	Smc02251	6	1	0
AOP	Smc02251	6	301	0.0621328
AOP	Smc02251	6	901	0.192445
AOP	Smc02251	6	2101	0.437787
AOP	Smc02251	6	3301	0.625683
AOP	Smc02251	7	1	0
AOP	Smc02251	7	301	0.0329329
AOP	Smc02251	7	901	0.182537
AOP	Smc02251	7	2101	0.419188
AOP	Smc02251	7	3301	0.609777
AOP	Smc02251	8	1	0
AOP	Smc02251	8	301	0.0434788
AOP	Smc02251	8	901	0.207908
AOP	Smc02251	8	2101	0.478074
AOP	Smc02251	8	3301	0.658534
AOP	Smc02262	1	1	0
AOP	Smc02262	1	301	0.201314
AOP	Smc02262	1	901	0.342478
AOP	Smc02262	1	2101	0.709045
AOP	Smc02262	1	3301	1.03629
AOP	Smc02262	2	1	0
AOP	Smc02262	2	301	0.160089
AOP	Smc02262	2	901	0.283635
AOP	Smc02262	2	2101	0.753474
AOP	Smc02262	2	3301	0.933486
AOP	Smc02262	3	1	0
AOP	Smc02262	3	301	0.166904
AOP	Smc02262	3	901	0.322611
AOP	Smc02262	3	2101	0.70951
AOP	Smc02262	3	3301	0.960665
AOP	Smc02262	4	1	0
AOP	Smc02262	4	301	0.178912
AOP	Smc02262	4	901	0.329748
AOP	Smc02262	4	2101	0.717039
AOP	Smc02262	4	3301	0.956621
AOP	Smc02262	5	1	0
AOP	Smc02262	5	301	0.203433
AOP	Smc02262	5	901	0.370369
AOP	Smc02262	5	2101	0.790126
AOP	Smc02262	5	3301	1.06364
AOP	Smc02262	6	1	0
AOP	Smc02262	6	301	0.184347
AOP	Smc02262	6	901	0.301536
AOP	Smc02262	6	2101	0.799893
AOP	Smc02262	6	3301	1.05122
AOP	Smc02262	7	1	0
AOP	Smc02262	7	301	0.165721
AOP	Smc02262	7	901	0.342165
AOP	Smc02262	7	2101	0.749832
AOP	Smc02262	7	3301	0.973669
AOP	Smc02262	8	1	0
AOP	Smc02262	8	301	0.171543
AOP	Smc02262	8	901	0.341149
AOP	Smc02262	8	2101	0.752836
AOP	Smc02262	8	3301	1.02441
AOP	Smc04386	1	1	0
AOP	Smc04386	1	301	0.0408857
AOP	Smc04386	1	901	0.113499
AOP	Smc04386	1	2101	0.394175
AOP	Smc04386	1	3301	0.535329
AOP	Smc04386	2	1	0
AOP	Smc04386	2	301	0.0154114
AOP	Smc04386	2	901	0.10139
AOP	Smc04386	2	2101	0.308498
AOP	Smc04386	2	3301	0.589716
AOP	Smc04386	3	1	0
AOP	Smc04386	3	301	0.0777936
AOP	Smc04386	3	901	0.115899
AOP	Smc04386	3	2101	0.387116
AOP	Smc04386	3	3301	0.493369
AOP	Smc04386	4	1	0
AOP	Smc04386	4	301	0.0139476
AOP	Smc04386	4	901	0.103694
AOP	Smc04386	4	2101	0.343999
AOP	Smc04386	4	3301	0.558947
AOP	Smc04386	5	1	0
AOP	Smc04386	5	301	0.0445279
AOP	Smc04386	5	901	0.116704
AOP	Smc04386	5	2101	0.402513
AOP	Smc04386	5	3301	0.580998
AOP	Smc04386	6	1	0
AOP	Smc04386	6	301	0.0249024
AOP	Smc04386	6	901	0.103602
AOP	Smc04386	6	2101	0.311999
AOP	Smc04386	6	3301	0.575536
AOP	Smc04386	7	1	0
AOP	Smc04386	7	301	0.0780407
AOP	Smc04386	7	901	0.094366
AOP	Smc04386	7	2101	0.388621
AOP	Smc04386	7	3301	0.556613
AOP	Smc04386	8	1	0
AOP	Smc04386	8	301	0.0267844
AOP	Smc04386	8	901	0.0997108
AOP	Smc04386	8	2101	0.323432
AOP	Smc04386	8	3301	0.596827
AOP	control	1	1	0
AOP	control	1	301	-0.0157916
AOP	control	1	901	-0.0152284
AOP	control	1	2101	-0.00696048
AOP	control	1	3301	-0.00500539
AOP	control	2	1	0
AOP	control	2	301	0.0482203
AOP	control	2	901	0.00504252
AOP	control	2	2101	0.00817751
AOP	control	2	3301	0.0106909
AOP	control	3	1	0
AOP	control	3	301	0.0347307
AOP	control	3	901	0.0238703
AOP	control	3	2101	0.00646184
AOP	control	3	3301	-0.00280112
AOP	control	4	1	0
AOP	control	4	301	-0.0128238
AOP	control	4	901	0.0125919
AOP	control	4	2101	-0.0031411
AOP	control	4	3301	-0.00156235
AOP	control	5	1	0
AOP	control	5	301	-0.00275283
AOP	control	5	901	-0.0200116
AOP	control	5	2101	-0.00810747
AOP	control	5	3301	-0.00953514
AOP	control	6	1	0
AOP	control	6	301	0.0367507
AOP	control	6	901	0.000259682
AOP	control	6	2101	0.0123473
AOP	control	6	3301	0.0115111
AOP	control	7	1	0
AOP	control	7	301	0.0319701
AOP	control	7	901	0.0203062
AOP	control	7	2101	0.00597001
AOP	control	7	3301	0.00268891
AOP	control	8	1	0
AOP	control	8	301	-0.00671739
AOP	control	8	901	-0.00257945
AOP	control	8	2101	-0.00469439
AOP	control	8	3301	-0.0016177
AOP	control	1	1	0
AOP	control	1	421	0.000967993
AOP	control	1	901	-0.00265281
AOP	control	1	2101	0.00763561
AOP	control	1	3301	0.000952169
AOP	control	2	1	0
AOP	control	2	421	0.000877172
AOP	control	2	901	-0.00483248
AOP	control	2	2101	-0.00905572
AOP	control	2	3301	-0.00689017
AOP	control	3	1	0
AOP	control	3	421	-0.01307
AOP	control	3	901	-0.00412692
AOP	control	3	2101	-0.00903236
AOP	control	3	3301	-0.00501835
AOP	control	4	1	0
AOP	control	4	421	-0.00359372
AOP	control	4	901	0.00598389
AOP	control	4	2101	0.000104058
AOP	control	4	3301	0.00548973
AOP	control	5	1	0
AOP	control	5	421	0.00374233
AOP	control	5	901	0.00302398
AOP	control	5	2101	0.00309592
AOP	control	5	3301	0.00173326
AOP	control	6	1	0
AOP	control	6	421	-0.00301368
AOP	control	6	901	0.000873172
AOP	control	6	2101	0.00344221
AOP	control	6	3301	-0.00168356
AOP	control	7	1	0
AOP	control	7	421	-0.00298854
AOP	control	7	901	0.00020251
AOP	control	7	2101	0.0062874
AOP	control	7	3301	-0.00465394
AOP	control	8	1	0
AOP	control	8	421	0.00120289
AOP	control	8	901	0.000917724
AOP	control	8	2101	0.00431615
AOP	control	8	3301	-0.000336365
AOP	control	1	1	0
AOP	control	1	301	0.00742783
AOP	control	1	901	0.0101255
AOP	control	1	2101	0.0130093
AOP	control	1	3301	0.0109493
AOP	control	2	1	0
AOP	control	2	301	0.0019664
AOP	control	2	901	0.00217789
AOP	control	2	2101	0.00659231
AOP	control	2	3301	0.0428286
AOP	control	3	1	0
AOP	control	3	301	0.00352536
AOP	control	3	901	-0.00417517
AOP	control	3	2101	-0.00112688
AOP	control	3	3301	-0.00223225
AOP	control	4	1	0
AOP	control	4	301	-0.000320042
AOP	control	4	901	0.0009871
AOP	control	4	2101	-0.00642074
AOP	control	4	3301	0.00246601
AOP	control	5	1	0
AOP	control	5	301	-0.00016689
AOP	control	5	901	0.0139404
AOP	control	5	2101	-0.00181617
AOP	control	5	3301	0.00685847
AOP	control	6	1	0
AOP	control	6	301	-0.00283211
AOP	control	6	901	-0.00487749
AOP	control	6	2101	-0.00892114
AOP	control	6	3301	0.0132679
AOP	control	7	1	0
AOP	control	7	301	-0.0044796
AOP	control	7	901	-0.00374385
AOP	control	7	2101	-0.00922788
AOP	control	7	3301	-0.000684701
AOP	control	8	1	0
AOP	control	8	301	0.00837034
AOP	control	8	901	0.00341667
AOP	control	8	2101	0.00484898
AOP	control	8	3301	0.00204189
AOP	control	1	1	0
AOP	control	1	301	0.00207215
AOP	control	1	901	-0.000279939
AOP	control	1	2101	0.000258746
AOP	control	1	3301	0.00310269
AOP	control	2	1	0
AOP	control	2	301	-0.00132784
AOP	control	2	901	-0.00818044
AOP	control	2	2101	-0.0050594
AOP	control	2	3301	0.00133924
AOP	control	3	1	0
AOP	control	3	301	0.00285127
AOP	control	3	901	0.000968992
AOP	control	3	2101	-3.43764e-05
AOP	control	3	3301	0.00722999
AOP	control	4	1	0
AOP	control	4	301	-0.00906566
AOP	control	4	901	-0.000864401
AOP	control	4	2101	0.00480988
AOP	control	4	3301	-0.0011228
AOP	control	5	1	0
AOP	control	5	301	0.00480436
AOP	control	5	901	0.0104612
AOP	control	5	2101	0.000305864
AOP	control	5	3301	0.00452558
AOP	control	6	1	0
AOP	control	6	301	0.00459148
AOP	control	6	901	0.00108126
AOP	control	6	2101	-0.00187687
AOP	control	6	3301	-0.00551647
AOP	control	7	1	0
AOP	control	7	301	2.33796e-05
AOP	control	7	901	0.00518243
AOP	control	7	2101	-0.00409901
AOP	control	7	3301	0.00129715
AOP	control	8	1	0
AOP	control	8	301	-0.00513596
AOP	control	8	901	0.000574478
AOP	control	8	2101	-0.00552241
AOP	control	8	3301	0.00552977
GBL	SMb20423	1	1	0
GBL	SMb20423	1	421	0.00325811
GBL	SMb20423	1	901	0.028085
GBL	SMb20423	1	2101	0.0315781
GBL	SMb20423	1	3301	0.0309328
GBL	SMb20423	2	1	0
GBL	SMb20423	2	421	0.0134299
GBL	SMb20423	2	901	0.0102074
GBL	SMb20423	2	2101	0.0441708
GBL	SMb20423	2	3301	0.053282
GBL	SMb20423	3	1	0
GBL	SMb20423	3	421	0.00907283
GBL	SMb20423	3	901	0.0128686
GBL	SMb20423	3	2101	0.0178241
GBL	SMb20423	3	3301	0.0218435
GBL	SMb20423	4	1	0
GBL	SMb20423	4	421	-0.00198029
GBL	SMb20423	4	901	0.00258371
GBL	SMb20423	4	2101	0.00390793
GBL	SMb20423	4	3301	0.0372934
GBL	SMb20423	5	1	0
GBL	SMb20423	5	421	-0.00792231
GBL	SMb20423	5	901	-0.0036401
GBL	SMb20423	5	2101	0.0470466
GBL	SMb20423	5	3301	0.050492
GBL	SMb20423	6	1	0
GBL	SMb20423	6	421	0.0119672
GBL	SMb20423	6	901	0.0202226
GBL	SMb20423	6	2101	0.020038
GBL	SMb20423	6	3301	0.0658464
GBL	SMb20423	7	1	0
GBL	SMb20423	7	421	-0.00211142
GBL	SMb20423	7	901	0.0216243
GBL	SMb20423	7	2101	0.0102641
GBL	SMb20423	7	3301	0.0525053
GBL	SMb20423	8	1	0
GBL	SMb20423	8	421	0.0175379
GBL	SMb20423	8	901	0.0150922
GBL	SMb20423	8	2101	0.0253297
GBL	SMb20423	8	3301	0.0481322
GBL	SMc04388	1	1	0
GBL	SMc04388	1	301	-0.00152294
GBL	SMc04388	1	901	-0.00498513
GBL	SMc04388	1	2101	-0.0114761
GBL	SMc04388	1	3301	-0.000262061
GBL	SMc04388	2	1	0
GBL	SMc04388	2	301	-0.00259958
GBL	SMc04388	2	901	0.00316378
GBL	SMc04388	2	2101	0.00690759
GBL	SMc04388	2	3301	0.00362196
GBL	SMc04388	3	1	0
GBL	SMc04388	3	301	0.0149354
GBL	SMc04388	3	901	0.00499598
GBL	SMc04388	3	2101	-0.00213842
GBL	SMc04388	3	3301	0.00102585
GBL	SMc04388	4	1	0
GBL	SMc04388	4	301	0.00547511
GBL	SMc04388	4	901	0.00455297
GBL	SMc04388	4	2101	0.00296471
GBL	SMc04388	4	3301	-0.00183616
GBL	SMc04388	5	1	0
GBL	SMc04388	5	301	-0.00640424
GBL	SMc04388	5	901	-0.00498232
GBL	SMc04388	5	2101	-0.000740053
GBL	SMc04388	5	3301	-0.0020629
GBL	SMc04388	6	1	0
GBL	SMc04388	6	301	-0.00522499
GBL	SMc04388	6	901	0.00333666
GBL	SMc04388	6	2101	-0.0045079
GBL	SMc04388	6	3301	-0.00312218
GBL	SMc04388	7	1	0
GBL	SMc04388	7	301	-0.00473657
GBL	SMc04388	7	901	0.00170474
GBL	SMc04388	7	2101	0.00022466
GBL	SMc04388	7	3301	-0.00427912
GBL	SMc04388	8	1	0
GBL	SMc04388	8	301	-0.00726763
GBL	SMc04388	8	901	-0.00329827
GBL	SMc04388	8	2101	0.00466704
GBL	SMc04388	8	3301	-0.00481234
GBL	Smc00490	1	1	0
GBL	Smc00490	1	301	-0.00468862
GBL	Smc00490	1	901	-0.00103014
GBL	Smc00490	1	2101	-0.0015749
GBL	Smc00490	1	3301	-0.000526669
GBL	Smc00490	2	1	0
GBL	Smc00490	2	301	0.00141931
GBL	Smc00490	2	901	-0.000997256
GBL	Smc00490	2	2101	-0.0124302
GBL	Smc00490	2	3301	0.0133694
GBL	Smc00490	3	1	0
GBL	Smc00490	3	301	-0.00174
GBL	Smc00490	3	901	0.00630185
GBL	Smc00490	3	2101	-0.000497691
GBL	Smc00490	3	3301	-0.0031155
GBL	Smc00490	4	1	0
GBL	Smc00490	4	301	-0.00212996
GBL	Smc00490	4	901	-0.0118973
GBL	Smc00490	4	2101	-0.00517737
GBL	Smc00490	4	3301	-0.00280292
GBL	Smc00490	5	1	0
GBL	Smc00490	5	301	-0.00324147
GBL	Smc00490	5	901	0.00382119
GBL	Smc00490	5	2101	0.00160725
GBL	Smc00490	5	3301	0.000583111
GBL	Smc00490	6	1	0
GBL	Smc00490	6	301	-0.016299
GBL	Smc00490	6	901	-0.0131487
GBL	Smc00490	6	2101	-0.0198831
GBL	Smc00490	6	3301	-0.0238953
GBL	Smc00490	7	1	0
GBL	Smc00490	7	301	0.0068107
GBL	Smc00490	7	901	0.0113896
GBL	Smc00490	7	2101	0.00145262
GBL	Smc00490	7	3301	0.0153004
GBL	Smc00490	8	1	0
GBL	Smc00490	8	301	-0.00577652
GBL	Smc00490	8	901	0.00673166
GBL	Smc00490	8	2101	-0.0145104
GBL	Smc00490	8	3301	-0.00649126
GBL	Smc02138	1	1	0
GBL	Smc02138	1	421	-0.00014946
GBL	Smc02138	1	901	0.0108303
GBL	Smc02138	1	2101	-0.00327928
GBL	Smc02138	1	3301	0.0123423
GBL	Smc02138	2	1	0
GBL	Smc02138	2	421	0.00257315
GBL	Smc02138	2	901	0.0153292
GBL	Smc02138	2	2101	0.0038383
GBL	Smc02138	2	3301	0.0172158
GBL	Smc02138	3	1	0
GBL	Smc02138	3	421	0.00137867
GBL	Smc02138	3	901	0.00501537
GBL	Smc02138	3	2101	-0.00487658
GBL	Smc02138	3	3301	-3.4728e-05
GBL	Smc02138	4	1	0
GBL	Smc02138	4	421	0.00652498
GBL	Smc02138	4	901	0.00334216
GBL	Smc02138	4	2101	0.0136388
GBL	Smc02138	4	3301	0.0121625
GBL	Smc02138	5	1	0
GBL	Smc02138	5	421	-0.00557077
GBL	Smc02138	5	901	2.26396e-05
GBL	Smc02138	5	2101	0.00624774
GBL	Smc02138	5	3301	0.0136638
GBL	Smc02138	6	1	0
GBL	Smc02138	6	421	0.00280467
GBL	Smc02138	6	901	0.0118935
GBL	Smc02138	6	2101	0.0132079
GBL	Smc02138	6	3301	0.0170575
GBL	Smc02138	7	1	0
GBL	Smc02138	7	421	0.00559487
GBL	Smc02138	7	901	0.00537417
GBL	Smc02138	7	2101	0.0110246
GBL	Smc02138	7	3301	0.022353
GBL	Smc02138	8	1	0
GBL	Smc02138	8	421	-0.00967624
GBL	Smc02138	8	901	0.00220607
GBL	Smc02138	8	2101	0.00853048
GBL	Smc02138	8	3301	0.00603099
GBL	Smc02251	1	1	0
GBL	Smc02251	1	301	-0.00967547
GBL	Smc02251	1	901	-0.00849596
GBL	Smc02251	1	2101	-0.0116635
GBL	Smc02251	1	3301	-0.00318713
GBL	Smc02251	2	1	0
GBL	Smc02251	2	301	0.00604061
GBL	Smc02251	2	901	0.00659301
GBL	Smc02251	2	2101	0.0115335
GBL	Smc02251	2	3301	0.0135343
GBL	Smc02251	3	1	0
GBL	Smc02251	3	301	-0.00707638
GBL	Smc02251	3	901	-0.00943398
GBL	Smc02251	3	2101	-0.00357225
GBL	Smc02251	3	3301	0.00787407
GBL	Smc02251	4	1	0
GBL	Smc02251	4	301	0.00151987
GBL	Smc02251	4	901	0.00263833
GBL	Smc02251	4	2101	0.0108539
GBL	Smc02251	4	3301	0.008711
GBL	Smc02251	5	1	0
GBL	Smc02251	5	301	-0.00964368
GBL	Smc02251	5	901	-0.00573732
GBL	Smc02251	5	2101	0.00534571
GBL	Smc02251	5	3301	0.0088288
GBL	Smc02251	6	1	0
GBL	Smc02251	6	301	-0.00178011
GBL	Smc02251	6	901	0.0119011
GBL	Smc02251	6	2101	0.0138542
GBL	Smc02251	6	3301	0.0254246
GBL	Smc02251	7	1	0
GBL	Smc02251	7	301	-0.00389366
GBL	Smc02251	7	901	0.00241123
GBL	Smc02251	7	2101	0.00689359
GBL	Smc02251	7	3301	0.00603252
GBL	Smc02251	8	1	0
GBL	Smc02251	8	301	0.00377487
GBL	Smc02251	8	901	0.00136526
GBL	Smc02251	8	2101	-0.00173753
GBL	Smc02251	8	3301	-0.00234656
GBL	Smc02262	1	1	0
GBL	Smc02262	1	301	0.247152
GBL	Smc02262	1	901	0.4485
GBL	Smc02262	1	2101	0.842424
GBL	Smc02262	1	3301	1.03921
GBL	Smc02262	2	1	0
GBL	Smc02262	2	301	0.171392
GBL	Smc02262	2	901	0.30991
GBL	Smc02262	2	2101	0.859675
GBL	Smc02262	2	3301	0.896782
GBL	Smc02262	3	1	0
GBL	Smc02262	3	301	0.26969
GBL	Smc02262	3	901	0.502978
GBL	Smc02262	3	2101	0.789702
GBL	Smc02262	3	3301	0.914094
GBL	Smc02262	4	1	0
GBL	Smc02262	4	301	0.257308
GBL	Smc02262	4	901	0.476676
GBL	Smc02262	4	2101	0.784946
GBL	Smc02262	4	3301	0.937041
GBL	Smc02262	5	1	0
GBL	Smc02262	5	301	0.327111
GBL	Smc02262	5	901	0.568289
GBL	Smc02262	5	2101	0.843052
GBL	Smc02262	5	3301	1.17494
GBL	Smc02262	6	1	0
GBL	Smc02262	6	301	0.236284
GBL	Smc02262	6	901	0.360084
GBL	Smc02262	6	2101	1.15039
GBL	Smc02262	6	3301	1.04451
GBL	Smc02262	7	1	0
GBL	Smc02262	7	301	0.287452
GBL	Smc02262	7	901	0.46078
GBL	Smc02262	7	2101	0.88679
GBL	Smc02262	7	3301	1.04575
GBL	Smc02262	8	1	0
GBL	Smc02262	8	301	0.301443
GBL	Smc02262	8	901	0.457429
GBL	Smc02262	8	2101	0.834514
GBL	Smc02262	8	3301	0.947672
GBL	Smc04386	1	1	0
GBL	Smc04386	1	301	0.0151788
GBL	Smc04386	1	901	0.0150325
GBL	Smc04386	1	2101	0.00820846
GBL	Smc04386	1	3301	0.0485387
GBL	Smc04386	2	1	0
GBL	Smc04386	2	301	0.00348446
GBL	Smc04386	2	901	-0.0166713
GBL	Smc04386	2	2101	0.0617123
GBL	Smc04386	2	3301	-0.00905347
GBL	Smc04386	3	1	0
GBL	Smc04386	3	301	0.0681591
GBL	Smc04386	3	901	0.0155652
GBL	Smc04386	3	2101	0.0429739
GBL	Smc04386	3	3301	0.0452075
GBL	Smc04386	4	1	0
GBL	Smc04386	4	301	0.00821596
GBL	Smc04386	4	901	0.0100864
GBL	Smc04386	4	2101	0.0143148
GBL	Smc04386	4	3301	0.0324416
GBL	Smc04386	5	1	0
GBL	Smc04386	5	301	-0.00678298
GBL	Smc04386	5	901	0.00418307
GBL	Smc04386	5	2101	-0.00253454
GBL	Smc04386	5	3301	0.0187898
GBL	Smc04386	6	1	0
GBL	Smc04386	6	301	0.0107167
GBL	Smc04386	6	901	0.00300908
GBL	Smc04386	6	2101	0.0663593
GBL	Smc04386	6	3301	0.00230502
GBL	Smc04386	7	1	0
GBL	Smc04386	7	301	0.0536448
GBL	Smc04386	7	901	-0.0104905
GBL	Smc04386	7	2101	0.0220517
GBL	Smc04386	7	3301	0.0183093
GBL	Smc04386	8	1	0
GBL	Smc04386	8	301	0.000152269
GBL	Smc04386	8	901	0.00993312
GBL	Smc04386	8	2101	0.000939074
GBL	Smc04386	8	3301	0.0394734
GBL	control	1	1	0
GBL	control	1	301	0.0125744
GBL	control	1	901	-0.0189347
GBL	control	1	2101	-0.0085697
GBL	control	1	3301	-0.0226867
GBL	control	2	1	0
GBL	control	2	301	0.0711402
GBL	control	2	901	0.00134314
GBL	control	2	2101	-0.00597292
GBL	control	2	3301	0.0466957
GBL	control	3	1	0
GBL	control	3	301	0.0833806
GBL	control	3	901	0.0123484
GBL	control	3	2101	0.0047664
GBL	control	3	3301	0.00911253
GBL	control	4	1	0
GBL	control	4	301	-0.014536
GBL	control	4	901	0.0487578
GBL	control	4	2101	-0.0255499
GBL	control	4	3301	-0.0184394
GBL	control	5	1	0
GBL	control	5	301	-0.00316998
GBL	control	5	901	-0.0299781
GBL	control	5	2101	-0.0053317
GBL	control	5	3301	-0.0226434
GBL	control	6	1	0
GBL	control	6	301	0.036997
GBL	control	6	901	-0.00842045
GBL	control	6	2101	-0.00445715
GBL	control	6	3301	0.0147366
GBL	control	7	1	0
GBL	control	7	301	0.0776618
GBL	control	7	901	0.0171376
GBL	control	7	2101	0.0061976
GBL	control	7	3301	0.0354285
GBL	control	8	1	0
GBL	control	8	301	-0.0108631
GBL	control	8	901	0.0137871
GBL	control	8	2101	-0.016429
GBL	control	8	3301	-0.00651598
GBL	control	1	1	0
GBL	control	1	421	0.00654831
GBL	control	1	901	-0.000491848
GBL	control	1	2101	0.00279028
GBL	control	1	3301	0.00257144
GBL	control	2	1	0
GBL	control	2	421	-0.0018266
GBL	control	2	901	-0.0042068
GBL	control	2	2101	0.0118086
GBL	control	2	3301	0.000987236
GBL	control	3	1	0
GBL	control	3	421	-0.00898282
GBL	control	3	901	-0.00677314
GBL	control	3	2101	0.0145062
GBL	control	3	3301	-0.0122765
GBL	control	4	1	0
GBL	control	4	421	-0.0163312
GBL	control	4	901	-0.0131948
GBL	control	4	2101	-0.0102665
GBL	control	4	3301	-0.00588639
GBL	control	5	1	0
GBL	control	5	421	-0.00215373
GBL	control	5	901	-0.0146603
GBL	control	5	2101	0.00143918
GBL	control	5	3301	0.00619359
GBL	control	6	1	0
GBL	control	6	421	-0.00830248
GBL	control	6	901	0.000606822
GBL	control	6	2101	-0.0044589
GBL	control	6	3301	-0.00699489
GBL	control	7	1	0
GBL	control	7	421	0.0040542
GBL	control	7	901	-0.0137199
GBL	control	7	2101	-0.000274025
GBL	control	7	3301	-0.0100094
GBL	control	8	1	0
GBL	control	8	421	-0.0122174
GBL	control	8	901	-0.0104104
GBL	control	8	2101	0.00212944
GBL	control	8	3301	-0.00405161
GBL	control	1	1	0
GBL	control	1	301	0.00345399
GBL	control	1	901	0.00995484
GBL	control	1	2101	0.00929832
GBL	control	1	3301	0.00864299
GBL	control	2	1	0
GBL	control	2	301	0.00162969
GBL	control	2	901	-0.00526898
GBL	control	2	2101	0.00356665
GBL	control	2	3301	0.0262939
GBL	control	3	1	0
GBL	control	3	301	-0.0115883
GBL	control	3	901	-0.0072828
GBL	control	3	2101	-0.00273878
GBL	control	3	3301	0.00358812
GBL	control	4	1	0
GBL	control	4	301	-0.00673596
GBL	control	4	901	0.00926572
GBL	control	4	2101	0.00225101
GBL	control	4	3301	0.00536559
GBL	control	5	1	0
GBL	control	5	301	-0.00336118
GBL	control	5	901	0.00221609
GBL	control	5	2101	0.00806253
GBL	control	5	3301	0.0216259
GBL	control	6	1	0
GBL	control	6	301	-0.00828879
GBL	control	6	901	-0.00239752
GBL	control	6	2101	-0.0070044
GBL	control	6	3301	0.00621461
GBL	control	7	1	0
GBL	control	7	301	-0.00829741
GBL	control	7	901	0.0068829
GBL	control	7	2101	0.000803397
GBL	control	7	3301	0.0118194
GBL	control	8	1	0
GBL	control	8	301	-8.92341e-05
GBL	control	8	901	0.00137552
GBL	control	8	2101	0.0167066
GBL	control	8	3301	0.00451348
GBL	control	1	1	0
GBL	control	1	301	0.00103727
GBL	control	1	901	-0.00404412
GBL	control	1	2101	0.000297866
GBL	control	1	3301	-0.000298048
GBL	control	2	1	0
GBL	control	2	301	-0.000705047
GBL	control	2	901	-0.0015969
GBL	control	2	2101	0.0030666
GBL	control	2	3301	-0.00770091
GBL	control	3	1	0
GBL	control	3	301	-0.00506556
GBL	control	3	901	-0.00186589
GBL	control	3	2101	-0.013346
GBL	control	3	3301	-0.00193777
GBL	control	4	1	0
GBL	control	4	301	-0.00508287
GBL	control	4	901	-0.00406656
GBL	control	4	2101	0.00165114
GBL	control	4	3301	-0.00852954
GBL	control	5	1	0
GBL	control	5	301	0.0186269
GBL	control	5	901	0.0189798
GBL	control	5	2101	0.00766633
GBL	control	5	3301	0.0102181
GBL	control	6	1	0
GBL	control	6	301	-0.00143782
GBL	control	6	901	-0.00775753
GBL	control	6	2101	-0.00737655
GBL	control	6	3301	0.010479
GBL	control	7	1	0
GBL	control	7	301	-0.00714046
GBL	control	7	901	0.0014896
GBL	control	7	2101	-0.0165929
GBL	control	7	3301	-0.00321428
GBL	control	8	1	0
GBL	control	8	301	-0.0122814
GBL	control	8	901	-0.0173999
GBL	control	8	2101	-0.00636798
GBL	control	8	3301	-0.0175386
ABL	SMb20423	1	1	0
ABL	SMb20423	1	421	-0.0108015
ABL	SMb20423	1	901	0.00500131
ABL	SMb20423	1	2101	0.0229503
ABL	SMb20423	1	3301	0.073329
ABL	SMb20423	2	1	0
ABL	SMb20423	2	421	0.0204662
ABL	SMb20423	2	901	0.0240649
ABL	SMb20423	2	2101	0.0257146
ABL	SMb20423	2	3301	0.0510401
ABL	SMb20423	3	1	0
ABL	SMb20423	3	421	0.0188894
ABL	SMb20423	3	901	0.0052673
ABL	SMb20423	3	2101	-0.00190643
ABL	SMb20423	3	3301	0.0365006
ABL	SMb20423	4	1	0
ABL	SMb20423	4	421	-0.0170368
ABL	SMb20423	4	901	0.0109652
ABL	SMb20423	4	2101	0.0117019
ABL	SMb20423	4	3301	0.080466
ABL	SMb20423	5	1	0
ABL	SMb20423	5	421	-0.0122305
ABL	SMb20423	5	901	-0.024739
ABL	SMb20423	5	2101	-0.0153565
ABL	SMb20423	5	3301	0.0318448
ABL	SMb20423	6	1	0
ABL	SMb20423	6	421	-0.00909263
ABL	SMb20423	6	901	0.00994267
ABL	SMb20423	6	2101	0.0507845
ABL	SMb20423	6	3301	0.0540665
ABL	SMb20423	7	1	0
ABL	SMb20423	7	421	0.0129217
ABL	SMb20423	7	901	0.0274276
ABL	SMb20423	7	2101	0.0211985
ABL	SMb20423	7	3301	0.044281
ABL	SMb20423	8	1	0
ABL	SMb20423	8	421	0.00633795
ABL	SMb20423	8	901	0.00697299
ABL	SMb20423	8	2101	0.0412048
ABL	SMb20423	8	3301	0.0262086
ABL	SMc04388	1	1	0
ABL	SMc04388	1	301	0.00914494
ABL	SMc04388	1	901	-0.00188688
ABL	SMc04388	1	2101	0.00842864
ABL	SMc04388	1	3301	0.00474342
ABL	SMc04388	2	1	0
ABL	SMc04388	2	301	0.0116435
ABL	SMc04388	2	901	0.0234702
ABL	SMc04388	2	2101	0.000158715
ABL	SMc04388	2	3301	0.00221721
ABL	SMc04388	3	1	0
ABL	SMc04388	3	301	-0.0101549
ABL	SMc04388	3	901	-0.00769358
ABL	SMc04388	3	2101	0.00061736
ABL	SMc04388	3	3301	0.0144583
ABL	SMc04388	4	1	0
ABL	SMc04388	4	301	-0.023426
ABL	SMc04388	4	901	0.0101826
ABL	SMc04388	4	2101	-0.0198111
ABL	SMc04388	4	3301	-0.0234153
ABL	SMc04388	5	1	0
ABL	SMc04388	5	301	-0.00735039
ABL	SMc04388	5	901	0.0199237
ABL	SMc04388	5	2101	-0.0133176
ABL	SMc04388	5	3301	0.0199223
ABL	SMc04388	6	1	0
ABL	SMc04388	6	301	-0.00127089
ABL	SMc04388	6	901	0.0121213
ABL	SMc04388	6	2101	0.00935696
ABL	SMc04388	6	3301	0.024193
ABL	SMc04388	7	1	0
ABL	SMc04388	7	301	-0.00391015
ABL	SMc04388	7	901	-0.015929
ABL	SMc04388	7	2101	-0.0193321
ABL	SMc04388	7	3301	-0.009036
ABL	SMc04388	8	1	0
ABL	SMc04388	8	301	0.00636548
ABL	SMc04388	8	901	0.0061407
ABL	SMc04388	8	2101	0.0176822
ABL	SMc04388	8	3301	0.00529599
ABL	Smc00490	1	1	0
ABL	Smc00490	1	301	-0.0159682
ABL	Smc00490	1	901	-0.00746221
ABL	Smc00490	1	2101	-0.0164737
ABL	Smc00490	1	3301	-0.0203331
ABL	Smc00490	2	1	0
ABL	Smc00490	2	301	0.00129284
ABL	Smc00490	2	901	-0.0045331
ABL	Smc00490	2	2101	-0.00283983
ABL	Smc00490	2	3301	0.00550607
ABL	Smc00490	3	1	0
ABL	Smc00490	3	301	0.0143671
ABL	Smc00490	3	901	0.00993157
ABL	Smc00490	3	2101	0.00982937
ABL	Smc00490	3	3301	0.00989736
ABL	Smc00490	4	1	0
ABL	Smc00490	4	301	-0.0013697
ABL	Smc00490	4	901	0.00739222
ABL	Smc00490	4	2101	-0.00285828
ABL	Smc00490	4	3301	0.0125971
ABL	Smc00490	5	1	0
ABL	Smc00490	5	301	0.0170861
ABL	Smc00490	5	901	0.0245691
ABL	Smc00490	5	2101	0.0221498
ABL	Smc00490	5	3301	0.013661
ABL	Smc00490	6	1	0
ABL	Smc00490	6	301	-0.00569666
ABL	Smc00490	6	901	0.00133694
ABL	Smc00490	6	2101	0.00420719
ABL	Smc00490	6	3301	0.0109073
ABL	Smc00490	7	1	0
ABL	Smc00490	7	301	-0.01688
ABL	Smc00490	7	901	0.0027542
ABL	Smc00490	7	2101	-0.0178846
ABL	Smc00490	7	3301	-0.0016305
ABL	Smc00490	8	1	0
ABL	Smc00490	8	301	0.0138071
ABL	Smc00490	8	901	-0.00901665
ABL	Smc00490	8	2101	-0.0113888
ABL	Smc00490	8	3301	-0.00123123
ABL	Smc02138	1	1	0
ABL	Smc02138	1	421	-0.0177928
ABL	Smc02138	1	901	-0.00415089
ABL	Smc02138	1	2101	0.0224459
ABL	Smc02138	1	3301	0.0533035
ABL	Smc02138	2	1	0
ABL	Smc02138	2	421	0.0106266
ABL	Smc02138	2	901	0.0303513
ABL	Smc02138	2	2101	0.0385988
ABL	Smc02138	2	3301	0.0305567
ABL	Smc02138	3	1	0
ABL	Smc02138	3	421	-0.00254625
ABL	Smc02138	3	901	-0.00318947
ABL	Smc02138	3	2101	0.018008
ABL	Smc02138	3	3301	0.044834
ABL	Smc02138	4	1	0
ABL	Smc02138	4	421	-0.00377327
ABL	Smc02138	4	901	0.00892141
ABL	Smc02138	4	2101	0.0623324
ABL	Smc02138	4	3301	0.0419532
ABL	Smc02138	5	1	0
ABL	Smc02138	5	421	-0.0131381
ABL	Smc02138	5	901	0.0220044
ABL	Smc02138	5	2101	0.019159
ABL	Smc02138	5	3301	0.0408989
ABL	Smc02138	6	1	0
ABL	Smc02138	6	421	-0.0086998
ABL	Smc02138	6	901	0.0465688
ABL	Smc02138	6	2101	0.0891543
ABL	Smc02138	6	3301	0.0500312
ABL	Smc02138	7	1	0
ABL	Smc02138	7	421	-0.00722436
ABL	Smc02138	7	901	-0.0182039
ABL	Smc02138	7	2101	0.0245823
ABL	Smc02138	7	3301	0.0384488
ABL	Smc02138	8	1	0
ABL	Smc02138	8	421	0.00268375
ABL	Smc02138	8	901	0.0542266
ABL	Smc02138	8	2101	0.0839195
ABL	Smc02138	8	3301	0.0614948
ABL	Smc02251	1	1	0
ABL	Smc02251	1	301	-0.0384748
ABL	Smc02251	1	901	0.0935712
ABL	Smc02251	1	2101	0.238934
ABL	Smc02251	1	3301	0.205373
ABL	Smc02251	2	1	0
ABL	Smc02251	2	301	0.0384729
ABL	Smc02251	2	901	0.088923
ABL	Smc02251	2	2101	0.137507
ABL	Smc02251	2	3301	0.189664
ABL	Smc02251	3	1	0
ABL	Smc02251	3	301	0.0430735
ABL	Smc02251	3	901	0.110799
ABL	Smc02251	3	2101	0.242715
ABL	Smc02251	3	3301	0.304553
ABL	Smc02251	4	1	0
ABL	Smc02251	4	301	0.020353
ABL	Smc02251	4	901	0.0839722
ABL	Smc02251	4	2101	0.191089
ABL	Smc02251	4	3301	0.213921
ABL	Smc02251	5	1	0
ABL	Smc02251	5	301	0.0433953
ABL	Smc02251	5	901	0.114362
ABL	Smc02251	5	2101	0.207106
ABL	Smc02251	5	3301	0.384738
ABL	Smc02251	6	1	0
ABL	Smc02251	6	301	-0.00194637
ABL	Smc02251	6	901	0.0188752
ABL	Smc02251	6	2101	0.213447
ABL	Smc02251	6	3301	0.277598
ABL	Smc02251	7	1	0
ABL	Smc02251	7	301	0.0295567
ABL	Smc02251	7	901	0.0836597
ABL	Smc02251	7	2101	0.223338
ABL	Smc02251	7	3301	0.316877
ABL	Smc02251	8	1	0
ABL	Smc02251	8	301	0.0355243
ABL	Smc02251	8	901	0.0670423
ABL	Smc02251	8	2101	0.238161
ABL	Smc02251	8	3301	0.273852
ABL	Smc02262	1	1	0
ABL	Smc02262	1	301	0.287614
ABL	Smc02262	1	901	0.316704
ABL	Smc02262	1	2101	0.711512
ABL	Smc02262	1	3301	1.20929
ABL	Smc02262	2	1	0
ABL	Smc02262	2	301	0.0963762
ABL	Smc02262	2	901	0.279706
ABL	Smc02262	2	2101	0.631026
ABL	Smc02262	2	3301	0.888367
ABL	Smc02262	3	1	0
ABL	Smc02262	3	301	0.171938
ABL	Smc02262	3	901	0.350251
ABL	Smc02262	3	2101	0.738545
ABL	Smc02262	3	3301	0.890742
ABL	Smc02262	4	1	0
ABL	Smc02262	4	301	0.247344
ABL	Smc02262	4	901	0.475497
ABL	Smc02262	4	2101	0.860803
ABL	Smc02262	4	3301	0.929939
ABL	Smc02262	5	1	0
ABL	Smc02262	5	301	0.288012
ABL	Smc02262	5	901	0.417914
ABL	Smc02262	5	2101	0.685239
ABL	Smc02262	5	3301	1.17553
ABL	Smc02262	6	1	0
ABL	Smc02262	6	301	0.255235
ABL	Smc02262	6	901	0.416133
ABL	Smc02262	6	2101	0.919735
ABL	Smc02262	6	3301	0.935757
ABL	Smc02262	7	1	0
ABL	Smc02262	7	301	0.173596
ABL	Smc02262	7	901	0.365445
ABL	Smc02262	7	2101	0.817999
ABL	Smc02262	7	3301	0.870964
ABL	Smc02262	8	1	0
ABL	Smc02262	8	301	0.15476
ABL	Smc02262	8	901	0.20112
ABL	Smc02262	8	2101	0.805696
ABL	Smc02262	8	3301	1.09942
ABL	Smc04386	1	1	0
ABL	Smc04386	1	301	-0.0190114
ABL	Smc04386	1	901	-0.00610537
ABL	Smc04386	1	2101	0.247975
ABL	Smc04386	1	3301	0.288725
ABL	Smc04386	2	1	0
ABL	Smc04386	2	301	0.00557332
ABL	Smc04386	2	901	0.0529344
ABL	Smc04386	2	2101	0.16969
ABL	Smc04386	2	3301	0.171667
ABL	Smc04386	3	1	0
ABL	Smc04386	3	301	0.117893
ABL	Smc04386	3	901	0.0520961
ABL	Smc04386	3	2101	0.153184
ABL	Smc04386	3	3301	0.24855
ABL	Smc04386	4	1	0
ABL	Smc04386	4	301	0.00643964
ABL	Smc04386	4	901	0.0268961
ABL	Smc04386	4	2101	0.192585
ABL	Smc04386	4	3301	0.232959
ABL	Smc04386	5	1	0
ABL	Smc04386	5	301	-0.0159672
ABL	Smc04386	5	901	0.0298967
ABL	Smc04386	5	2101	0.216366
ABL	Smc04386	5	3301	0.326112
ABL	Smc04386	6	1	0
ABL	Smc04386	6	301	-0.00240903
ABL	Smc04386	6	901	0.0479242
ABL	Smc04386	6	2101	0.172824
ABL	Smc04386	6	3301	0.283335
ABL	Smc04386	7	1	0
ABL	Smc04386	7	301	0.0522948
ABL	Smc04386	7	901	0.0391776
ABL	Smc04386	7	2101	0.156779
ABL	Smc04386	7	3301	0.249119
ABL	Smc04386	8	1	0
ABL	Smc04386	8	301	-0.00312671
ABL	Smc04386	8	901	0.0602348
ABL	Smc04386	8	2101	0.150724
ABL	Smc04386	8	3301	0.2721
ABL	control	1	1	0
ABL	control	1	301	0.0201587
ABL	control	1	901	-0.01702
ABL	control	1	2101	-0.00857531
ABL	control	1	3301	-0.000413137
ABL	control	2	1	0
ABL	control	2	301	0.0841871
ABL	control	2	901	0.00572005
ABL	control	2	2101	0.00405351
ABL	control	2	3301	0.0341712
ABL	control	3	1	0
ABL	control	3	301	0.00830452
ABL	control	3	901	0.00680859
ABL	control	3	2101	0.00226222
ABL	control	3	3301	0.0241959
ABL	control	4	1	0
ABL	control	4	301	-0.00625165
ABL	control	4	901	0.0095884
ABL	control	4	2101	0.0044193
ABL	control	4	3301	0.0301167
ABL	control	5	1	0
ABL	control	5	301	-0.00480423
ABL	control	5	901	-0.0298854
ABL	control	5	2101	-0.0150326
ABL	control	5	3301	-0.0103304
ABL	control	6	1	0
ABL	control	6	301	0.00770267
ABL	control	6	901	-0.0155976
ABL	control	6	2101	-0.0385801
ABL	control	6	3301	-0.00359664
ABL	control	7	1	0
ABL	control	7	301	0.0320531
ABL	control	7	901	0.0262185
ABL	control	7	2101	-6.72265e-06
ABL	control	7	3301	0.00342849
ABL	control	8	1	0
ABL	control	8	301	-0.00835335
ABL	control	8	901	0.0159901
ABL	control	8	2101	0.0163578
ABL	control	8	3301	-0.00196022
ABL	control	1	1	0
ABL	control	1	421	0.00407628
ABL	control	1	901	0.0154282
ABL	control	1	2101	0.0394736
ABL	control	1	3301	0.0221497
ABL	control	2	1	0
ABL	control	2	421	-0.00781013
ABL	control	2	901	-0.0160809
ABL	control	2	2101	-0.0170848
ABL	control	2	3301	-0.0169513
ABL	control	3	1	0
ABL	control	3	421	-0.0369212
ABL	control	3	901	-0.0312332
ABL	control	3	2101	-0.0181414
ABL	control	3	3301	-0.0247841
ABL	control	4	1	0
ABL	control	4	421	0.0127056
ABL	control	4	901	-0.00984714
ABL	control	4	2101	-0.0116137
ABL	control	4	3301	0.014565
ABL	control	5	1	0
ABL	control	5	421	0.0156943
ABL	control	5	901	0.01832
ABL	control	5	2101	0.0143626
ABL	control	5	3301	0.016567
ABL	control	6	1	0
ABL	control	6	421	-0.0128769
ABL	control	6	901	-0.0120359
ABL	control	6	2101	-0.00937814
ABL	control	6	3301	-0.0163624
ABL	control	7	1	0
ABL	control	7	421	-0.000160634
ABL	control	7	901	-0.0186736
ABL	control	7	2101	-0.00168076
ABL	control	7	3301	-0.0146661
ABL	control	8	1	0
ABL	control	8	421	-0.00663522
ABL	control	8	901	0.00247305
ABL	control	8	2101	0.0189464
ABL	control	8	3301	0.0107832
ABL	control	1	1	0
ABL	control	1	301	-0.0316278
ABL	control	1	901	0.0100944
ABL	control	1	2101	-0.01982
ABL	control	1	3301	-0.0193348
ABL	control	2	1	0
ABL	control	2	301	0.023529
ABL	control	2	901	0.0175395
ABL	control	2	2101	0.0119738
ABL	control	2	3301	0.0387981
ABL	control	3	1	0
ABL	control	3	301	0.00857488
ABL	control	3	901	0.00837692
ABL	control	3	2101	0.0294092
ABL	control	3	3301	0.0129408
ABL	control	4	1	0
ABL	control	4	301	-0.0108288
ABL	control	4	901	0.0141878
ABL	control	4	2101	-0.0216872
ABL	control	4	3301	-0.00849021
ABL	control	5	1	0
ABL	control	5	301	-0.00740185
ABL	control	5	901	0.0134945
ABL	control	5	2101	0.0205142
ABL	control	5	3301	-3.33008e-05
ABL	control	6	1	0
ABL	control	6	301	6.17508e-05
ABL	control	6	901	-0.00627921
ABL	control	6	2101	-0.0195455
ABL	control	6	3301	0.00387448
ABL	control	7	1	0
ABL	control	7	301	0.0335155
ABL	control	7	901	0.0105617
ABL	control	7	2101	0.010843
ABL	control	7	3301	0.017815
ABL	control	8	1	0
ABL	control	8	301	-0.00341568
ABL	control	8	901	0.000787429
ABL	control	8	2101	0.0133451
ABL	control	8	3301	-0.00025848
ABL	control	1	1	0
ABL	control	1	301	0.00792247
ABL	control	1	901	0.0159814
ABL	control	1	2101	0.0297789
ABL	control	1	3301	0.00436764
ABL	control	2	1	0
ABL	control	2	301	0.0149694
ABL	control	2	901	0.0193459
ABL	control	2	2101	-0.00181192
ABL	control	2	3301	0.00676765
ABL	control	3	1	0
ABL	control	3	301	0.015923
ABL	control	3	901	-0.00940249
ABL	control	3	2101	0.00848407
ABL	control	3	3301	0.00622202
ABL	control	4	1	0
ABL	control	4	301	0.0092911
ABL	control	4	901	-0.0204611
ABL	control	4	2101	-0.0143178
ABL	control	4	3301	-0.00987138
ABL	control	5	1	0
ABL	control	5	301	-0.00120074
ABL	control	5	901	-0.00214647
ABL	control	5	2101	0.0470518
ABL	control	5	3301	-0.000747877
ABL	control	6	1	0
ABL	control	6	301	-0.00655902
ABL	control	6	901	-0.0181792
ABL	control	6	2101	0.000426667
ABL	control	6	3301	-0.00841425
ABL	control	7	1	0
ABL	control	7	301	0.00203912
ABL	control	7	901	-0.00705885
ABL	control	7	2101	0.0076139
ABL	control	7	3301	0.0180559
ABL	control	8	1	0
ABL	control	8	301	-0.0104704
ABL	control	8	901	0.00216835
ABL	control	8	2101	-0.022871
ABL	control	8	3301	-0.0115987
Pyr5C	SMb20423	1	1	0
Pyr5C	SMb20423	1	421	0.000175738
Pyr5C	SMb20423	1	901	0.079264
Pyr5C	SMb20423	1	2101	-0.00282167
Pyr5C	SMb20423	1	3301	0.0785255
Pyr5C	SMb20423	2	1	0
Pyr5C	SMb20423	2	421	0.0927143
Pyr5C	SMb20423	2	901	-0.00476642
Pyr5C	SMb20423	2	2101	0.036423
Pyr5C	SMb20423	2	3301	0.0991364
Pyr5C	SMb20423	3	1	0
Pyr5C	SMb20423	3	421	0.0796287
Pyr5C	SMb20423	3	901	0.0611884
Pyr5C	SMb20423	3	2101	0.0079537
Pyr5C	SMb20423	3	3301	0.0964236
Pyr5C	SMb20423	4	1	0
Pyr5C	SMb20423	4	421	-0.028929
Pyr5C	SMb20423	4	901	-0.0985182
Pyr5C	SMb20423	4	2101	-0.0216499
Pyr5C	SMb20423	4	3301	0.0882709
Pyr5C	SMb20423	5	1	0
Pyr5C	SMb20423	5	421	-0.0196771
Pyr5C	SMb20423	5	901	-0.0132132
Pyr5C	SMb20423	5	2101	-0.00606933
Pyr5C	SMb20423	5	3301	0.068708
Pyr5C	SMb20423	6	1	0
Pyr5C	SMb20423	6	421	0.0425447
Pyr5C	SMb20423	6	901	-0.0550472
Pyr5C	SMb20423	6	2101	-0.0213003
Pyr5C	SMb20423	6	3301	0.0884565
Pyr5C	SMb20423	7	1	0
Pyr5C	SMb20423	7	421	0.0380276
Pyr5C	SMb20423	7	901	0.12766
Pyr5C	SMb20423	7	2101	-0.00526924
Pyr5C	SMb20423	7	3301	0.122307
Pyr5C	SMb20423	8	1	0
Pyr5C	SMb20423	8	421	-0.0124928
Pyr5C	SMb20423	8	901	-0.10806
Pyr5C	SMb20423	8	2101	-0.0431848
Pyr5C	SMb20423	8	3301	0.0342794
Pyr5C	SMc04388	1	1	0
Pyr5C	SMc04388	1	301	-0.00512437
Pyr5C	SMc04388	1	901	-0.00615755
Pyr5C	SMc04388	1	2101	0.0186186
Pyr5C	SMc04388	1	3301	0.0551902
Pyr5C	SMc04388	2	1	0
Pyr5C	SMc04388	2	301	0.0105189
Pyr5C	SMc04388	2	901	0.0480019
Pyr5C	SMc04388	2	2101	0.0643415
Pyr5C	SMc04388	2	3301	0.00106214
Pyr5C	SMc04388	3	1	0
Pyr5C	SMc04388	3	301	0.0875537
Pyr5C	SMc04388	3	901	0.128426
Pyr5C	SMc04388	3	2101	0.0550447
Pyr5C	SMc04388	3	3301	0.111344
Pyr5C	SMc04388	4	1	0
Pyr5C	SMc04388	4	301	-0.0503106
Pyr5C	SMc04388	4	901	0.0307894
Pyr5C	SMc04388	4	2101	0.0268633
Pyr5C	SMc04388	4	3301	-0.0233143
Pyr5C	SMc04388	5	1	0
Pyr5C	SMc04388	5	301	0.0177152
Pyr5C	SMc04388	5	901	0.0254932
Pyr5C	SMc04388	5	2101	0.00529162
Pyr5C	SMc04388	5	3301	0.03907
Pyr5C	SMc04388	6	1	0
Pyr5C	SMc04388	6	301	0.00083499
Pyr5C	SMc04388	6	901	0.0395739
Pyr5C	SMc04388	6	2101	0.00425774
Pyr5C	SMc04388	6	3301	-0.005651
Pyr5C	SMc04388	7	1	0
Pyr5C	SMc04388	7	301	0.0931061
Pyr5C	SMc04388	7	901	0.154278
Pyr5C	SMc04388	7	2101	0.0585903
Pyr5C	SMc04388	7	3301	0.143682
Pyr5C	SMc04388	8	1	0
Pyr5C	SMc04388	8	301	-0.0884473
Pyr5C	SMc04388	8	901	-0.0332614
Pyr5C	SMc04388	8	2101	-0.0213512
Pyr5C	SMc04388	8	3301	-0.0657228
Pyr5C	Smc00490	1	1	0
Pyr5C	Smc00490	1	301	0.0720377
Pyr5C	Smc00490	1	901	-0.0147989
Pyr5C	Smc00490	1	2101	0.0143392
Pyr5C	Smc00490	1	3301	-0.0111985
Pyr5C	Smc00490	2	1	0
Pyr5C	Smc00490	2	301	0.0563612
Pyr5C	Smc00490	2	901	0.0146428
Pyr5C	Smc00490	2	2101	0.0177876
Pyr5C	Smc00490	2	3301	0.0561743
Pyr5C	Smc00490	3	1	0
Pyr5C	Smc00490	3	301	-0.00272171
Pyr5C	Smc00490	3	901	-0.139361
Pyr5C	Smc00490	3	2101	-0.0252128
Pyr5C	Smc00490	3	3301	-0.0257459
Pyr5C	Smc00490	4	1	0
Pyr5C	Smc00490	4	301	-0.00601466
Pyr5C	Smc00490	4	901	-0.00646438
Pyr5C	Smc00490	4	2101	0.0174345
Pyr5C	Smc00490	4	3301	-0.0464666
Pyr5C	Smc00490	5	1	0
Pyr5C	Smc00490	5	301	-0.0115327
Pyr5C	Smc00490	5	901	0.026906
Pyr5C	Smc00490	5	2101	-0.0498301
Pyr5C	Smc00490	5	3301	0.0374065
Pyr5C	Smc00490	6	1	0
Pyr5C	Smc00490	6	301	-0.0537883
Pyr5C	Smc00490	6	901	-0.0426544
Pyr5C	Smc00490	6	2101	-0.0190001
Pyr5C	Smc00490	6	3301	-0.0418594
Pyr5C	Smc00490	7	1	0
Pyr5C	Smc00490	7	301	0.042338
Pyr5C	Smc00490	7	901	-0.112282
Pyr5C	Smc00490	7	2101	-0.00813207
Pyr5C	Smc00490	7	3301	-0.00806271
Pyr5C	Smc00490	8	1	0
Pyr5C	Smc00490	8	301	-0.0280617
Pyr5C	Smc00490	8	901	-0.0284032
Pyr5C	Smc00490	8	2101	-0.0328794
Pyr5C	Smc00490	8	3301	-0.0165528
Pyr5C	Smc02138	1	1	0
Pyr5C	Smc02138	1	421	0.044304
Pyr5C	Smc02138	1	901	0.0828002
Pyr5C	Smc02138	1	2101	0.116871
Pyr5C	Smc02138	1	3301	0.161966
Pyr5C	Smc02138	2	1	0
Pyr5C	Smc02138	2	421	-0.0653882
Pyr5C	Smc02138	2	901	-0.00727908
Pyr5C	Smc02138	2	2101	0.0921408
Pyr5C	Smc02138	2	3301	0.195726
Pyr5C	Smc02138	3	1	0
Pyr5C	Smc02138	3	421	0.064698
Pyr5C	Smc02138	3	901	0.0611668
Pyr5C	Smc02138	3	2101	0.105033
Pyr5C	Smc02138	3	3301	0.194302
Pyr5C	Smc02138	4	1	0
Pyr5C	Smc02138	4	421	-0.141567
Pyr5C	Smc02138	4	901	0.00191168
Pyr5C	Smc02138	4	2101	0.0644238
Pyr5C	Smc02138	4	3301	0.0776088
Pyr5C	Smc02138	5	1	0
Pyr5C	Smc02138	5	421	0.090263
Pyr5C	Smc02138	5	901	0.142133
Pyr5C	Smc02138	5	2101	0.146628
Pyr5C	Smc02138	5	3301	0.232208
Pyr5C	Smc02138	6	1	0
Pyr5C	Smc02138	6	421	-0.0674953
Pyr5C	Smc02138	6	901	0.0341145
Pyr5C	Smc02138	6	2101	0.0991092
Pyr5C	Smc02138	6	3301	0.212875
Pyr5C	Smc02138	7	1	0
Pyr5C	Smc02138	7	421	-0.00520415
Pyr5C	Smc02138	7	901	0.0211646
Pyr5C	Smc02138	7	2101	0.0721406
Pyr5C	Smc02138	7	3301	0.096129
Pyr5C	Smc02138	8	1	0
Pyr5C	Smc02138	8	421	-0.192229
Pyr5C	Smc02138	8	901	0.0271408
Pyr5C	Smc02138	8	2101	0.11457
Pyr5C	Smc02138	8	3301	0.137176
Pyr5C	Smc02251	1	1	0
Pyr5C	Smc02251	1	301	0.0471411
Pyr5C	Smc02251	1	901	0.0919854
Pyr5C	Smc02251	1	2101	0.223851
Pyr5C	Smc02251	1	3301	0.251071
Pyr5C	Smc02251	2	1	0
Pyr5C	Smc02251	2	301	-0.0142764
Pyr5C	Smc02251	2	901	0.0279784
Pyr5C	Smc02251	2	2101	0.151263
Pyr5C	Smc02251	2	3301	0.219056
Pyr5C	Smc02251	3	1	0
Pyr5C	Smc02251	3	301	-0.0123658
Pyr5C	Smc02251	3	901	0.0235827
Pyr5C	Smc02251	3	2101	0.140714
Pyr5C	Smc02251	3	3301	0.225378
Pyr5C	Smc02251	4	1	0
Pyr5C	Smc02251	4	301	-0.0205932
Pyr5C	Smc02251	4	901	0.0404293
Pyr5C	Smc02251	4	2101	0.106463
Pyr5C	Smc02251	4	3301	0.249205
Pyr5C	Smc02251	5	1	0
Pyr5C	Smc02251	5	301	0.0936945
Pyr5C	Smc02251	5	901	0.129187
Pyr5C	Smc02251	5	2101	0.269498
Pyr5C	Smc02251	5	3301	0.259348
Pyr5C	Smc02251	6	1	0
Pyr5C	Smc02251	6	301	0.010633
Pyr5C	Smc02251	6	901	0.00556453
Pyr5C	Smc02251	6	2101	0.0903525
Pyr5C	Smc02251	6	3301	0.209209
Pyr5C	Smc02251	7	1	0
Pyr5C	Smc02251	7	301	-0.0245173
Pyr5C	Smc02251	7	901	0.0195027
Pyr5C	Smc02251	7	2101	0.152692
Pyr5C	Smc02251	7	3301	0.201111
Pyr5C	Smc02251	8	1	0
Pyr5C	Smc02251	8	301	0.000639149
Pyr5C	Smc02251	8	901	0.0410782
Pyr5C	Smc02251	8	2101	0.185999
Pyr5C	Smc02251	8	3301	0.271877
Pyr5C	Smc02262	1	1	0
Pyr5C	Smc02262	1	301	0.323215
Pyr5C	Smc02262	1	901	0.349726
Pyr5C	Smc02262	1	2101	0.813126
Pyr5C	Smc02262	1	3301	1.0994
Pyr5C	Smc02262	2	1	0
Pyr5C	Smc02262	2	301	0.165355
Pyr5C	Smc02262	2	901	0.269839
Pyr5C	Smc02262	2	2101	0.685187
Pyr5C	Smc02262	2	3301	0.918265
Pyr5C	Smc02262	3	1	0
Pyr5C	Smc02262	3	301	0.177724
Pyr5C	Smc02262	3	901	0.333212
Pyr5C	Smc02262	3	2101	0.724594
Pyr5C	Smc02262	3	3301	0.784353
Pyr5C	Smc02262	4	1	0
Pyr5C	Smc02262	4	301	0.299749
Pyr5C	Smc02262	4	901	0.339632
Pyr5C	Smc02262	4	2101	0.647182
Pyr5C	Smc02262	4	3301	0.972306
Pyr5C	Smc02262	5	1	0
Pyr5C	Smc02262	5	301	0.246015
Pyr5C	Smc02262	5	901	0.413552
Pyr5C	Smc02262	5	2101	0.88961
Pyr5C	Smc02262	5	3301	1.19532
Pyr5C	Smc02262	6	1	0
Pyr5C	Smc02262	6	301	0.145848
Pyr5C	Smc02262	6	901	0.299899
Pyr5C	Smc02262	6	2101	0.655056
Pyr5C	Smc02262	6	3301	0.962298
Pyr5C	Smc02262	7	1	0
Pyr5C	Smc02262	7	301	0.225156
Pyr5C	Smc02262	7	901	0.380608
Pyr5C	Smc02262	7	2101	0.87427
Pyr5C	Smc02262	7	3301	0.97109
Pyr5C	Smc02262	8	1	0
Pyr5C	Smc02262	8	301	0.272419
Pyr5C	Smc02262	8	901	0.386337
Pyr5C	Smc02262	8	2101	0.79208
Pyr5C	Smc02262	8	3301	1.09697
Pyr5C	Smc04386	1	1	0
Pyr5C	Smc04386	1	301	-0.0555744
Pyr5C	Smc04386	1	901	-0.0101346
Pyr5C	Smc04386	1	2101	0.119486
Pyr5C	Smc04386	1	3301	0.224757
Pyr5C	Smc04386	2	1	0
Pyr5C	Smc04386	2	301	-0.0515254
Pyr5C	Smc04386	2	901	-0.0184106
Pyr5C	Smc04386	2	2101	0.11151
Pyr5C	Smc04386	2	3301	0.195756
Pyr5C	Smc04386	3	1	0
Pyr5C	Smc04386	3	301	0.0522125
Pyr5C	Smc04386	3	901	0.021244
Pyr5C	Smc04386	3	2101	0.13103
Pyr5C	Smc04386	3	3301	0.261796
Pyr5C	Smc04386	4	1	0
Pyr5C	Smc04386	4	301	-0.0749369
Pyr5C	Smc04386	4	901	-0.0970417
Pyr5C	Smc04386	4	2101	0.0187665
Pyr5C	Smc04386	4	3301	0.186099
Pyr5C	Smc04386	5	1	0
Pyr5C	Smc04386	5	301	-0.0425074
Pyr5C	Smc04386	5	901	0.0291558
Pyr5C	Smc04386	5	2101	0.140662
Pyr5C	Smc04386	5	3301	0.248389
Pyr5C	Smc04386	6	1	0
Pyr5C	Smc04386	6	301	-0.0138515
Pyr5C	Smc04386	6	901	0.0147468
Pyr5C	Smc04386	6	2101	0.191764
Pyr5C	Smc04386	6	3301	0.179875
Pyr5C	Smc04386	7	1	0
Pyr5C	Smc04386	7	301	0.0948606
Pyr5C	Smc04386	7	901	0.0696756
Pyr5C	Smc04386	7	2101	0.208748
Pyr5C	Smc04386	7	3301	0.296789
Pyr5C	Smc04386	8	1	0
Pyr5C	Smc04386	8	301	-0.0378807
Pyr5C	Smc04386	8	901	-0.047104
Pyr5C	Smc04386	8	2101	-0.0556107
Pyr5C	Smc04386	8	3301	0.224913
Pyr5C	control	1	1	0
Pyr5C	control	1	301	-0.0543431
Pyr5C	control	1	901	-0.0581202
Pyr5C	control	1	2101	-0.040447
Pyr5C	control	1	3301	0.0330437
Pyr5C	control	2	1	0
Pyr5C	control	2	301	0.0756288
Pyr5C	control	2	901	0.0116026
Pyr5C	control	2	2101	0.0276137
Pyr5C	control	2	3301	0.0236186
Pyr5C	control	3	1	0
Pyr5C	control	3	301	0.0861723
Pyr5C	control	3	901	0.00730438
Pyr5C	control	3	2101	0.0336624
Pyr5C	control	3	3301	0.0475113
Pyr5C	control	4	1	0
Pyr5C	control	4	301	-0.0688141
Pyr5C	control	4	901	0.0108324
Pyr5C	control	4	2101	0.0443589
Pyr5C	control	4	3301	-0.0355735
Pyr5C	control	5	1	0
Pyr5C	control	5	301	-0.0477882
Pyr5C	control	5	901	-0.0845984
Pyr5C	control	5	2101	-0.0255267
Pyr5C	control	5	3301	-0.00271112
Pyr5C	control	6	1	0
Pyr5C	control	6	301	-0.0231813
Pyr5C	control	6	901	-0.0440768
Pyr5C	control	6	2101	-0.0372467
Pyr5C	control	6	3301	-0.00153765
Pyr5C	control	7	1	0
Pyr5C	control	7	301	0.0443495
Pyr5C	control	7	901	-0.065965
Pyr5C	control	7	2101	-0.023195
Pyr5C	control	7	3301	0.0047808
Pyr5C	control	8	1	0
Pyr5C	control	8	301	-0.0791437
Pyr5C	control	8	901	-0.0648842
Pyr5C	control	8	2101	0.0637966
Pyr5C	control	8	3301	-0.0216631
Pyr5C	control	1	1	0
Pyr5C	control	1	421	-0.0346088
Pyr5C	control	1	901	-0.0293998
Pyr5C	control	1	2101	0.046439
Pyr5C	control	1	3301	0.0289137
Pyr5C	control	2	1	0
Pyr5C	control	2	421	-0.0180824
Pyr5C	control	2	901	-0.0357215
Pyr5C	control	2	2101	-0.0371464
Pyr5C	control	2	3301	0.0146686
Pyr5C	control	3	1	0
Pyr5C	control	3	421	-0.00595249
Pyr5C	control	3	901	-0.0219934
Pyr5C	control	3	2101	0.0166299
Pyr5C	control	3	3301	0.0426393
Pyr5C	control	4	1	0
Pyr5C	control	4	421	-0.0840892
Pyr5C	control	4	901	-0.0479186
Pyr5C	control	4	2101	0.0253867
Pyr5C	control	4	3301	-0.0849413
Pyr5C	control	5	1	0
Pyr5C	control	5	421	0.0109748
Pyr5C	control	5	901	-0.00245115
Pyr5C	control	5	2101	0.0376238
Pyr5C	control	5	3301	0.0325816
Pyr5C	control	6	1	0
Pyr5C	control	6	421	-0.00648392
Pyr5C	control	6	901	-0.0407745
Pyr5C	control	6	2101	0.00384995
Pyr5C	control	6	3301	-0.00531099
Pyr5C	control	7	1	0
Pyr5C	control	7	421	-0.0689763
Pyr5C	control	7	901	-0.0754859
Pyr5C	control	7	2101	-0.027767
Pyr5C	control	7	3301	-0.108345
Pyr5C	control	8	1	0
Pyr5C	control	8	421	-0.0186154
Pyr5C	control	8	901	-0.0531046
Pyr5C	control	8	2101	0.00123298
Pyr5C	control	8	3301	-0.0555083
Pyr5C	control	1	1	0
Pyr5C	control	1	301	0.0053936
Pyr5C	control	1	901	0.119386
Pyr5C	control	1	2101	0.0562417
Pyr5C	control	1	3301	0.0877157
Pyr5C	control	2	1	0
Pyr5C	control	2	301	-0.0220715
Pyr5C	control	2	901	-0.0415991
Pyr5C	control	2	2101	-0.00666792
Pyr5C	control	2	3301	0.0447158
Pyr5C	control	3	1	0
Pyr5C	control	3	301	-0.0381403
Pyr5C	control	3	901	0.0134997
Pyr5C	control	3	2101	0.052415
Pyr5C	control	3	3301	0.0568095
Pyr5C	control	4	1	0
Pyr5C	control	4	301	-0.016745
Pyr5C	control	4	901	-0.06836
Pyr5C	control	4	2101	-0.00210666
Pyr5C	control	4	3301	0.0280023
Pyr5C	control	5	1	0
Pyr5C	control	5	301	-0.0630857
Pyr5C	control	5	901	-0.00583778
Pyr5C	control	5	2101	-0.0532546
Pyr5C	control	5	3301	0.0620986
Pyr5C	control	6	1	0
Pyr5C	control	6	301	-0.0146604
Pyr5C	control	6	901	-0.0592167
Pyr5C	control	6	2101	0.00117755
Pyr5C	control	6	3301	0.0228986
Pyr5C	control	7	1	0
Pyr5C	control	7	301	0.00661966
Pyr5C	control	7	901	0.0207244
Pyr5C	control	7	2101	0.0397192
Pyr5C	control	7	3301	0.127133
Pyr5C	control	8	1	0
Pyr5C	control	8	301	0.025674
Pyr5C	control	8	901	-0.00784851
Pyr5C	control	8	2101	0.0432165
Pyr5C	control	8	3301	0.0582448
Pyr5C	control	1	1	0
Pyr5C	control	1	301	-0.0160253
Pyr5C	control	1	901	0.0223971
Pyr5C	control	1	2101	0.00821034
Pyr5C	control	1	3301	-0.0239704
Pyr5C	control	2	1	0
Pyr5C	control	2	301	-0.0115652
Pyr5C	control	2	901	-0.0257939
Pyr5C	control	2	2101	-0.0797546
Pyr5C	control	2	3301	0.000106088
Pyr5C	control	3	1	0
Pyr5C	control	3	301	-0.0292225
Pyr5C	control	3	901	-0.0570695
Pyr5C	control	3	2101	-0.0419217
Pyr5C	control	3	3301	0.0560479
Pyr5C	control	4	1	0
Pyr5C	control	4	301	-0.0191999
Pyr5C	control	4	901	-0.00731261
Pyr5C	control	4	2101	0.0113273
Pyr5C	control	4	3301	0.057254
Pyr5C	control	5	1	0
Pyr5C	control	5	301	-0.0209985
Pyr5C	control	5	901	0.0223285
Pyr5C	control	5	2101	-0.00970464
Pyr5C	control	5	3301	-0.0219965
Pyr5C	control	6	1	0
Pyr5C	control	6	301	0.0930499
Pyr5C	control	6	901	0.0494111
Pyr5C	control	6	2101	0.0410844
Pyr5C	control	6	3301	0.003527
Pyr5C	control	7	1	0
Pyr5C	control	7	301	-0.00692028
Pyr5C	control	7	901	-0.0227566
Pyr5C	control	7	2101	-0.0335382
Pyr5C	control	7	3301	0.0750819
Pyr5C	control	8	1	0
Pyr5C	control	8	301	-0.000880046
Pyr5C	control	8	901	0.0330399
Pyr5C	control	8	2101	-0.0353569
Pyr5C	control	8	3301	0.00358172
SSA	SMb20423	1	1	0
SSA	SMb20423	1	421	0.158874
SSA	SMb20423	1	901	0.180533
SSA	SMb20423	1	2101	0.360014
SSA	SMb20423	1	3301	1.0051
SSA	SMb20423	2	1	0
SSA	SMb20423	2	421	0.187672
SSA	SMb20423	2	901	-0.0430905
SSA	SMb20423	2	2101	0.285902
SSA	SMb20423	2	3301	1.00987
SSA	SMb20423	3	1	0
SSA	SMb20423	3	421	0.633292
SSA	SMb20423	3	901	0.371069
SSA	SMb20423	3	2101	0.226627
SSA	SMb20423	3	3301	1.15744
SSA	SMb20423	4	1	0
SSA	SMb20423	4	421	0.607125
SSA	SMb20423	4	901	0.0604853
SSA	SMb20423	4	2101	0.417776
SSA	SMb20423	4	3301	0.933587
SSA	SMb20423	5	1	0
SSA	SMb20423	5	421	0.0258188
SSA	SMb20423	5	901	-0.125447
SSA	SMb20423	5	2101	0.188016
SSA	SMb20423	5	3301	0.827366
SSA	SMb20423	6	1	0
SSA	SMb20423	6	421	0.0822883
SSA	SMb20423	6	901	-0.0283234
SSA	SMb20423	6	2101	0.229632
SSA	SMb20423	6	3301	0.856874
SSA	SMb20423	7	1	0
SSA	SMb20423	7	421	0.604725
SSA	SMb20423	7	901	0.198775
SSA	SMb20423	7	2101	0.0543437
SSA	SMb20423	7	3301	1.22495
SSA	SMb20423	8	1	0
SSA	SMb20423	8	421	0.583822
SSA	SMb20423	8	901	0.159778
SSA	SMb20423	8	2101	0.464242
SSA	SMb20423	8	3301	0.98481
SSA	SMc04388	1	1	0
SSA	SMc04388	1	301	0.14022
SSA	SMc04388	1	901	0.133387
SSA	SMc04388	1	2101	0.165725
SSA	SMc04388	1	3301	0.566128
SSA	SMc04388	2	1	0
SSA	SMc04388	2	301	-0.0135321
SSA	SMc04388	2	901	0.0878738
SSA	SMc04388	2	2101	0.246682
SSA	SMc04388	2	3301	0.580878
SSA	SMc04388	3	1	0
SSA	SMc04388	3	301	0.0422836
SSA	SMc04388	3	901	0.165085
SSA	SMc04388	3	2101	0.361986
SSA	SMc04388	3	3301	0.506744
SSA	SMc04388	4	1	0
SSA	SMc04388	4	301	0.0731936
SSA	SMc04388	4	901	0.174899
SSA	SMc04388	4	2101	0.379231
SSA	SMc04388	4	3301	0.50475
SSA	SMc04388	5	1	0
SSA	SMc04388	5	301	0.0622544
SSA	SMc04388	5	901	0.0625194
SSA	SMc04388	5	2101	0.284017
SSA	SMc04388	5	3301	0.511472
SSA	SMc04388	6	1	0
SSA	SMc04388	6	301	0.053343
SSA	SMc04388	6	901	0.126714
SSA	SMc04388	6	2101	0.257668
SSA	SMc04388	6	3301	0.537855
SSA	SMc04388	7	1	0
SSA	SMc04388	7	301	-0.458018
SSA	SMc04388	7	901	-0.335933
SSA	SMc04388	7	2101	-0.174434
SSA	SMc04388	7	3301	0.100529
SSA	SMc04388	8	1	0
SSA	SMc04388	8	301	0.0530977
SSA	SMc04388	8	901	0.126426
SSA	SMc04388	8	2101	0.364209
SSA	SMc04388	8	3301	0.588671
SSA	Smc00490	1	1	0
SSA	Smc00490	1	301	0.143369
SSA	Smc00490	1	901	-0.0135869
SSA	Smc00490	1	2101	-0.00628247
SSA	Smc00490	1	3301	-0.0284268
SSA	Smc00490	2	1	0
SSA	Smc00490	2	301	0.133491
SSA	Smc00490	2	901	0.0622688
SSA	Smc00490	2	2101	-0.0381386
SSA	Smc00490	2	3301	0.0632539
SSA	Smc00490	3	1	0
SSA	Smc00490	3	301	-0.0590332
SSA	Smc00490	3	901	-0.110245
SSA	Smc00490	3	2101	-0.0425032
SSA	Smc00490	3	3301	-0.0592207
SSA	Smc00490	4	1	0
SSA	Smc00490	4	301	0.020563
SSA	Smc00490	4	901	-0.0652443
SSA	Smc00490	4	2101	0.0472587
SSA	Smc00490	4	3301	-0.0319964
SSA	Smc00490	5	1	0
SSA	Smc00490	5	301	0.0448231
SSA	Smc00490	5	901	0.0467089
SSA	Smc00490	5	2101	-0.0350696
SSA	Smc00490	5	3301	0.0273238
SSA	Smc00490	6	1	0
SSA	Smc00490	6	301	0.0525736
SSA	Smc00490	6	901	0.0872342
SSA	Smc00490	6	2101	0.0417204
SSA	Smc00490	6	3301	0.129271
SSA	Smc00490	7	1	0
SSA	Smc00490	7	301	0.0064697
SSA	Smc00490	7	901	-0.0728831
SSA	Smc00490	7	2101	0.0355924
SSA	Smc00490	7	3301	-0.067856
SSA	Smc00490	8	1	0
SSA	Smc00490	8	301	0.0394989
SSA	Smc00490	8	901	0.00152144
SSA	Smc00490	8	2101	0.0348651
SSA	Smc00490	8	3301	0.0321445
SSA	Smc02138	1	1	0
SSA	Smc02138	1	421	0.0295632
SSA	Smc02138	1	901	0.176938
SSA	Smc02138	1	2101	0.091529
SSA	Smc02138	1	3301	0.0719813
SSA	Smc02138	2	1	0
SSA	Smc02138	2	421	-0.0570473
SSA	Smc02138	2	901	-0.00895818
SSA	Smc02138	2	2101	-0.0716145
SSA	Smc02138	2	3301	-0.035778
SSA	Smc02138	3	1	0
SSA	Smc02138	3	421	0.103179
SSA	Smc02138	3	901	0.141164
SSA	Smc02138	3	2101	0.228791
SSA	Smc02138	3	3301	0.241759
SSA	Smc02138	4	1	0
SSA	Smc02138	4	421	0.0131278
SSA	Smc02138	4	901	-0.0264105
SSA	Smc02138	4	2101	0.0401931
SSA	Smc02138	4	3301	0.0998063
SSA	Smc02138	5	1	0
SSA	Smc02138	5	421	0.108996
SSA	Smc02138	5	901	0.0712889
SSA	Smc02138	5	2101	0.0549053
SSA	Smc02138	5	3301	0.139999
SSA	Smc02138	6	1	0
SSA	Smc02138	6	421	-0.0821146
SSA	Smc02138	6	901	-0.0142163
SSA	Smc02138	6	2101	-0.0455874
SSA	Smc02138	6	3301	0.0207309
SSA	Smc02138	7	1	0
SSA	Smc02138	7	421	0.153043
SSA	Smc02138	7	901	0.102073
SSA	Smc02138	7	2101	0.110056
SSA	Smc02138	7	3301	0.0787944
SSA	Smc02138	8	1	0
SSA	Smc02138	8	421	-0.122608
SSA	Smc02138	8	901	0.0643837
SSA	Smc02138	8	2101	0.0467897
SSA	Smc02138	8	3301	0.169438
SSA	Smc02251	1	1	0
SSA	Smc02251	1	301	0.0499812
SSA	Smc02251	1	901	0.0496362
SSA	Smc02251	1	2101	0.068062
SSA	Smc02251	1	3301	0.0262311
SSA	Smc02251	2	1	0
SSA	Smc02251	2	301	-0.0274869
SSA	Smc02251	2	901	-0.0412035
SSA	Smc02251	2	2101	-0.0929201
SSA	Smc02251	2	3301	-0.0370008
SSA	Smc02251	3	1	0
SSA	Smc02251	3	301	0.0113156
SSA	Smc02251	3	901	0.0687264
SSA	Smc02251	3	2101	-0.0269571
SSA	Smc02251	3	3301	-0.0163739
SSA	Smc02251	4	1	0
SSA	Smc02251	4	301	-0.124232
SSA	Smc02251	4	901	0.0582682
SSA	Smc02251	4	2101	0.0456292
SSA	Smc02251	4	3301	-0.00455977
SSA	Smc02251	5	1	0
SSA	Smc02251	5	301	0.038375
SSA	Smc02251	5	901	0.0381069
SSA	Smc02251	5	2101	-0.0981345
SSA	Smc02251	5	3301	0.0123062
SSA	Smc02251	6	1	0
SSA	Smc02251	6	301	-0.0010777
SSA	Smc02251	6	901	-0.0891922
SSA	Smc02251	6	2101	-0.1327
SSA	Smc02251	6	3301	-0.0995293
SSA	Smc02251	7	1	0
SSA	Smc02251	7	301	-0.112972
SSA	Smc02251	7	901	-0.0101636
SSA	Smc02251	7	2101	-0.0341842
SSA	Smc02251	7	3301	-0.0723521
SSA	Smc02251	8	1	0
SSA	Smc02251	8	301	-0.0249428
SSA	Smc02251	8	901	-0.00652534
SSA	Smc02251	8	2101	0.0922064
SSA	Smc02251	8	3301	0.0434904
SSA	Smc02262	1	1	0
SSA	Smc02262	1	301	0.077276
SSA	Smc02262	1	901	-0.0246892
SSA	Smc02262	1	2101	0.00244047
SSA	Smc02262	1	3301	-0.131267
SSA	Smc02262	2	1	0
SSA	Smc02262	2	301	-0.0561481
SSA	Smc02262	2	901	-0.0729582
SSA	Smc02262	2	2101	-0.0901216
SSA	Smc02262	2	3301	-0.0865909
SSA	Smc02262	3	1	0
SSA	Smc02262	3	301	-0.0354159
SSA	Smc02262	3	901	-0.0388854
SSA	Smc02262	3	2101	-0.0501863
SSA	Smc02262	3	3301	-0.0951117
SSA	Smc02262	4	1	0
SSA	Smc02262	4	301	0.104133
SSA	Smc02262	4	901	-0.0394554
SSA	Smc02262	4	2101	-0.0123064
SSA	Smc02262	4	3301	-0.13886
SSA	Smc02262	5	1	0
SSA	Smc02262	5	301	0.0723158
SSA	Smc02262	5	901	0.0542334
SSA	Smc02262	5	2101	-0.0676868
SSA	Smc02262	5	3301	0.00669445
SSA	Smc02262	6	1	0
SSA	Smc02262	6	301	-0.0967815
SSA	Smc02262	6	901	-0.0468932
SSA	Smc02262	6	2101	-0.0641249
SSA	Smc02262	6	3301	-0.0644194
SSA	Smc02262	7	1	0
SSA	Smc02262	7	301	-0.0670447
SSA	Smc02262	7	901	0.0644409
SSA	Smc02262	7	2101	0.065451
SSA	Smc02262	7	3301	-0.00709452
SSA	Smc02262	8	1	0
SSA	Smc02262	8	301	-0.0495962
SSA	Smc02262	8	901	-0.0337416
[truncated: 1,962 more rows]

## Sheet: Table_S7
Source Data: Appendix Table S7
ion measured	enzyme	replicate	time [s]	Conc. [mM]
Pyrroline	Sma0682	1	1	0
Pyrroline	Sma0682	1	31	-0.00192308
Pyrroline	Sma0682	1	71	0.031891
Pyrroline	Sma0682	1	251	0.0520833
Pyrroline	Sma0682	1	551	0.0990385
Pyrroline	Sma0682	1	1151	0.102244
Pyrroline	Sma0682	1	2351	0.0852564
Pyrroline	Sma0682	2	1	0
Pyrroline	Sma0682	2	31	-0.00769231
Pyrroline	Sma0682	2	71	-0.000801282
Pyrroline	Sma0682	2	251	0.0155449
Pyrroline	Sma0682	2	551	0.0759615
Pyrroline	Sma0682	2	1151	0.0966346
Pyrroline	Sma0682	2	2351	0.10625
Pyrroline	Smc02263	1	1	0
Pyrroline	Smc02263	1	31	0.128205
Pyrroline	Smc02263	1	71	0.222756
Pyrroline	Smc02263	1	251	0.615385
Pyrroline	Smc02263	1	551	0.564103
Pyrroline	Smc02263	1	1151	0.887821
Pyrroline	Smc02263	1	2351	1
Pyrroline	Smc02263	2	1	0
Pyrroline	Smc02263	2	31	0.133013
Pyrroline	Smc02263	2	71	0.301282
Pyrroline	Smc02263	2	251	0.508013
Pyrroline	Smc02263	2	551	0.451923
Pyrroline	Smc02263	2	1151	0.823718
Pyrroline	Smc02263	2	2351	1
Pyrroline	Smc02263	3	1	0
Pyrroline	Smc02263	3	31	0.259615
Pyrroline	Smc02263	3	71	0.573718
Pyrroline	Smc02263	3	251	0.695513
Pyrroline	Smc02263	3	551	0.967949
Pyrroline	Smc02263	3	1151	1.22436
Pyrroline	Smc02263	3	2351	1
Pyrroline	Smc02983	1	1	0
Pyrroline	Smc02983	1	31	-0.00888569
Pyrroline	Smc02983	1	71	0.0118197
Pyrroline	Smc02983	1	251	0.0480983
Pyrroline	Smc02983	1	551	0.0577181
Pyrroline	Smc02983	1	1151	0.0491979
Pyrroline	Smc02983	1	2351	0.0429953
Pyrroline	Smc02983	2	1	0
Pyrroline	Smc02983	2	31	0.0256378
Pyrroline	Smc02983	2	71	0.0614084
Pyrroline	Smc02983	2	251	0.01785
Pyrroline	Smc02983	2	551	0.0258328
Pyrroline	Smc02983	2	1151	0.0235881
Pyrroline	Smc02983	2	2351	0.0209054
Pyrroline	Smc02983	3	1	0
Pyrroline	Smc02983	3	31	0.0248137
Pyrroline	Smc02983	3	71	0.050968
Pyrroline	Smc02983	3	251	0.0847519
Pyrroline	Smc02983	3	551	0.0746266
Pyrroline	Smc02983	3	1151	0.0996335
Pyrroline	Smc02983	3	2351	0.101482
Pyrroline	Smc02983	4	1	0
Pyrroline	Smc02983	4	31	0.0209077
Pyrroline	Smc02983	4	71	0.0332425
Pyrroline	Smc02983	4	251	0.0163564
Pyrroline	Smc02983	4	551	0.0239975
Pyrroline	Smc02983	4	1151	0.0215254
Pyrroline	Smc02983	4	2351	0.0279584
Pyrroline	control	1	1	0
Pyrroline	control	1	31	-0.0480769
Pyrroline	control	1	71	-0.0304487
Pyrroline	control	1	251	0.0448718
Pyrroline	control	1	551	0.00801282
Pyrroline	control	1	1151	0.0224359
Pyrroline	control	1	2351	0.0608974
Pyrroline	control	2	1	0
Pyrroline	control	2	31	-0.0320513
Pyrroline	control	2	71	0.0128205
Pyrroline	control	2	251	0.00801282
Pyrroline	control	2	551	-0.0320513
Pyrroline	control	2	1151	0.0288462
Pyrroline	control	2	2351	0.0208333
AGM	Sma0680	1	101	-0.303697
AGM	Sma0680	1	1181	-0.0577501
AGM	Sma0680	1	1	0
AGM	Sma0680	1	2381	-0.2545
AGM	Sma0680	1	281	-0.085054
AGM	Sma0680	1	31	-0.0274086
AGM	Sma0680	1	581	0.147114
AGM	Sma0680	1	61	-0.108792
AGM	Sma0680	2	101	0.135563
AGM	Sma0680	2	1181	-0.227763
AGM	Sma0680	2	1	0
AGM	Sma0680	2	2381	-0.393301
AGM	Sma0680	2	281	0.124722
AGM	Sma0680	2	31	0.0440001
AGM	Sma0680	2	581	-0.0172447
AGM	Sma0680	2	61	0.0616713
AGM	Sma0680	3	101	-0.0102572
AGM	Sma0680	3	1181	-0.0718061
AGM	Sma0680	3	1	0
AGM	Sma0680	3	2381	-0.314562
AGM	Sma0680	3	281	-0.00724665
AGM	Sma0680	3	31	-0.0242437
AGM	Sma0680	3	581	-0.0591836
AGM	Sma0680	3	61	-0.0264085
AGM	Sma0680	4	101	-0.00130449
AGM	Sma0680	4	1181	0.0121821
AGM	Sma0680	4	1	0
AGM	Sma0680	4	2381	-0.176
AGM	Sma0680	4	281	0.103157
AGM	Sma0680	4	31	-0.129483
AGM	Sma0680	4	581	0.0781841
AGM	Sma0680	4	61	-0.120481
AGM	Sma0680	5	101	-0.0221851
AGM	Sma0680	5	1181	0.0234345
AGM	Sma0680	5	1	0
AGM	Sma0680	5	2381	-0.160278
AGM	Sma0680	5	281	-0.0446479
AGM	Sma0680	5	31	0.00998952
AGM	Sma0680	5	581	0.236502
AGM	Sma0680	5	61	0.0310223
AGM	Sma0680	6	101	0.0866607
AGM	Sma0680	6	1181	-0.0135589
AGM	Sma0680	6	1	0
AGM	Sma0680	6	2381	-0.240133
AGM	Sma0680	6	281	0.135115
AGM	Sma0680	6	31	0.0860376
AGM	Sma0680	6	581	-0.0702115
AGM	Sma0680	6	61	0.0528955
AGM	Sma0680	7	101	-0.0723153
AGM	Sma0680	7	1181	-0.0970829
AGM	Sma0680	7	1	0
AGM	Sma0680	7	2381	-0.236052
AGM	Sma0680	7	281	-0.0325538
AGM	Sma0680	7	31	-0.21273
AGM	Sma0680	7	581	-0.0268051
AGM	Sma0680	7	61	0.0200047
AGM	Sma0680	8	101	0.0525184
AGM	Sma0680	8	1181	0.108939
AGM	Sma0680	8	1	0
AGM	Sma0680	8	2381	0.0139486
AGM	Sma0680	8	281	0.157345
AGM	Sma0680	8	31	0.173718
AGM	Sma0680	8	581	0.148491
AGM	Sma0680	8	61	0.210604
AGM	Sma0682	1	101	-0.0725966
AGM	Sma0682	1	1181	1.07967
AGM	Sma0682	1	1	0
AGM	Sma0682	1	2381	-0.212305
AGM	Sma0682	1	281	-0.163527
AGM	Sma0682	1	31	-0.216961
AGM	Sma0682	1	581	-0.0132619
AGM	Sma0682	1	61	-0.0797934
AGM	Sma0682	2	101	0.40183
AGM	Sma0682	2	1181	0.0866383
AGM	Sma0682	2	1	0
AGM	Sma0682	2	2381	0.731425
AGM	Sma0682	2	281	0.058801
AGM	Sma0682	2	31	0.312408
AGM	Sma0682	2	581	0.00376655
AGM	Sma0682	2	61	-0.217582
AGM	Sma0682	3	101	-1.49563
AGM	Sma0682	3	1181	-1.37545
AGM	Sma0682	3	1	0
AGM	Sma0682	3	2381	-1.41896
AGM	Sma0682	3	281	-1.1366
AGM	Sma0682	3	31	-1.38491
AGM	Sma0682	3	581	-1.49229
AGM	Sma0682	3	61	-0.927822
AGM	Sma0682	4	101	-0.533052
AGM	Sma0682	4	1181	0.350124
AGM	Sma0682	4	1	0
AGM	Sma0682	4	2381	-0.656213
AGM	Sma0682	4	281	-0.194882
AGM	Sma0682	4	31	-0.592697
AGM	Sma0682	4	581	-0.325152
AGM	Sma0682	4	61	-0.0905941
AGM	Sma0682	5	101	-0.134831
AGM	Sma0682	5	1181	1.01186
AGM	Sma0682	5	1	0
AGM	Sma0682	5	2381	-0.233535
AGM	Sma0682	5	281	-0.16078
AGM	Sma0682	5	31	-0.158762
AGM	Sma0682	5	581	-0.0445517
AGM	Sma0682	5	61	-0.0307189
AGM	Sma0682	6	101	0.28486
AGM	Sma0682	6	1181	0.176759
AGM	Sma0682	6	1	0
AGM	Sma0682	6	2381	0.579628
AGM	Sma0682	6	281	0.100372
AGM	Sma0682	6	31	0.293567
AGM	Sma0682	6	581	-0.0660626
AGM	Sma0682	6	61	-0.235456
AGM	Sma0682	7	101	-1.38497
AGM	Sma0682	7	1181	-1.3693
AGM	Sma0682	7	1	0
AGM	Sma0682	7	2381	-1.40108
AGM	Sma0682	7	281	-1.07073
AGM	Sma0682	7	31	-1.37
AGM	Sma0682	7	581	-1.45711
AGM	Sma0682	7	61	-1.02918
AGM	Sma0682	8	101	-0.55873
AGM	Sma0682	8	1181	0.236992
AGM	Sma0682	8	1	0
AGM	Sma0682	8	2381	-0.569278
AGM	Sma0682	8	281	-0.161868
AGM	Sma0682	8	31	-0.540096
AGM	Sma0682	8	581	-0.303555
AGM	Sma0682	8	61	-0.100145
AGM	Smb21530	1	101	-0.122045
AGM	Smb21530	1	1181	-0.102307
AGM	Smb21530	1	1	0
AGM	Smb21530	1	2381	-0.0446386
AGM	Smb21530	1	281	-0.0867974
AGM	Smb21530	1	31	-0.094158
AGM	Smb21530	1	581	-0.0103553
AGM	Smb21530	1	61	-0.0531268
AGM	Smb21530	2	101	0.030044
AGM	Smb21530	2	1181	-0.0858744
AGM	Smb21530	2	1	0
AGM	Smb21530	2	2381	-0.0292195
AGM	Smb21530	2	281	-0.0125967
AGM	Smb21530	2	31	0.00847222
AGM	Smb21530	2	581	-0.0443202
AGM	Smb21530	2	61	-0.116052
AGM	Smb21530	3	101	0.0805131
AGM	Smb21530	3	1181	-0.0522288
AGM	Smb21530	3	1	0
AGM	Smb21530	3	2381	-0.0437658
AGM	Smb21530	3	281	-0.00368494
AGM	Smb21530	3	31	0.0191108
AGM	Smb21530	3	581	0.033562
AGM	Smb21530	3	61	0.134927
AGM	Smb21530	4	101	0.119425
AGM	Smb21530	4	1181	-0.0661783
AGM	Smb21530	4	1	0
AGM	Smb21530	4	2381	0.000109012
AGM	Smb21530	4	281	0.056622
AGM	Smb21530	4	31	0.109298
AGM	Smb21530	4	581	0.165512
AGM	Smb21530	4	61	0.0739111
AGM	Smb21530	5	101	-0.174848
AGM	Smb21530	5	1181	-0.147351
AGM	Smb21530	5	1	0
AGM	Smb21530	5	2381	-0.0774651
AGM	Smb21530	5	281	-0.0899109
AGM	Smb21530	5	31	-0.124529
AGM	Smb21530	5	581	-0.0524703
AGM	Smb21530	5	61	-0.133317
AGM	Smb21530	6	101	0.00401175
AGM	Smb21530	6	1181	-0.0310508
AGM	Smb21530	6	1	0
AGM	Smb21530	6	2381	-0.0106129
AGM	Smb21530	6	281	-0.0366855
AGM	Smb21530	6	31	-0.0506722
AGM	Smb21530	6	581	-0.040957
AGM	Smb21530	6	61	-0.150272
AGM	Smb21530	7	101	-0.0280417
AGM	Smb21530	7	1181	-0.10434
AGM	Smb21530	7	1	0
AGM	Smb21530	7	2381	-0.172741
AGM	Smb21530	7	281	-0.0239501
AGM	Smb21530	7	31	-0.0308159
AGM	Smb21530	7	581	0.0321852
AGM	Smb21530	7	61	0.0426288
AGM	Smb21530	8	101	0.0862035
AGM	Smb21530	8	1181	-0.0387015
AGM	Smb21530	8	1	0
AGM	Smb21530	8	2381	-0.0279282
AGM	Smb21530	8	281	0.100653
AGM	Smb21530	8	31	0.0985624
AGM	Smb21530	8	581	0.171532
AGM	Smb21530	8	61	0.133542
AGM	Smc02263	1	101	0.144868
AGM	Smc02263	1	1181	0.200704
AGM	Smc02263	1	1	0
AGM	Smc02263	1	2381	0.0527031
AGM	Smc02263	1	281	0.589154
AGM	Smc02263	1	31	0.00547389
AGM	Smc02263	1	581	0.187402
AGM	Smc02263	1	61	0.840602
AGM	Smc02263	2	101	-0.614365
AGM	Smc02263	2	1181	-0.00667249
AGM	Smc02263	2	1	0
AGM	Smc02263	2	2381	-0.806085
AGM	Smc02263	2	281	-0.658034
AGM	Smc02263	2	31	-0.0969417
AGM	Smc02263	2	581	-0.705474
AGM	Smc02263	2	61	1.0711
AGM	Smc02263	3	101	0.359254
AGM	Smc02263	3	1181	0.888993
AGM	Smc02263	3	1	0
AGM	Smc02263	3	2381	-0.115057
AGM	Smc02263	3	281	0.0325869
AGM	Smc02263	3	31	-0.0109814
AGM	Smc02263	3	581	0.399454
AGM	Smc02263	3	61	0.219415
AGM	Smc02263	4	101	0.147425
AGM	Smc02263	4	1181	0.105077
AGM	Smc02263	4	1	0
AGM	Smc02263	4	2381	-0.109096
AGM	Smc02263	4	281	0.30116
AGM	Smc02263	4	31	0.111128
AGM	Smc02263	4	581	-0.0135376
AGM	Smc02263	4	61	-0.040826
AGM	Smc02263	5	101	0.100241
AGM	Smc02263	5	1181	0.27592
AGM	Smc02263	5	1	0
AGM	Smc02263	5	2381	0.0896654
AGM	Smc02263	5	281	0.469875
AGM	Smc02263	5	31	0.0370486
AGM	Smc02263	5	581	0.211273
AGM	Smc02263	5	61	0.713159
AGM	Smc02263	6	101	-0.483148
AGM	Smc02263	6	1181	-0.185367
AGM	Smc02263	6	1	0
AGM	Smc02263	6	2381	-0.663243
AGM	Smc02263	6	281	-0.501653
AGM	Smc02263	6	31	-0.132527
AGM	Smc02263	6	581	-0.566979
AGM	Smc02263	6	61	1.19374
AGM	Smc02263	7	101	0.409261
AGM	Smc02263	7	1181	0.901032
AGM	Smc02263	7	1	0
AGM	Smc02263	7	2381	-0.0708792
AGM	Smc02263	7	281	0.175243
AGM	Smc02263	7	31	0.080854
AGM	Smc02263	7	581	0.554934
AGM	Smc02263	7	61	0.240409
AGM	Smc02263	8	101	0.0332232
AGM	Smc02263	8	1181	0.151544
AGM	Smc02263	8	1	0
AGM	Smc02263	8	2381	-0.150671
AGM	Smc02263	8	281	0.159752
AGM	Smc02263	8	31	0.0380446
AGM	Smc02263	8	581	-0.0676119
AGM	Smc02263	8	61	-0.102585
AGM	Smc02983	1	101	-0.0248331
AGM	Smc02983	1	1181	0.379918
AGM	Smc02983	1	1	0
AGM	Smc02983	1	2381	1.05693
AGM	Smc02983	1	281	0.0396479
AGM	Smc02983	1	581	0.363087
AGM	Smc02983	1	61	0.0882289
AGM	Smc02983	2	101	0.0630384
AGM	Smc02983	2	1181	0.555992
AGM	Smc02983	2	1	0
AGM	Smc02983	2	2381	1.00773
AGM	Smc02983	2	281	0.193707
AGM	Smc02983	2	581	0.393241
AGM	Smc02983	2	61	0.0580108
AGM	Smc02983	3	101	0.0460571
AGM	Smc02983	3	1181	0.638719
AGM	Smc02983	3	1	0
AGM	Smc02983	3	2381	1.12117
AGM	Smc02983	3	281	0.219187
AGM	Smc02983	3	581	0.419747
AGM	Smc02983	3	61	0.0301956
AGM	Smc02983	4	101	0.0850519
AGM	Smc02983	4	1181	0.536763
AGM	Smc02983	4	1	0
AGM	Smc02983	4	2381	0.970188
AGM	Smc02983	4	281	0.120171
AGM	Smc02983	4	581	0.245462
AGM	Smc02983	4	61	0.102203
AGM	Smc02983	5	101	0.0896239
AGM	Smc02983	5	1181	0.55042
AGM	Smc02983	5	1	0
AGM	Smc02983	5	2381	1.01761
AGM	Smc02983	5	281	0.189863
AGM	Smc02983	5	581	0.452724
AGM	Smc02983	5	61	0.17048
AGM	Smc02983	6	101	-0.0365696
AGM	Smc02983	6	1181	0.422806
AGM	Smc02983	6	1	0
AGM	Smc02983	6	2381	0.850519
AGM	Smc02983	6	281	0.0843811
AGM	Smc02983	6	581	0.274019
AGM	Smc02983	6	61	-0.0276398
AGM	Smc02983	7	101	0.10098
AGM	Smc02983	7	1181	0.621353
AGM	Smc02983	7	1	0
AGM	Smc02983	7	2381	1.07711
AGM	Smc02983	7	281	0.249697
AGM	Smc02983	7	581	0.449949
AGM	Smc02983	7	61	0.0180433
AGM	Smc02983	8	101	0.0432793
AGM	Smc02983	8	1181	0.492488
AGM	Smc02983	8	1	0
AGM	Smc02983	8	2381	0.89874
AGM	Smc02983	8	281	0.109648
AGM	Smc02983	8	581	0.325974
AGM	Smc02983	8	61	0.0713653
AGM	control	1	101	-0.31492
AGM	control	1	1181	-0.468372
AGM	control	1	1	0
AGM	control	1	2381	0.524794
AGM	control	1	281	-0.540583
AGM	control	1	31	0.553462
AGM	control	1	581	-0.363525
AGM	control	1	61	-0.622837
AGM	control	2	101	0.0534563
AGM	control	2	1181	0.0792106
AGM	control	2	1	0
AGM	control	2	2381	0.0922615
AGM	control	2	281	0.354264
AGM	control	2	31	0.0587439
AGM	control	2	581	0.0780479
AGM	control	2	61	0.0391271
AGM	control	3	101	0.0840359
AGM	control	3	1181	0.825703
AGM	control	3	1	0
AGM	control	3	2381	-0.189057
AGM	control	3	281	-0.297086
AGM	control	3	31	0.104497
AGM	control	3	581	-0.387071
AGM	control	3	61	-0.253453
AGM	control	4	101	0.0482206
AGM	control	4	1181	-0.943322
AGM	control	4	1	0
AGM	control	4	2381	-0.972987
AGM	control	4	281	-0.878055
AGM	control	4	31	-0.941028
AGM	control	4	581	1.32852
AGM	control	4	61	-0.858753
AGM	control	5	101	-0.210926
AGM	control	5	1181	-0.46989
AGM	control	5	1	0
AGM	control	5	2381	0.45605
AGM	control	5	281	-0.528999
AGM	control	5	31	0.744589
AGM	control	5	581	-0.363867
AGM	control	5	61	-0.59113
AGM	control	6	101	0.0390386
AGM	control	6	1181	0.0300098
AGM	control	6	1	0
AGM	control	6	2381	0.170777
AGM	control	6	281	0.354392
AGM	control	6	31	0.0214799
AGM	control	6	581	0.0860977
AGM	control	6	61	0.0401524
AGM	control	7	101	0.0663694
AGM	control	7	1181	0.801701
AGM	control	7	1	0
AGM	control	7	2381	-0.248859
AGM	control	7	281	-0.348728
AGM	control	7	31	0.117806
AGM	control	7	581	-0.383851
AGM	control	7	61	-0.245616
AGM	control	8	101	0.134893
AGM	control	8	1181	-0.835977
AGM	control	8	1	0
AGM	control	8	2381	-0.830004
AGM	control	8	281	-0.849183
AGM	control	8	31	-0.89986
AGM	control	8	581	1.42676
AGM	control	8	61	-0.778905
AGM	control	1	101	-0.0163808
AGM	control	1	1181	0.0657939
AGM	control	1	1	0
AGM	control	1	2381	-0.145278
AGM	control	1	281	-0.0257961
AGM	control	1	31	-0.0641737
AGM	control	1	581	0.0923693
AGM	control	1	61	0.00397925
AGM	control	2	101	0.0479809
AGM	control	2	1181	0.0162954
AGM	control	2	1	0
AGM	control	2	2381	-0.114542
AGM	control	2	281	0.0186026
AGM	control	2	31	0.0492294
AGM	control	2	581	0.124999
AGM	control	2	61	0.0440315
AGM	control	3	101	0.220207
AGM	control	3	1181	-0.0525277
AGM	control	3	1	0
AGM	control	3	2381	-0.11128
AGM	control	3	281	0.106694
AGM	control	3	31	-0.0130456
AGM	control	3	581	0.0527399
AGM	control	3	61	0.0432795
AGM	control	4	101	-0.0689597
AGM	control	4	1181	-0.114029
AGM	control	4	1	0
AGM	control	4	2381	-0.181833
AGM	control	4	281	-0.161236
AGM	control	4	31	-0.0701549
AGM	control	4	581	-0.0992007
AGM	control	4	61	-0.0870748
AGM	control	5	101	-0.00246602
AGM	control	5	1181	-0.040566
AGM	control	5	1	0
AGM	control	5	2381	-0.102738
AGM	control	5	281	-0.0520207
AGM	control	5	31	-0.088217
AGM	control	5	581	-0.0091685
AGM	control	5	61	-0.0253282
AGM	control	6	101	0.0853234
AGM	control	6	1181	0.0289338
AGM	control	6	1	0
AGM	control	6	2381	-0.090117
AGM	control	6	281	0.047766
AGM	control	6	31	0.0803156
AGM	control	6	581	0.0845738
AGM	control	6	61	0.0334515
AGM	control	7	101	0.206054
AGM	control	7	1181	-0.00835589
AGM	control	7	1	0
AGM	control	7	2381	-0.106237
AGM	control	7	281	0.0764243
AGM	control	7	31	0.000466551
AGM	control	7	581	0.0644119
AGM	control	7	61	0.0701076
AGM	control	8	101	-0.0971928
AGM	control	8	1181	-0.197431
AGM	control	8	1	0
AGM	control	8	2381	-0.230013
AGM	control	8	281	-0.163323
AGM	control	8	31	-0.118855
AGM	control	8	581	-0.142118
AGM	control	8	61	-0.088798
AGM	control	1	101	-0.212077
AGM	control	1	1181	0.0648377
AGM	control	1	1	0
AGM	control	1	2381	-0.156238
AGM	control	1	281	-0.0833303
AGM	control	1	31	-0.172208
AGM	control	1	581	-0.194113
AGM	control	1	61	-0.136558
AGM	control	2	101	-0.0413784
AGM	control	2	1181	0.111055
AGM	control	2	1	0
AGM	control	2	2381	0.00618801
AGM	control	2	281	-0.0242398
AGM	control	2	31	0.100165
AGM	control	2	581	-0.0816752
AGM	control	2	61	0.122559
AGM	control	3	101	0.0293087
AGM	control	3	1181	-0.0549881
AGM	control	3	1	0
AGM	control	3	2381	-0.219587
AGM	control	3	281	-0.00996148
AGM	control	3	31	-0.264349
AGM	control	3	581	-0.0418463
AGM	control	3	61	-0.0349394
AGM	control	4	101	0.363738
AGM	control	4	1181	0.261529
AGM	control	4	1	0
AGM	control	4	2381	0.193363
AGM	control	4	281	0.324098
AGM	control	4	31	0.279313
AGM	control	4	581	0.256436
AGM	control	4	61	0.308063
AGM	control	5	101	-0.171898
AGM	control	5	1181	-0.0893237
AGM	control	5	1	0
AGM	control	5	2381	-0.0699713
AGM	control	5	281	-0.072091
AGM	control	5	31	-0.0971036
AGM	control	5	581	-0.135989
AGM	control	5	61	-0.0997224
AGM	control	6	101	0.0252552
AGM	control	6	1181	0.106852
AGM	control	6	1	0
AGM	control	6	2381	-0.0968267
AGM	control	6	281	-0.0406161
AGM	control	6	31	-0.147308
AGM	control	6	581	-0.0865773
AGM	control	6	61	-0.0665027
AGM	control	7	101	0.088356
AGM	control	7	1181	0.0506206
AGM	control	7	1	0
AGM	control	7	2381	-0.0755411
AGM	control	7	281	0.0540093
AGM	control	7	31	-0.0241674
AGM	control	7	581	0.029531
AGM	control	7	61	-0.190655
AGM	control	8	101	0.240487
AGM	control	8	1181	0.13182
AGM	control	8	1	0
AGM	control	8	2381	0.161312
AGM	control	8	281	0.233021
AGM	control	8	31	0.196146
AGM	control	8	581	0.17922
AGM	control	8	61	0.242677
GBL	Sma0680	1	901	-0.00342801
GBL	Sma0680	1	2101	-0.116794
GBL	Sma0680	1	1	0
GBL	Sma0680	1	301	-0.0821021
GBL	Sma0680	2	901	0.0986946
GBL	Sma0680	2	2101	-0.23741
GBL	Sma0680	2	1	0
GBL	Sma0680	2	301	-0.119858
GBL	Sma0680	3	901	-0.0372869
GBL	Sma0680	3	2101	-0.144449
GBL	Sma0680	3	1	0
GBL	Sma0680	3	301	0.0206541
GBL	Sma0680	4	901	-0.0247582
GBL	Sma0680	4	2101	-0.268342
GBL	Sma0680	4	1	0
GBL	Sma0680	4	301	-0.0485256
GBL	Sma0680	5	901	-0.129183
GBL	Sma0680	5	2101	-0.232717
GBL	Sma0680	5	1	0
GBL	Sma0680	5	301	-0.217719
GBL	Sma0680	6	901	-0.0370845
GBL	Sma0680	6	2101	-0.283715
GBL	Sma0680	6	1	0
GBL	Sma0680	6	301	-0.118533
GBL	Sma0680	7	901	-0.0422577
GBL	Sma0680	7	2101	-0.128387
GBL	Sma0680	7	1	0
GBL	Sma0680	7	301	-0.0247536
GBL	Sma0680	8	901	-0.0899555
GBL	Sma0680	8	2101	-0.365572
GBL	Sma0680	8	1	0
GBL	Sma0680	8	301	-0.132659
GBL	Sma0682	1	901	0.0152882
GBL	Sma0682	1	2101	-0.0636092
GBL	Sma0682	1	1	0
GBL	Sma0682	1	301	0.0122426
GBL	Sma0682	2	901	-0.103795
GBL	Sma0682	2	2101	-0.0446939
GBL	Sma0682	2	1	0
GBL	Sma0682	2	301	0.0243888
GBL	Sma0682	3	901	0.0285806
GBL	Sma0682	3	2101	-0.118485
GBL	Sma0682	3	1	0
GBL	Sma0682	3	301	-0.0414243
GBL	Sma0682	4	901	-0.00175063
GBL	Sma0682	4	2101	-0.102255
GBL	Sma0682	4	1	0
GBL	Sma0682	4	301	0.0671726
GBL	Sma0682	5	901	0.0150735
GBL	Sma0682	5	2101	-0.0549386
GBL	Sma0682	5	1	0
GBL	Sma0682	5	301	-0.00147072
GBL	Sma0682	6	901	-0.117258
GBL	Sma0682	6	2101	-0.0686056
GBL	Sma0682	6	1	0
GBL	Sma0682	6	301	0.0275096
GBL	Sma0682	7	901	0.00671964
GBL	Sma0682	7	2101	-0.108785
GBL	Sma0682	7	1	0
GBL	Sma0682	7	301	-0.0444849
GBL	Sma0682	8	901	-0.0342815
GBL	Sma0682	8	2101	-0.105901
GBL	Sma0682	8	1	0
GBL	Sma0682	8	301	0.0564213
GBL	Smb21530	1	901	-0.0569627
GBL	Smb21530	1	2101	-0.0478844
GBL	Smb21530	1	1	0
GBL	Smb21530	1	301	0.0354989
GBL	Smb21530	2	901	-0.205073
GBL	Smb21530	2	2101	-0.162923
GBL	Smb21530	2	1	0
GBL	Smb21530	2	301	-0.0716453
GBL	Smb21530	3	901	-0.195517
GBL	Smb21530	3	2101	-0.163133
GBL	Smb21530	3	1	0
GBL	Smb21530	3	301	0.0130573
GBL	Smb21530	4	901	-0.274426
GBL	Smb21530	4	2101	-0.226618
GBL	Smb21530	4	1	0
GBL	Smb21530	4	301	-0.085848
GBL	Smb21530	5	901	-0.0625527
GBL	Smb21530	5	2101	-0.0772407
GBL	Smb21530	5	1	0
GBL	Smb21530	5	301	0.00457136
GBL	Smb21530	6	901	-0.128331
GBL	Smb21530	6	2101	-0.1273
GBL	Smb21530	6	1	0
GBL	Smb21530	6	301	-0.0580179
GBL	Smb21530	7	901	-0.207092
GBL	Smb21530	7	2101	-0.186954
GBL	Smb21530	7	1	0
GBL	Smb21530	7	301	0.00313957
GBL	Smb21530	8	901	-0.2118
GBL	Smb21530	8	2101	-0.195209
GBL	Smb21530	8	1	0
GBL	Smb21530	8	301	-0.0265443
GBL	Smc02263	1	901	-0.00226121
GBL	Smc02263	1	2101	0.888475
GBL	Smc02263	1	1	0
GBL	Smc02263	1	301	-0.0345986
GBL	Smc02263	2	901	-0.0831808
GBL	Smc02263	2	2101	1.1504
GBL	Smc02263	2	1	0
GBL	Smc02263	2	301	-0.0275414
GBL	Smc02263	3	901	0.307724
GBL	Smc02263	3	2101	0.973564
GBL	Smc02263	3	1	0
GBL	Smc02263	3	301	0.116244
GBL	Smc02263	4	901	0.246243
GBL	Smc02263	4	2101	0.942294
GBL	Smc02263	4	1	0
GBL	Smc02263	4	301	0.10313
GBL	Smc02263	5	901	6.43108e-05
GBL	Smc02263	5	2101	0.950786
GBL	Smc02263	5	1	0
GBL	Smc02263	5	301	-0.0686241
GBL	Smc02263	6	901	-0.0571084
GBL	Smc02263	6	2101	1.11521
GBL	Smc02263	6	1	0
GBL	Smc02263	6	301	-0.034686
GBL	Smc02263	7	901	0.300705
GBL	Smc02263	7	2101	0.980468
GBL	Smc02263	7	1	0
GBL	Smc02263	7	301	0.115895
GBL	Smc02263	8	901	0.227447
GBL	Smc02263	8	2101	0.998804
GBL	Smc02263	8	1	0
GBL	Smc02263	8	301	0.0689217
GBL	Smc02983	1	901	-0.135089
GBL	Smc02983	1	2101	-0.137847
GBL	Smc02983	1	1	0
GBL	Smc02983	1	301	-0.045775
GBL	Smc02983	2	901	-0.124493
GBL	Smc02983	2	2101	-0.088923
GBL	Smc02983	2	1	0
GBL	Smc02983	2	301	0.022241
GBL	Smc02983	3	901	-0.135621
GBL	Smc02983	3	2101	-0.0606264
GBL	Smc02983	3	1	0
GBL	Smc02983	3	301	-0.00692912
GBL	Smc02983	4	901	-0.134694
GBL	Smc02983	4	2101	-0.10898
GBL	Smc02983	4	1	0
GBL	Smc02983	4	301	-0.0179074
GBL	Smc02983	5	901	-0.138716
GBL	Smc02983	5	2101	-0.146736
GBL	Smc02983	5	1	0
GBL	Smc02983	5	301	-0.0529707
GBL	Smc02983	6	901	-0.104844
GBL	Smc02983	6	2101	-0.0793099
GBL	Smc02983	6	1	0
GBL	Smc02983	6	301	-0.00873224
GBL	Smc02983	7	901	-0.133975
GBL	Smc02983	7	2101	-0.0693928
GBL	Smc02983	7	1	0
GBL	Smc02983	7	301	-0.00333619
GBL	Smc02983	8	901	-0.135368
GBL	Smc02983	8	2101	-0.11139
GBL	Smc02983	8	1	0
GBL	Smc02983	8	301	0.0179419
GBL	control	1	901	0.0178777
GBL	control	1	2101	-0.363459
GBL	control	1	1	0
GBL	control	1	301	0.0176659
GBL	control	2	901	0.00755105
GBL	control	2	2101	-0.0454195
GBL	control	2	1	0
GBL	control	2	301	-0.0165305
GBL	control	3	901	-0.171249
GBL	control	3	2101	-0.167836
GBL	control	3	1	0
GBL	control	3	301	-0.0334191
GBL	control	4	901	-0.221647
GBL	control	4	2101	-0.153951
GBL	control	4	1	0
GBL	control	4	301	0.110337
GBL	control	5	901	0.144456
GBL	control	5	2101	-0.293719
GBL	control	5	1	0
GBL	control	5	301	0.0851503
GBL	control	6	901	0.0611239
GBL	control	6	2101	-0.113907
GBL	control	6	1	0
GBL	control	6	301	-0.0308271
GBL	control	7	901	-0.116695
GBL	control	7	2101	-0.0954115
GBL	control	7	1	0
GBL	control	7	301	0.0249473
GBL	control	8	901	-0.255492
GBL	control	8	2101	-0.240843
GBL	control	8	1	0
GBL	control	8	301	0.0677602
GBL	control	1	901	0.030051
GBL	control	1	2101	-0.00479968
GBL	control	1	1	0
GBL	control	1	301	0.301147
GBL	control	2	901	-0.222111
GBL	control	2	2101	-0.207223
GBL	control	2	1	0
GBL	control	2	301	-0.00468286
GBL	control	3	901	-0.273947
GBL	control	3	2101	-0.263748
GBL	control	3	1	0
GBL	control	3	301	-0.12329
GBL	control	4	901	-0.0795316
GBL	control	4	2101	-0.0402681
GBL	control	4	1	0
GBL	control	4	301	0.100927
GBL	control	5	901	0.0549861
GBL	control	5	2101	0.0159292
GBL	control	5	1	0
GBL	control	5	301	0.285362
GBL	control	6	901	-0.202561
GBL	control	6	2101	-0.153523
GBL	control	6	1	0
GBL	control	6	301	0.0644261
GBL	control	7	901	-0.241647
GBL	control	7	2101	-0.255747
GBL	control	7	1	0
GBL	control	7	301	-0.057725
GBL	control	8	901	-0.113837
GBL	control	8	2101	0.000622682
GBL	control	8	1	0
GBL	control	8	301	0.128722
GBL	control	1	901	0.0836155
GBL	control	1	2101	-0.113825
GBL	control	1	1	0
GBL	control	1	301	-0.0435269
GBL	control	2	901	-0.176005
GBL	control	2	2101	-0.475652
GBL	control	2	1	0
GBL	control	2	301	-0.0565138
GBL	control	3	901	-0.0592701
GBL	control	3	2101	-0.353695
GBL	control	3	1	0
GBL	control	3	301	-0.037624
GBL	control	4	901	-0.0714597
GBL	control	4	2101	-0.175368
GBL	control	4	1	0
GBL	control	4	301	-0.0403402
GBL	control	5	901	0.474975
GBL	control	5	2101	-0.127503
GBL	control	5	1	0
GBL	control	5	301	-0.0772038
GBL	control	6	901	-0.0381804
GBL	control	6	2101	-0.319795
GBL	control	6	1	0
GBL	control	6	301	-0.114269
GBL	control	7	901	-0.0620075
GBL	control	7	2101	-0.347375
GBL	control	7	1	0
GBL	control	7	301	-0.0320284
GBL	control	8	901	0.0552992
GBL	control	8	2101	-0.136016
GBL	control	8	1	0
GBL	control	8	301	-0.00482685
PUT	Sma0680	1	101	-0.000720492
PUT	Sma0680	1	1	0
PUT	Sma0680	1	281	0.0154953
PUT	Sma0680	1	31	0.00191293
PUT	Sma0680	1	581	0.00128371
PUT	Sma0680	1	61	0.00643528
PUT	Sma0680	2	101	-0.0487176
PUT	Sma0680	2	1	0
PUT	Sma0680	2	281	-0.0504677
PUT	Sma0680	2	31	-0.0399114
PUT	Sma0680	2	581	-0.0432729
PUT	Sma0680	2	61	0.0202452
PUT	Sma0680	3	101	-0.0211128
PUT	Sma0680	3	1	0
PUT	Sma0680	3	281	-0.0100179
PUT	Sma0680	3	31	-0.0287388
PUT	Sma0680	3	581	-0.0126329
PUT	Sma0680	3	61	-0.00445434
PUT	Sma0680	4	101	0.00785838
PUT	Sma0680	4	1	0
PUT	Sma0680	4	281	0.0116896
PUT	Sma0680	4	31	9.82811e-05
PUT	Sma0680	4	581	0.027369
PUT	Sma0680	4	61	0.00262825
PUT	Sma0680	5	101	0.00524151
PUT	Sma0680	5	1	0
PUT	Sma0680	5	281	0.0208708
PUT	Sma0680	5	31	0.00421556
PUT	Sma0680	5	581	0.00808678
PUT	Sma0680	5	61	0.0065673
PUT	Sma0680	6	101	-0.0428487
PUT	Sma0680	6	1	0
PUT	Sma0680	6	281	-0.0443542
PUT	Sma0680	6	31	-0.0380782
PUT	Sma0680	6	581	-0.0398451
PUT	Sma0680	6	61	0.0246516
PUT	Sma0680	7	101	-0.0210343
PUT	Sma0680	7	1	0
PUT	Sma0680	7	281	-0.0103505
PUT	Sma0680	7	31	-0.0270706
PUT	Sma0680	7	581	-0.00897908
PUT	Sma0680	7	61	-0.00544837
PUT	Sma0680	8	101	0.0049324
PUT	Sma0680	8	1	0
PUT	Sma0680	8	281	0.0144347
PUT	Sma0680	8	31	0.000193275
PUT	Sma0680	8	581	0.0296804
PUT	Sma0680	8	61	1.04032e-05
PUT	Sma0682	1	101	-0.000668185
PUT	Sma0682	1	1	0
PUT	Sma0682	1	281	0.00119959
PUT	Sma0682	1	31	0.00025514
PUT	Sma0682	1	581	-0.00023038
PUT	Sma0682	1	61	-0.000186946
PUT	Sma0682	2	101	0.000390817
PUT	Sma0682	2	1	0
PUT	Sma0682	2	281	0.00102766
PUT	Sma0682	2	31	0.000788054
PUT	Sma0682	2	581	-0.000263711
PUT	Sma0682	2	61	0.000443915
PUT	Sma0682	3	101	-0.00189122
PUT	Sma0682	3	1	0
PUT	Sma0682	3	281	-0.000815113
PUT	Sma0682	3	31	0.000438731
PUT	Sma0682	3	581	0.000530334
PUT	Sma0682	3	61	0.000593676
PUT	Sma0682	4	101	0.00160852
PUT	Sma0682	4	1	0
PUT	Sma0682	4	281	0.00136459
PUT	Sma0682	4	31	0.000509661
PUT	Sma0682	4	581	0.000623976
PUT	Sma0682	4	61	0.00140829
PUT	Sma0682	5	101	-0.00052972
PUT	Sma0682	5	1	0
PUT	Sma0682	5	281	-0.000528473
PUT	Sma0682	5	31	-0.000297771
PUT	Sma0682	5	581	-0.00126813
PUT	Sma0682	5	61	1.96773e-05
PUT	Sma0682	6	101	0.000656712
PUT	Sma0682	6	1	0
PUT	Sma0682	6	281	0.00330274
PUT	Sma0682	6	31	0.00167625
PUT	Sma0682	6	581	0.00140072
PUT	Sma0682	6	61	0.00189223
PUT	Sma0682	7	101	-0.00201498
PUT	Sma0682	7	1	0
PUT	Sma0682	7	281	-0.00177789
PUT	Sma0682	7	31	-0.000795372
PUT	Sma0682	7	581	-0.0017935
PUT	Sma0682	7	61	-0.00145601
PUT	Sma0682	8	101	0.00104663
PUT	Sma0682	8	1	0
PUT	Sma0682	8	281	-0.00114731
PUT	Sma0682	8	31	-0.000736967
PUT	Sma0682	8	581	0.000406731
PUT	Sma0682	8	61	0.000132345
PUT	Smb21530	1	101	0.524832
PUT	Smb21530	1	1	0
PUT	Smb21530	1	281	0.0846109
PUT	Smb21530	1	31	0.199605
PUT	Smb21530	1	581	0.172157
PUT	Smb21530	1	61	0.396962
PUT	Smb21530	2	101	0.00501797
PUT	Smb21530	2	1	0
PUT	Smb21530	2	281	0.0234593
PUT	Smb21530	2	31	0.000981449
PUT	Smb21530	2	581	0.515906
PUT	Smb21530	2	61	0.494225
PUT	Smb21530	3	101	0.0809231
PUT	Smb21530	3	1	0
PUT	Smb21530	3	281	0.106528
PUT	Smb21530	3	31	0.113949
PUT	Smb21530	3	581	-0.0348663
PUT	Smb21530	3	61	0.252279
PUT	Smb21530	4	101	-0.162275
PUT	Smb21530	4	1	0
PUT	Smb21530	4	281	0.00523153
PUT	Smb21530	4	31	-0.318843
PUT	Smb21530	4	581	-0.324821
PUT	Smb21530	4	61	-0.155346
PUT	Smb21530	5	101	0.399202
PUT	Smb21530	5	1	0
PUT	Smb21530	5	281	0.0709574
PUT	Smb21530	5	31	0.149273
PUT	Smb21530	5	581	0.125296
PUT	Smb21530	5	61	0.282219
PUT	Smb21530	6	101	0.00116384
PUT	Smb21530	6	1	0
PUT	Smb21530	6	281	0.0223123
PUT	Smb21530	6	31	-0.00962797
PUT	Smb21530	6	581	0.427931
PUT	Smb21530	6	61	0.36576
PUT	Smb21530	7	101	0.0660543
PUT	Smb21530	7	1	0
PUT	Smb21530	7	281	0.108351
PUT	Smb21530	7	31	0.102511
PUT	Smb21530	7	581	-0.0177062
PUT	Smb21530	7	61	0.188327
PUT	Smb21530	8	101	-0.127385
PUT	Smb21530	8	1	0
PUT	Smb21530	8	281	-0.0104372
PUT	Smb21530	8	31	-0.248805
PUT	Smb21530	8	581	-0.254963
PUT	Smb21530	8	61	-0.121673
PUT	Smc02263	1	101	-0.000179592
PUT	Smc02263	1	1	0
PUT	Smc02263	1	281	0.0013673
PUT	Smc02263	1	31	-0.000159683
PUT	Smc02263	1	581	0.000456573
PUT	Smc02263	1	61	0.00060048
PUT	Smc02263	2	101	0.00078615
PUT	Smc02263	2	1	0
PUT	Smc02263	2	281	-0.00214974
PUT	Smc02263	2	31	0.00101907
PUT	Smc02263	2	581	-0.00103343
PUT	Smc02263	2	61	0.00104244
PUT	Smc02263	3	101	0.000485847
PUT	Smc02263	3	1	0
PUT	Smc02263	3	281	-0.00120227
PUT	Smc02263	3	31	0.000981849
PUT	Smc02263	3	581	0.00396475
PUT	Smc02263	3	61	0.00264443
PUT	Smc02263	4	101	0.00137805
PUT	Smc02263	4	1	0
PUT	Smc02263	4	281	-8.63846e-05
PUT	Smc02263	4	31	-0.000568021
PUT	Smc02263	4	581	0.000549039
PUT	Smc02263	4	61	-2.95881e-05
PUT	Smc02263	5	101	-0.00331922
PUT	Smc02263	5	1	0
PUT	Smc02263	5	281	-0.000947548
PUT	Smc02263	5	31	-0.00297508
PUT	Smc02263	5	581	-0.00167215
PUT	Smc02263	5	61	-0.00157378
PUT	Smc02263	6	101	0.000338859
PUT	Smc02263	6	1	0
PUT	Smc02263	6	281	-0.000386705
PUT	Smc02263	6	31	-0.000111668
PUT	Smc02263	6	581	-0.000564063
PUT	Smc02263	6	61	0.00232619
PUT	Smc02263	7	101	0.00059001
PUT	Smc02263	7	1	0
PUT	Smc02263	7	281	0.000793231
PUT	Smc02263	7	31	-0.000131155
PUT	Smc02263	7	581	0.00302655
PUT	Smc02263	7	61	0.000337414
PUT	Smc02263	8	101	0.000255147
PUT	Smc02263	8	1	0
PUT	Smc02263	8	281	-0.0010608
PUT	Smc02263	8	31	-0.0020238
PUT	Smc02263	8	581	0.00105398
PUT	Smc02263	8	61	-9.21882e-05
PUT	Smc02983	1	101	0.215956
PUT	Smc02983	1	1	0
PUT	Smc02983	1	281	0.62021
PUT	Smc02983	1	581	0.666408
PUT	Smc02983	1	61	0.0345542
PUT	Smc02983	2	101	0.644569
PUT	Smc02983	2	1	0
PUT	Smc02983	2	281	1.00975
PUT	Smc02983	2	581	1.23472
PUT	Smc02983	2	61	0.402554
PUT	Smc02983	3	101	0.575834
PUT	Smc02983	3	1	0
PUT	Smc02983	3	281	0.747055
PUT	Smc02983	3	581	0.899077
PUT	Smc02983	3	61	0.240693
PUT	Smc02983	4	101	0.583367
PUT	Smc02983	4	1	0
PUT	Smc02983	4	281	0.911315
PUT	Smc02983	4	581	0.829285
PUT	Smc02983	4	61	0.123274
PUT	Smc02983	5	101	0.392669
PUT	Smc02983	5	1	0
PUT	Smc02983	5	281	0.816995
PUT	Smc02983	5	581	0.902886
PUT	Smc02983	5	61	0.142564
PUT	Smc02983	6	101	0.745581
PUT	Smc02983	6	1	0
PUT	Smc02983	6	281	1.20475
PUT	Smc02983	6	581	1.40674
PUT	Smc02983	6	61	0.493037
PUT	Smc02983	7	101	0.745859
PUT	Smc02983	7	1	0
PUT	Smc02983	7	281	0.971893
PUT	Smc02983	7	581	1.09674
PUT	Smc02983	7	61	0.378014
PUT	Smc02983	8	101	0.703336
PUT	Smc02983	8	1	0
PUT	Smc02983	8	281	1.10227
PUT	Smc02983	8	581	0.964143
PUT	Smc02983	8	61	0.283097
PUT	control	1	101	0.0010899
PUT	control	1	1	0
PUT	control	1	281	-0.000994491
PUT	control	1	31	-0.00059422
PUT	control	1	581	-0.00190807
PUT	control	1	61	-0.00203259
PUT	control	2	101	-0.00109069
PUT	control	2	1	0
PUT	control	2	281	-0.000216802
PUT	control	2	31	-0.000477554
PUT	control	2	581	-6.66353e-05
PUT	control	2	61	-0.000878493
PUT	control	3	101	-0.000361647
PUT	control	3	1	0
PUT	control	3	281	-0.00121647
PUT	control	3	31	0.00140167
PUT	control	3	581	-0.00083797
PUT	control	3	61	-0.00135814
PUT	control	4	101	-0.000741187
PUT	control	4	1	0
PUT	control	4	281	-0.00026122
PUT	control	4	31	-0.000412757
PUT	control	4	581	-0.000229308
PUT	control	4	61	0.000699575
PUT	control	5	101	-0.00196012
PUT	control	5	1	0
PUT	control	5	281	-0.00126173
PUT	control	5	31	-0.00176294
PUT	control	5	581	-0.00216699
PUT	control	5	61	-0.00212526
PUT	control	6	101	-0.00187949
PUT	control	6	1	0
PUT	control	6	281	-0.000692106
PUT	control	6	31	-0.000521984
PUT	control	6	581	-0.000429053
PUT	control	6	61	-0.00112081
PUT	control	7	101	-0.00162043
PUT	control	7	1	0
PUT	control	7	281	-0.00158106
PUT	control	7	31	0.0023431
PUT	control	7	581	-0.00150341
PUT	control	7	61	0.00169013
PUT	control	8	101	0.00115539
PUT	control	8	1	0
PUT	control	8	281	-0.000533843
PUT	control	8	31	0.000289616
PUT	control	8	581	0.00218758
PUT	control	8	61	0.000324694
PUT	control	1	101	-0.102605
PUT	control	1	1	0
PUT	control	1	281	0.0189905
PUT	control	1	31	0.255511
PUT	control	1	581	-0.0776675
PUT	control	1	61	0.0068351
PUT	control	2	101	-0.350897
PUT	control	2	1	0
PUT	control	2	281	-0.147215
PUT	control	2	31	-0.3677
PUT	control	2	581	-0.395569
PUT	control	2	61	-0.299131
PUT	control	3	101	-0.343983
PUT	control	3	1	0
PUT	control	3	281	-0.38742
PUT	control	3	31	-0.351121
PUT	control	3	581	-0.269489
PUT	control	3	61	-0.363318
PUT	control	4	101	0.0316742
PUT	control	4	1	0
PUT	control	4	281	0.0103255
PUT	control	4	31	0.0577817
PUT	control	4	581	0.108983
PUT	control	4	61	-0.0117854
PUT	control	5	101	-0.0793246
PUT	control	5	1	0
PUT	control	5	281	0.0191409
PUT	control	5	31	0.202578
PUT	control	5	581	-0.053573
PUT	control	5	61	0.0238558
PUT	control	6	101	-0.249509
PUT	control	6	1	0
PUT	control	6	281	-0.101324
PUT	control	6	31	-0.264717
PUT	control	6	581	-0.287778
PUT	control	6	61	-0.209592
PUT	control	7	101	-0.268955
PUT	control	7	1	0
PUT	control	7	281	-0.298412
PUT	control	7	31	-0.270779
PUT	control	7	581	-0.197738
PUT	control	7	61	-0.277246
PUT	control	8	101	0.022922
PUT	control	8	1	0
PUT	control	8	281	-0.000452558
PUT	control	8	31	0.0366096
PUT	control	8	581	0.0947622
PUT	control	8	61	-0.0124347
PUT	control	1	101	0.004423
PUT	control	1	1	0
PUT	control	1	281	0.00624789
PUT	control	1	31	0.0266581
PUT	control	1	581	-0.00299826
PUT	control	1	61	-0.00158218
PUT	control	2	101	0.00216098
PUT	control	2	1	0
PUT	control	2	281	0.00518995
PUT	control	2	31	0.00643886
PUT	control	2	581	0.00212301
PUT	control	2	61	0.00478843
PUT	control	3	101	5.59738e-05
PUT	control	3	1	0
PUT	control	3	281	0.0134767
PUT	control	3	31	-0.0062623
PUT	control	3	581	-0.00398421
PUT	control	3	61	-0.00522436
PUT	control	4	101	0.00826444
PUT	control	4	1	0
PUT	control	4	281	0.0159343
PUT	control	4	31	0.0038305
PUT	control	4	581	0.00830146
PUT	control	4	61	0.00542433
PUT	control	5	101	0.00198182
PUT	control	5	1	0
PUT	control	5	281	0.00708782
PUT	control	5	31	0.0260963
PUT	control	5	581	-0.00152682
PUT	control	5	61	-0.000327213
PUT	control	6	101	0.00422315
PUT	control	6	1	0
PUT	control	6	281	0.00551436
PUT	control	6	31	0.00376957
PUT	control	6	581	0.00478666
PUT	control	6	61	0.00482834
PUT	control	7	101	-0.00170357
PUT	control	7	1	0
PUT	control	7	281	0.00961327
PUT	control	7	31	-0.00787905
PUT	control	7	581	-0.00387246
PUT	control	7	61	-0.0122798
PUT	control	8	101	0.00721962
PUT	control	8	1	0
PUT	control	8	281	0.0125176
PUT	control	8	31	0.00808257
PUT	control	8	581	0.00691606
PUT	control	8	61	0.00664173
ORN	Sma0680	1	101	0.785358
ORN	Sma0680	1	1	0.968675
ORN	Sma0680	1	281	1.16565
ORN	Sma0680	1	31	0.94114
ORN	Sma0680	1	581	0.694568
ORN	Sma0680	1	61	0.941137
ORN	Sma0680	2	101	1.31825
ORN	Sma0680	2	1	0.968675
ORN	Sma0680	2	281	1.09116
ORN	Sma0680	2	31	0.880651
ORN	Sma0680	2	581	0.7292
ORN	Sma0680	2	61	0.916956
ORN	Sma0680	3	101	1.22498
ORN	Sma0680	3	1	0.968675
ORN	Sma0680	3	281	1.10886
ORN	Sma0680	3	31	0.708463
ORN	Sma0680	3	581	0.95963
ORN	Sma0680	3	61	0.761215
ORN	Sma0680	4	101	1.11395
ORN	Sma0680	4	1	0.968675
ORN	Sma0680	4	281	1.18459
ORN	Sma0680	4	31	0.66509
ORN	Sma0680	4	581	0.984554
ORN	Sma0680	4	61	0.459602
ORN	Sma0680	5	101	1.42812
ORN	Sma0680	5	1	0.968675
ORN	Sma0680	5	281	1.26005
ORN	Sma0680	5	31	1.14904
ORN	Sma0680	5	581	0.85667
ORN	Sma0680	5	61	1.16151
ORN	Sma0680	6	101	1.4754
ORN	Sma0680	6	1	0.968675
ORN	Sma0680	6	281	1.38694
ORN	Sma0680	6	31	0.846674
ORN	Sma0680	6	581	0.986305
ORN	Sma0680	6	61	0.984327
ORN	Sma0680	7	101	1.20401
ORN	Sma0680	7	1	0.968675
ORN	Sma0680	7	281	1.02922
ORN	Sma0680	7	31	0.570271
ORN	Sma0680	7	581	0.962819
ORN	Sma0680	7	61	0.757092
ORN	Sma0680	8	101	0.9702
ORN	Sma0680	8	1	0.968675
ORN	Sma0680	8	281	0.880863
ORN	Sma0680	8	31	0.614752
ORN	Sma0680	8	581	0.836231
ORN	Sma0680	8	61	0.790303
ORN	Sma0682	1	101	0.621387
ORN	Sma0682	1	1	0.968675
ORN	Sma0682	1	281	0.693583
ORN	Sma0682	1	31	0.697243
ORN	Sma0682	1	581	0.905013
ORN	Sma0682	1	61	0.837812
ORN	Sma0682	2	101	0.656183
ORN	Sma0682	2	1	0.968675
ORN	Sma0682	2	281	0.819767
ORN	Sma0682	2	31	0.925063
ORN	Sma0682	2	581	0.915152
ORN	Sma0682	2	61	0.673778
ORN	Sma0682	3	101	0.777609
ORN	Sma0682	3	1	0.968675
ORN	Sma0682	3	281	1.03792
ORN	Sma0682	3	31	0.354718
ORN	Sma0682	3	581	0.986533
ORN	Sma0682	3	61	0.9227
ORN	Sma0682	4	101	1.06236
ORN	Sma0682	4	1	0.968675
ORN	Sma0682	4	281	1.18265
ORN	Sma0682	4	31	1.16702
ORN	Sma0682	4	581	1.30989
ORN	Sma0682	4	61	1.09003
ORN	Sma0682	5	101	0.50515
ORN	Sma0682	5	1	0.968675
ORN	Sma0682	5	281	0.803034
ORN	Sma0682	5	31	0.973846
ORN	Sma0682	5	581	0.964921
ORN	Sma0682	5	61	0.969735
ORN	Sma0682	6	101	0.585831
ORN	Sma0682	6	1	0.968675
ORN	Sma0682	6	281	0.780698
ORN	Sma0682	6	31	0.809742
ORN	Sma0682	6	581	0.712717
ORN	Sma0682	6	61	0.474145
ORN	Sma0682	7	101	0.820312
ORN	Sma0682	7	1	0.968675
ORN	Sma0682	7	281	0.949183
ORN	Sma0682	7	31	0.29298
ORN	Sma0682	7	581	0.976827
ORN	Sma0682	7	61	0.801658
ORN	Sma0682	8	101	0.84049
ORN	Sma0682	8	1	0.968675
ORN	Sma0682	8	281	1.11294
ORN	Sma0682	8	31	1.0747
ORN	Sma0682	8	581	1.22894
ORN	Sma0682	8	61	1.10073
ORN	Smb21530	1	101	0.0988826
ORN	Smb21530	1	1	0.968675
ORN	Smb21530	1	281	0.704236
ORN	Smb21530	1	31	0.65232
ORN	Smb21530	1	581	0.600848
ORN	Smb21530	1	61	0.260611
ORN	Smb21530	2	101	0.849928
ORN	Smb21530	2	1	0.968675
ORN	Smb21530	2	281	0.890372
ORN	Smb21530	2	31	0.760787
ORN	Smb21530	2	581	0.450007
ORN	Smb21530	2	61	0.426112
ORN	Smb21530	3	101	0.867013
ORN	Smb21530	3	1	0.968675
ORN	Smb21530	3	281	0.765177
ORN	Smb21530	3	31	0.408319
ORN	Smb21530	3	581	0.850664
ORN	Smb21530	3	61	0.568084
ORN	Smb21530	4	101	1.23358
ORN	Smb21530	4	1	0.968675
ORN	Smb21530	4	281	0.930347
ORN	Smb21530	4	31	1.11379
ORN	Smb21530	4	581	1.21727
ORN	Smb21530	4	61	1.22358
ORN	Smb21530	5	101	0.182813
ORN	Smb21530	5	1	0.968675
ORN	Smb21530	5	281	0.760857
ORN	Smb21530	5	31	0.782521
ORN	Smb21530	5	581	0.779673
ORN	Smb21530	5	61	0.393669
ORN	Smb21530	6	101	0.860807
ORN	Smb21530	6	1	0.968675
ORN	Smb21530	6	281	0.999424
ORN	Smb21530	6	31	0.763165
ORN	Smb21530	6	581	0.682446
ORN	Smb21530	6	61	0.521624
ORN	Smb21530	7	101	0.676592
ORN	Smb21530	7	1	0.968675
ORN	Smb21530	7	281	0.812421
ORN	Smb21530	7	31	0.376238
ORN	Smb21530	7	581	0.893926
ORN	Smb21530	7	61	0.531756
ORN	Smb21530	8	101	1.2234
ORN	Smb21530	8	1	0.968675
ORN	Smb21530	8	281	1.14646
ORN	Smb21530	8	31	1.07764
ORN	Smb21530	8	581	1.16077
ORN	Smb21530	8	61	1.18734
ORN	Smc02263	1	101	0.775608
ORN	Smc02263	1	1	0.968675
ORN	Smc02263	1	281	0.921551
ORN	Smc02263	1	31	0.809451
ORN	Smc02263	1	581	0.483121
ORN	Smc02263	1	61	0.907311
ORN	Smc02263	2	101	0.777371
ORN	Smc02263	2	1	0.968675
ORN	Smc02263	2	281	0.961606
ORN	Smc02263	2	31	0.735532
ORN	Smc02263	2	581	0.818066
ORN	Smc02263	2	61	0.534335
ORN	Smc02263	3	101	0.730869
ORN	Smc02263	3	1	0.968675
ORN	Smc02263	3	281	1.02619
ORN	Smc02263	3	31	0.915801
ORN	Smc02263	3	581	1.03639
ORN	Smc02263	3	61	0.834486
ORN	Smc02263	4	101	0.539198
ORN	Smc02263	4	1	0.968675
ORN	Smc02263	4	281	0.866895
ORN	Smc02263	4	31	0.927307
ORN	Smc02263	4	581	0.802403
ORN	Smc02263	4	61	0.806458
ORN	Smc02263	5	101	0.689702
ORN	Smc02263	5	1	0.968675
ORN	Smc02263	5	281	0.982031
ORN	Smc02263	5	31	0.895668
ORN	Smc02263	5	581	0.727942
ORN	Smc02263	5	61	0.959138
ORN	Smc02263	6	101	0.74712
ORN	Smc02263	6	1	0.968675
ORN	Smc02263	6	281	1.06009
ORN	Smc02263	6	31	0.737928
ORN	Smc02263	6	581	0.826857
ORN	Smc02263	6	61	0.728925
ORN	Smc02263	7	101	0.954702
ORN	Smc02263	7	1	0.968675
ORN	Smc02263	7	281	1.19679
ORN	Smc02263	7	31	0.986782
ORN	Smc02263	7	581	1.1611
ORN	Smc02263	7	61	0.847294
ORN	Smc02263	8	101	0.502216
ORN	Smc02263	8	1	0.968675
ORN	Smc02263	8	281	0.959044
ORN	Smc02263	8	31	0.857377
ORN	Smc02263	8	581	0.870281
ORN	Smc02263	8	61	0.734835
ORN	Smc02983	1	101	0.447871
ORN	Smc02983	1	1	0.968675
ORN	Smc02983	1	281	0.278766
ORN	Smc02983	1	581	0.209114
ORN	Smc02983	1	61	0.666872
ORN	Smc02983	2	101	0.34627
ORN	Smc02983	2	1	0.968675
ORN	Smc02983	2	281	0.175341
ORN	Smc02983	2	581	0.00115511
ORN	Smc02983	2	61	0.528073
ORN	Smc02983	3	101	0.432217
ORN	Smc02983	3	1	0.968675
ORN	Smc02983	3	281	0.318452
ORN	Smc02983	3	581	0.155871
ORN	Smc02983	3	61	0.642429
ORN	Smc02983	4	101	0.330024
ORN	Smc02983	4	1	0.968675
ORN	Smc02983	4	281	0.102409
ORN	Smc02983	4	581	-0.0194819
ORN	Smc02983	4	61	0.654332
ORN	Smc02983	5	101	0.23389
ORN	Smc02983	5	1	0.968675
ORN	Smc02983	5	281	-0.00372751
ORN	Smc02983	5	581	-0.0663878
ORN	Smc02983	5	61	0.476623
ORN	Smc02983	6	101	0.244775
ORN	Smc02983	6	1	0.968675
ORN	Smc02983	6	281	0.000965358
ORN	Smc02983	6	581	-0.108018
ORN	Smc02983	6	61	0.425123
ORN	Smc02983	7	101	0.337509
ORN	Smc02983	7	1	0.968675
ORN	Smc02983	7	281	0.107292
ORN	Smc02983	7	581	0.00576473
ORN	Smc02983	7	61	0.483285
ORN	Smc02983	8	101	0.152449
ORN	Smc02983	8	1	0.968675
ORN	Smc02983	8	281	-0.100354
ORN	Smc02983	8	581	-0.178016
ORN	Smc02983	8	61	0.419878
ORN	control	1	101	0.74828
ORN	control	1	1	0.968675
ORN	control	1	281	0.987193
ORN	control	1	31	1.14393
ORN	control	1	581	0.959501
ORN	control	1	61	0.624
ORN	control	2	101	1.182
ORN	control	2	1	0.968675
ORN	control	2	281	1.1952
ORN	control	2	31	1.01349
ORN	control	2	581	1.03418
ORN	control	2	61	0.911799
ORN	control	3	101	1.12352
ORN	control	3	1	0.968675
ORN	control	3	281	0.80026
ORN	control	3	31	0.751805
ORN	control	3	581	0.976638
ORN	control	3	61	0.952321
ORN	control	4	101	0.703941
ORN	control	4	1	0.968675
ORN	control	4	281	0.452274
ORN	control	4	31	0.403227
ORN	control	4	581	0.652811
ORN	control	4	61	0.790907
ORN	control	5	101	1.04441
ORN	control	5	1	0.968675
ORN	control	5	281	1.07782
ORN	control	5	31	1.07714
ORN	control	5	581	1.13496
ORN	control	5	61	0.583928
ORN	control	6	101	0.95036
ORN	control	6	1	0.968675
ORN	control	6	281	1.15943
ORN	control	6	31	0.896243
ORN	control	6	581	0.926884
ORN	control	6	61	0.796488
ORN	control	7	101	1.07738
ORN	control	7	1	0.968675
ORN	control	7	281	0.917777
ORN	control	7	31	0.816102
ORN	control	7	581	0.773702
ORN	control	7	61	0.81179
ORN	control	8	101	0.898803
ORN	control	8	1	0.968675
ORN	control	8	281	0.617856
ORN	control	8	31	0.315301
ORN	control	8	581	0.792862
ORN	control	8	61	0.893369
ORN	control	1	101	0.969575
ORN	control	1	1	0.968675
ORN	control	1	281	0.422619
ORN	control	1	31	0.580668
ORN	control	1	581	0.983367
ORN	control	1	61	0.609759
ORN	control	2	101	1.12271
ORN	control	2	1	0.968675
ORN	control	2	281	0.942065
ORN	control	2	31	0.850463
ORN	control	2	581	0.960535
ORN	control	2	61	1.00009
ORN	control	3	101	1.15014
ORN	control	3	1	0.968675
ORN	control	3	281	1.0768
ORN	control	3	31	0.621434
ORN	control	3	581	0.88314
ORN	control	3	61	1.03846
ORN	control	4	101	0.968768
ORN	control	4	1	0.968675
ORN	control	4	281	0.651185
ORN	control	4	31	0.577334
ORN	control	4	581	0.766768
ORN	control	4	61	0.85452
ORN	control	5	101	0.962277
ORN	control	5	1	0.968675
ORN	control	5	281	0.388547
ORN	control	5	31	0.689361
ORN	control	5	581	1.00128
ORN	control	5	61	0.65417
ORN	control	6	101	1.08166
ORN	control	6	1	0.968675
ORN	control	6	281	0.943886
ORN	control	6	31	0.80249
ORN	control	6	581	0.820052
ORN	control	6	61	0.775709
ORN	control	7	101	1.09659
ORN	control	7	1	0.968675
ORN	control	7	281	0.99593
ORN	control	7	31	0.48562
ORN	control	7	581	0.773339
ORN	control	7	61	0.901807
ORN	control	8	101	0.972527
ORN	control	8	1	0.968675
ORN	control	8	281	0.588911
ORN	control	8	31	0.544958
ORN	control	8	581	0.799502
ORN	control	8	61	0.852895
ORN	control	1	101	0.429413
ORN	control	1	1	0.968675
ORN	control	1	281	0.727453
ORN	control	1	31	0.506744
ORN	control	1	581	0.38011
ORN	control	1	61	0.450239
ORN	control	2	101	0.461172
ORN	control	2	1	0.968675
ORN	control	2	281	0.553846
ORN	control	2	31	0.825072
ORN	control	2	581	0.324579
ORN	control	2	61	0.701613
ORN	control	3	101	1.17342
ORN	control	3	1	0.968675
ORN	control	3	281	1.21024
ORN	control	3	31	0.451637
ORN	control	3	581	0.847785
ORN	control	3	61	0.84154
ORN	control	4	101	1.9529
ORN	control	4	1	0.968675
ORN	control	4	281	1.86852
ORN	control	4	31	1.61712
ORN	control	4	581	1.72571
ORN	control	4	61	1.6733
ORN	control	5	101	0.499104
ORN	control	5	1	0.968675
ORN	control	5	281	0.701756
ORN	control	5	31	0.511054
ORN	control	5	581	0.407042
ORN	control	5	61	0.488712
ORN	control	6	101	1.12155
ORN	control	6	1	0.968675
ORN	control	6	281	1.2146
ORN	control	6	31	0.699332
ORN	control	6	581	0.780428
ORN	control	6	61	0.73238
ORN	control	7	101	1.23853
ORN	control	7	1	0.968675
ORN	control	7	281	1.2312
ORN	control	7	31	0.903999
ORN	control	7	581	0.960504
ORN	control	7	61	0.263377
ORN	control	8	101	1.37296
ORN	control	8	1	0.968675
ORN	control	8	281	1.32713
ORN	control	8	31	1.13096
ORN	control	8	581	1.11668
ORN	control	8	61	1.28388

## Sheet: Table_S8
Source Data: Appendix Table S8
Replicate	time	Arginine	ORN	GOP	GBL	PUT	AOP	GABA	Succinate	Alanine
1	0	1	0	0	0	0	0	0	0	0
1	1	0.819454	0.649714	0.366445	0.428699	0.212077	0.105503	0.251681	0.0583568	0
1	2	0.781736	0.872178	0.46576	0.315317	0	0.0222061	0.360781	0.237469	0
1	5	0.235607	0.855391	0.56408	0.400872	0.0447793	0.155027	0	0.0122033	0.118288
1	10	0.221044	1	1	1	0.0817083	0.111846	0.493663	0.0559262	0.111272
1	30	0.0254485	0.766462	0.170819	0.345968	0.555408	0.395162	0.60517	0.142854	0.346297
1	60	0.00153448	0.591755	0	0	0.599434	0.746643	0.854506	0.16115	0.320069
1	90	0.0360239	0.759907	0	0.0303574	1	0.974947	0.862226	0.23704	0.416848
1	120	0.0135172	0.432992	0	0	0.571848	1	1	0.498651	0.538979
1	150	0.0287498	0.614543	0	0.0165308	0.445158	0.857226	0.879923	0.237518	0.743014
1	180	0.00305376	0.463865	0	0	0.527716	0.824423	0.68089	0.414522	0.813874
1	240	0	0.486843	0	0.0654354	0.44158	0.964552	0.724818	1	1
2	0	1	0	0	0	0	0	0	0	0
2	1	0.898833	0.647978	0.559317	0.613732	0.0241192	0.0349532	0.085047	0	0
2	2	0.66543	0.870711	0.44683	0.166276	0.0757279	0.0175018	0.0541389	0.103392	0.00550144
2	5	0.23362	0.954837	0.767784	0.466792	0.0944246	0.0569385	0.0295491	0	0.0638977
2	10	0.0703416	1	1	1	0.194817	0.190211	0.0169273	0.451003	0.305263
2	30	0.239452	0.892243	0.239857	0.404353	0.569374	0.623619	0.839535	0	0.234938
2	60	0	0.780159	0	0	0.679709	0.6525	0.557519	0.124779	0.263391
2	90	0.0172762	0.717603	0	0.00608089	0.658302	0.653653	0.598739	0.430207	0.470182
2	120	0.142836	0.588645	0	0	0.604991	0.878295	0.45175	0.379456	0.641296
2	150	0.192266	0.802476	0	0.110384	1	1	1	0.697702	0.872727
2	180	0.176968	0.870175	0	0.033618	0.751847	0.812022	0.775355	1	1
2	240	-0.00307609	0.683863	0	0.00976672	0.737961	0.9197	0.467623	1.53752	1.33332
3	0	1	0	0	0	0	0	0	0	0
3	1	0.794214	0.373933	0.790955	0.707873	0.00954212	0.108857	0	0.321604	0.0368041
3	2	0.631852	0.644806	0.695071	0.977216	0.0692402	0.0739261	0.0472269	0	0.0930808
3	5	0.404589	0.803598	1	1	0.128797	0.0228293	0.189967	0.0166653	0.110631
3	10	0.0977892	0.905111	0.719442	0.42552	0.168573	0.267927	0.173584	0	0.121515
3	30	0.0390835	1	0.165531	0.152388	0.829268	0.687389	0.377741	0	0.21548
3	60	0.17967	0.858386	0	0	0.809851	0.728267	0.757725	0.782346	0.30665
3	90	0.0435408	0.375719	0	0.190694	0.397838	0.584324	0.415035	0.127143	0.436151
3	120	0	0.337486	0.266185	0.613283	1	0.903959	1	1	0.672326
3	150	0.0358262	0.755729	0	0	0.766666	1	0.719824	0.577557	0.687547
3	180	0.0120486	0.6682	0	0	0.806561	0.98837	0.546129	0.600964	0.81852
3	240	0.0227996	0.428924	0	0	0.398924	0.884611	0.290009	0.542539	1
