# Supplementary material for: Co‐catabolism of arginine and succinate drives symbiotic nitrogen fixation
Source: Mol Syst Biol. 2020 Jun 3;16(6):e9419. doi: 10.15252/msb.20199419 (PMC7268258; doi:10.15252/msb.20199419)
Supplement: Supplementary file 10 — Source Data for Figure 1 [file MSB-16-e9419-s008.xlsx]

## Sheet: Fig_1a
Source Data: Figure 1a
Substrate	Mean acetylene reduced ()	SEM acetylene reduced
nodule_extract	20.3797	1.39467
mock	9.86083	0.831927
succinate	11.2886	0.579611
malate	5.99379	0.757426
malate arginine	9.66476	0.621088
succinate arginine	19.2344	0.692165
arginine	14.6067	0.678605
sample	replicate	Acetylene reduced [μmol h-1g-1]
nodule_extract	1	23.8968
nodule_extract	2	23.6578
nodule_extract	3	23.4189
nodule_extract	4	7.93593
nodule_extract	5	10.2589
nodule_extract	6	11.1989
nodule_extract	7	23.8968
nodule_extract	8	24.3747
nodule_extract	9	23.1799
nodule_extract	10	24.3747
nodule_extract	11	23.6578
nodule_extract	12	20.5621
nodule_extract	13	12.9584
nodule_extract	14	23.6578
nodule_extract	15	23.8968
nodule_extract	16	23.9207
nodule_extract	17	21.6078
mock	1	12.1016
mock	2	14.6635
mock	3	15.1719
mock	4	4.95604
mock	5	6.55615
mock	6	7.25326
mock	7	11.8327
mock	8	12.8682
mock	9	14.1603
mock	10	14.4857
mock	11	6.66474
mock	12	8.97258
mock	13	7.82321
mock	14	7.08029
mock	15	7.31272
mock	16	7.98966
mock	17	7.74157
succinate	1	10.345
succinate	2	12.2302
succinate	3	12.9039
succinate	4	6.51757
succinate	5	7.92924
succinate	6	8.65946
succinate	7	11.6675
succinate	8	13.3712
succinate	9	15.2168
succinate	10	13.5452
succinate	11	10.632
succinate	12	12.0828
succinate	13	7.4172
succinate	14	12.4721
succinate	15	12.3571
succinate	16	12.7656
succinate	17	11.7927
malate	1	6.71808
malate	2	8.73594
malate	3	8.07578
malate	4	6.10638
malate	5	4.81279
malate	6	4.12375
malate	7	3.38381
malate_arginine	1	7.02307
malate_arginine	2	9.04131
malate_arginine	3	8.04019
malate_arginine	4	10.9203
malate_arginine	5	10.5625
malate_arginine	6	11.2182
malate_arginine	7	10.8478
succinate_arginine	1	19.9782
succinate_arginine	2	20.2502
succinate_arginine	3	21.8271
succinate_arginine	4	13.0431
succinate_arginine	5	14.5265
succinate_arginine	6	15.0649
succinate_arginine	7	19.1036
succinate_arginine	8	19.4769
succinate_arginine	9	19.5322
succinate_arginine	10	21.3118
succinate_arginine	11	18.181
succinate_arginine	12	22.4442
succinate_arginine	13	17.6358
succinate_arginine	14	19.3025
succinate_arginine	15	19.7311
succinate_arginine	16	22.4995
succinate_arginine	17	23.0767
arginine	1	16.6634
arginine	2	11.785
arginine	3	14.7828
arginine	4	11.7678
arginine	5	14.6794
arginine	6	14.7326
arginine	7	15.853
arginine	8	16.5895

## Sheet: Fig_1b
Source Data: Figure 1b
sample	replicate	FC_t0[min]	FC_t5[min]	FC_t10[min]	FC_t20[min]	FC_t40[min]	FC_t60[min]
arginine	1	1.03388	0.826725	0.686255	0.578234	0.644418	0.768526
arginine	2	1.0898	0.637245	0.729926	0.746661	0.713731	0.85692
arginine	3	1.08559	0.781484	0.672195	0.786325	0.727067	0.812464
arginine	4	1.11478	0.854419	0.621077	0.782546	0.721015	0.840599
crude	1	1.14271	1.66142	1.42081	1.35264	1.61305	1.52012
crude	2	1.22157	1.76875	1.54261	1.40961	1.70158	1.7001
crude	3	1.19248	1.72448	1.39108	1.33591	1.7171	1.5921
crude	4	1.22597	1.65467	1.353	1.04307	1.71605	1.57856
succ_arg	1	0.89162	1.13125	1.49182	1.94146	2.39204	2.5017
succ_arg	2	0.997215	1.18615	1.57658	2.04269	2.36885	2.77734
succ_arg	3	0.98837	1.13283	1.39576	1.96632	2.29719	2.47797
succ_arg	4	1.0023	1.1906	1.56072	1.96359	2.18295	2.50018
succinate	1	1.05045	0.746376	0.734479	0.896306	0.707872	1.04965
succinate	2	1.1077	0.763599	0.801725	0.993525	0.6903	1.09012
succinate	3	1.09345	0.730388	0.730686	0.958027	0.667047	1.0724
succinate	4	1.13065	0.745044	0.770926	0.811002	0.678807	1.0677
