# Supplementary material for: Co‐catabolism of arginine and succinate drives symbiotic nitrogen fixation
Source: Mol Syst Biol. 2020 Jun 3;16(6):e9419. doi: 10.15252/msb.20199419 (PMC7268258; doi:10.15252/msb.20199419)
Supplement: Supplementary file 11 — Source Data for Figure 2 [file MSB-16-e9419-s009.xlsx]

## Sheet: Fig_2b
Source Data: Figure 2b
S. melilti replicon	Total genes	Essential genes
chromosome	3359	435
pSymA	1290	295
pSymB	1569	247
locus_tag	replicon	coordinate_begin_of_CDS	coordinate_end_of_CDS
SMc00009	chromosome	992038	992922
SMc00012	chromosome	995831	996427
SMc00013	chromosome	996489	997367
SMc00017	chromosome	999940	1000920
SMc00033	chromosome	1045735	1047534
SMc00034	chromosome	1047631	1048614
SMc00042	chromosome	1065361	1066242
SMc00045	chromosome	1069385	1069834
SMc00068	chromosome	981288	982517
SMc00089	chromosome	1034334	1034690
SMc00091	chromosome	1036348	1037301
SMc00092	chromosome	1037349	1038146
SMc00129	chromosome	1105638	1107023
SMc00154	chromosome	2014011	2015402
SMc00155	chromosome	2012405	2013778
SMc00157	chromosome	2010950	2011852
SMc00159	chromosome	2008651	2009073
SMc00169	chromosome	1993451	1995763
SMc00175	chromosome	1987809	1988618
SMc00176	chromosome	1986348	1987724
SMc00188	chromosome	1973708	1974988
SMc00189	chromosome	1972800	1973675
SMc00194	chromosome	1962837	1963502
SMc00195	chromosome	2006105	2008024
SMc00228	chromosome	1791477	1793582
SMc00229	chromosome	1793597	1794289
SMc00235	chromosome	1802308	1803321
SMc00251	chromosome	1820813	1821076
SMc00273	chromosome	1842038	1843297
SMc00293	chromosome	1864871	1866193
SMc00294	chromosome	1866274	1867491
SMc00296	chromosome	1868133	1869968
SMc00298	chromosome	1870750	1871589
SMc00322	chromosome	274729	276447
SMc00339	chromosome	294516	296513
SMc00346	chromosome	301983	302435
SMc00349	chromosome	303622	305448
SMc00356	chromosome	311037	312089
SMc00381	chromosome	334588	335460
SMc00383	chromosome	337026	337712
SMc00405	chromosome	356354	357229
SMc00406	chromosome	357289	358389
SMc00410	chromosome	360576	361556
SMc00416	chromosome	365580	366509
SMc00433	chromosome	380875	381777
SMc00451	chromosome	1007719	1009017
SMc00467	chromosome	1957621	1959120
SMc00488	chromosome	1921045	1923276
SMc00490	chromosome	1918527	1919945
SMc00495	chromosome	1915805	1916569
SMc00503	chromosome	1908748	1909482
SMc00511	chromosome	1901869	1902549
SMc00514	chromosome	1899027	1899554
SMc00518	chromosome	1895706	1896413
SMc00525	chromosome	1885074	1888490
SMc00527	chromosome	1882476	1883627
SMc00536	chromosome	1926116	1927345
SMc00537	chromosome	1924736	1925974
SMc00553	chromosome	1222911	1223651
SMc00556	chromosome	1225968	1227431
SMc00585	chromosome	1256168	1257661
SMc00588	chromosome	1259399	1260325
SMc00592	chromosome	1264088	1266745
SMc00602	chromosome	1272309	1274333
SMc00614	chromosome	1286215	1286877
SMc00615	chromosome	1286874	1287944
SMc00616	chromosome	1288190	1289305
SMc00619	chromosome	1292337	1293860
SMc00640	chromosome	2936903	2938081
SMc00641	chromosome	2935226	2936821
SMc00676	chromosome	2901501	2902496
SMc00691	chromosome	2886349	2887284
SMc00697	chromosome	2882239	2883543
SMc00709	chromosome	2871125	2871889
SMc00710	chromosome	2869894	2871000
SMc00711	chromosome	2868971	2869894
SMc00712	chromosome	2867926	2868939
SMc00719	chromosome	2862263	2862808
SMc00722	chromosome	2857466	2860123
SMc00760	chromosome	1948178	1949263
SMc00772	chromosome	785616	786527
SMc00774	chromosome	789645	791597
SMc00775	chromosome	791887	793569
SMc00784	chromosome	805302	806345
SMc00794	chromosome	814780	815577
SMc00815	chromosome	836212	837714
SMc00820	chromosome	841879	842829
SMc00823	chromosome	843911	844306
SMc00852	chromosome	933196	935130
SMc00876	chromosome	910428	911582
SMc00904	chromosome	879455	881176
SMc00913	chromosome	869135	870772
SMc00932	chromosome	893063	894880
SMc00948	chromosome	1774760	1776169
SMc00951	chromosome	1777786	1779600
SMc00952	chromosome	1779683	1780348
SMc00971	chromosome	969984	970907
SMc00975	chromosome	963594	965717
SMc00982	chromosome	955077	956321
SMc00986	chromosome	948959	951268
SMc00993	chromosome	938694	939965
SMc01001	chromosome	1527939	1528670
SMc01004	chromosome	1531283	1531735
SMc01006	chromosome	1532790	1533236
SMc01013	chromosome	1538563	1539165
SMc01026	chromosome	1551580	1552470
SMc01028	chromosome	1553447	1554721
SMc01042	chromosome	1568272	1569420
SMc01043	chromosome	1569417	1570871
SMc01044	chromosome	1571105	1573366
SMc01049	chromosome	1577376	1578773
SMc01051	chromosome	1581612	1582445
SMc01053	chromosome	1583260	1584717
SMc01095	chromosome	461103	464288
SMc01111	chromosome	443701	445296
SMc01112	chromosome	442384	443547
SMc01114	chromosome	440793	441848
SMc01115	chromosome	439370	440788
SMc01122	chromosome	434057	434446
SMc01124	chromosome	429607	432456
SMc01128	chromosome	420990	423080
SMc01139	chromosome	411264	412808
SMc01140	chromosome	410413	410985
SMc01146	chromosome	405268	405912
SMc01147	chromosome	404075	405256
SMc01164	chromosome	385924	386778
SMc01171	chromosome	1758569	1759132
SMc01188	chromosome	1741544	1742698
SMc01202	chromosome	1727335	1727919
SMc01203	chromosome	1726614	1727201
SMc01204	chromosome	1724938	1725822
SMc01206	chromosome	1722198	1723328
SMc01215	chromosome	1708859	1712350
SMc01222	chromosome	1702159	1702971
SMc01227	chromosome	1697031	1698152
SMc01229	chromosome	1695483	1695992
SMc01235	chromosome	1686585	1689506
SMc01242	chromosome	1675636	1676616
SMc01311	chromosome	1477275	1478450
SMc01326	chromosome	1456952	1458127
SMc01330	chromosome	1453264	1454205
SMc01370	chromosome	1410107	1411474
SMc01430	chromosome	2274156	2274728
SMc01431	chromosome	2274751	2276529
SMc01432	chromosome	2276877	2278913
SMc01437	chromosome	2281776	2282351
SMc01449	chromosome	2290646	2290954
SMc01461	chromosome	2306850	2309423
SMc01462	chromosome	2309473	2309934
SMc01494	chromosome	2280892	2281779
SMc01535	chromosome	2595534	2596067
SMc01551	chromosome	2491027	2492595
SMc01552	chromosome	2492677	2493828
SMc01556	chromosome	2497426	2498214
SMc01569	chromosome	2511829	2513034
SMc01578	chromosome	2515844	2517046
SMc01581	chromosome	2517634	2517915
SMc01582	chromosome	2386299	2387444
SMc01594	chromosome	2389024	2390388
SMc01595	chromosome	2525904	2527286
SMc01597	chromosome	2390481	2392028
SMc01611	chromosome	2400172	2402373
SMc01637	chromosome	2429457	2430359
SMc01644	chromosome	2439515	2440342
SMc01655	chromosome	2452505	2453320
SMc01659	chromosome	2458016	2459149
SMc01711	chromosome	493804	496527
SMc01724	chromosome	478241	478735
SMc01726	chromosome	476243	477130
SMc01741	chromosome	2484470	2485090
SMc01754	chromosome	1297956	1299350
SMc01758	chromosome	1303835	1305463
SMc01770	chromosome	1316903	1318198
SMc01780	chromosome	1325083	1327218
SMc01782	chromosome	1327935	1328471
SMc01801	chromosome	1348142	1349074
SMc01809	chromosome	1354426	1355706
SMc01810	chromosome	1355725	1356066
SMc01813	chromosome	1359272	1360129
SMc01816	chromosome	2638504	2639526
SMc01823	chromosome	2647139	2647930
SMc01824	chromosome	2647920	2648405
SMc01829	chromosome	2652988	2656299
SMc01832	chromosome	2657916	2658380
SMc01834	chromosome	2658868	2659410
SMc01842	chromosome	2372829	2373851
SMc01843	chromosome	2371885	2372826
SMc01852	chromosome	2361151	2362365
SMc01854	chromosome	2359313	2360104
SMc01858	chromosome	2354886	2355911
SMc01877	chromosome	2330174	2331847
SMc01903	chromosome	1362080	1362706
SMc01908	chromosome	1370272	1370745
SMc01929	chromosome	1394904	1396571
SMc01941	chromosome	2664120	2664422
SMc01945	chromosome	2667667	2668083
SMc01948	chromosome	2669992	2670717
SMc01950	chromosome	2671601	2672986
SMc01960	chromosome	2682596	2683162
SMc01962	chromosome	2684402	2685181
SMc01969	chromosome	2691652	2692830
SMc01983	chromosome	2707384	2709165
SMc01987	chromosome	2711227	2713788
SMc02017	chromosome	2720460	2721458
SMc02018	chromosome	2721482	2722345
SMc02019	chromosome	2722366	2723370
SMc02020	chromosome	2723367	2724125
SMc02026	chromosome	2730281	2731117
SMc02034	chromosome	2740370	2741143
SMc02038	chromosome	2744318	2745412
SMc02040	chromosome	2745726	2746157
SMc02049	chromosome	1670379	1673243
SMc02050	chromosome	1668617	1670092
SMc02055	chromosome	1663352	1664194
SMc02057	chromosome	1660365	1662941
SMc02062	chromosome	1655247	1655861
SMc02068	chromosome	1650023	1651132
SMc02069	chromosome	1649239	1649958
SMc02074	chromosome	1641206	1642423
SMc02076	chromosome	1639171	1640634
SMc02077	chromosome	1638175	1638966
SMc02095	chromosome	1612962	1614086
SMc02102	chromosome	1606753	1607571
SMc02109	chromosome	1599831	1602347
SMc02114	chromosome	1596314	1597093
SMc02123	chromosome	1586752	1587252
SMc02124	chromosome	1585061	1586734
SMc02135	chromosome	577654	578046
SMc02137	chromosome	575367	576278
SMc02142	chromosome	570657	571472
SMc02143	chromosome	569321	570643
SMc02144	chromosome	568413	569324
SMc02151	chromosome	560247	560579
SMc02152	chromosome	556687	560199
SMc02154	chromosome	551813	554713
SMc02155	chromosome	548970	551798
SMc02163	chromosome	530745	532370
SMc02165	chromosome	528931	529629
SMc02166	chromosome	527870	528913
SMc02217	chromosome	578883	580067
SMc02227	chromosome	587900	590113
SMc02228	chromosome	590135	591343
SMc02229	chromosome	591449	593245
SMc02232	chromosome	597695	598621
SMc02248	chromosome	610668	611315
SMc02262	chromosome	626634	627824
SMc02267	chromosome	633648	634103
SMc02282	chromosome	655077	656426
SMc02296	chromosome	669078	670658
SMc02307	chromosome	679893	681197
SMc02335	chromosome	2754193	2755722
SMc02339	chromosome	2760283	2761053
SMc02363	chromosome	1109411	1111441
SMc02368	chromosome	1116048	1119008
SMc02382	chromosome	1136285	1137211
SMc02386	chromosome	1140807	1142309
SMc02390	chromosome	1143380	1144081
SMc02397	chromosome	1149756	1150688
SMc02415	chromosome	2785802	2787382
SMc02418	chromosome	2790852	2791820
SMc02435	chromosome	2818114	2818995
SMc02450	chromosome	2831382	2832623
SMc02513	chromosome	3279177	3280649
SMc02515	chromosome	3276696	3277115
SMc02521	chromosome	3270374	3271138
SMc02523	chromosome	3268382	3269278
SMc02545	chromosome	1214959	1215900
SMc02548	chromosome	1211615	1212115
SMc02549	chromosome	1211139	1211618
SMc02558	chromosome	1204581	1205423
SMc02562	chromosome	52483	54093
SMc02577	chromosome	62602	63909
SMc02578	chromosome	64116	65066
SMc02581	chromosome	68916	71087
SMc02586	chromosome	74986	77448
SMc02592	chromosome	89910	90503
SMc02605	chromosome	97382	97915
SMc02611	chromosome	104542	105228
SMc02618	chromosome	110788	111171
SMc02637	chromosome	1183063	1183425
SMc02655	chromosome	1167714	1168358
SMc02659	chromosome	1164419	1166644
SMc02691	chromosome	2540889	2542121
SMc02695	chromosome	2544576	2545679
SMc02714	chromosome	2563208	2564035
SMc02715	chromosome	2564158	2564586
SMc02717	chromosome	2564972	2566681
SMc02725	chromosome	2573597	2575786
SMc02755	chromosome	46280	47680
SMc02757	chromosome	41974	43488
SMc02758	chromosome	41236	41967
SMc02765	chromosome	29274	30113
SMc02766	chromosome	28048	29268
SMc02767	chromosome	27376	28023
SMc02783	chromosome	8185	8562
SMc02812	chromosome	3639974	3640633
SMc02818	chromosome	2376977	2377921
SMc02820	chromosome	166163	167563
SMc02822	chromosome	168640	169623
SMc02829	chromosome	176106	177734
SMc02830	chromosome	177743	178876
SMc02831	chromosome	178876	179958
SMc02833	chromosome	182290	183357
SMc02847	chromosome	196034	196402
SMc02859	chromosome	213276	214160
SMc02862	chromosome	215918	216562
SMc02869	chromosome	224764	225822
SMc02873	chromosome	228920	230179
SMc02876	chromosome	232212	232976
SMc02888	chromosome	243152	244174
SMc02891	chromosome	247566	248726
SMc02894	chromosome	251362	251631
SMc02975	chromosome	3096884	3097909
SMc02978	chromosome	3099540	3100646
SMc03004	chromosome	702172	703773
SMc03014	chromosome	711589	713262
SMc03018	chromosome	716030	717112
SMc03022	chromosome	720050	720928
SMc03035	chromosome	729778	730269
SMc03040	chromosome	735785	736750
SMc03047	chromosome	743202	744422
SMc03049	chromosome	745927	746964
SMc03052	chromosome	747786	748202
SMc03053	chromosome	748209	748475
SMc03058	chromosome	753602	754591
SMc03062	chromosome	759384	760394
SMc03065	chromosome	763243	764331
SMc03070	chromosome	769253	770728
SMc03071	chromosome	751953	752507
SMc03091	chromosome	3257061	3257984
SMc03096	chromosome	3248712	3254321
SMc03097	chromosome	3246733	3248589
SMc03111	chromosome	3229305	3230468
SMc03112	chromosome	3225354	3229127
SMc03116	chromosome	3220730	3222325
SMc03117	chromosome	3219681	3220682
SMc03124	chromosome	3205150	3206778
SMc03143	chromosome	3186892	3187935
SMc03162	chromosome	3120653	3121705
SMc03167	chromosome	3127155	3128744
SMc03169	chromosome	3130227	3130937
SMc03179	chromosome	3143729	3146728
SMc03181	chromosome	3147068	3148687
SMc03196	chromosome	3159930	3160715
SMc03197	chromosome	3160885	3161586
SMc03201	chromosome	3164896	3166128
SMc03227	chromosome	3336496	3336927
SMc03247	chromosome	3360319	3361038
SMc03252	chromosome	3366186	3367034
SMc03253	chromosome	3367412	3368254
SMc03257	chromosome	3371642	3373165
SMc03269	chromosome	3386367	3387965
SMc03286	chromosome	3401368	3402813
SMc03287	chromosome	3402810	3405314
SMc03751	chromosome	3363060	3363509
SMc03765	chromosome	3430405	3431994
SMc03767	chromosome	3433274	3434392
SMc03768	chromosome	3434866	3435792
SMc03795	chromosome	3460581	3461186
SMc03797	chromosome	3461839	3462834
SMc03802	chromosome	3467503	3468183
SMc03805	chromosome	3470120	3471004
SMc03807	chromosome	3471607	3472962
SMc03823	chromosome	3488934	3490343
SMc03826	chromosome	3492455	3493672
SMc03831	chromosome	3497658	3498893
SMc03834	chromosome	3500713	3501027
SMc03849	chromosome	3515202	3515972
SMc03889	chromosome	3556440	3557579
SMc03900	chromosome	3568721	3570571
SMc03924	chromosome	3071302	3072744
SMc03927	chromosome	3076748	3077236
SMc03931	chromosome	3080240	3083233
SMc03935	chromosome	3085645	3086532
SMc03939	chromosome	3090242	3090652
SMc03968	chromosome	2961461	2962450
SMc03973	chromosome	2969186	2969983
SMc03976	chromosome	2972336	2972713
SMc03978	chromosome	2973395	2975377
SMc03987	chromosome	2984856	2986157
SMc04002	chromosome	2997633	2998682
SMc04016	chromosome	3012431	3013882
SMc04023	chromosome	3021043	3021930
SMc04026	chromosome	3025146	3026603
SMc04028	chromosome	3026704	3031428
SMc04029	chromosome	3032007	3033053
SMc04030	chromosome	3033287	3034282
SMc04035	chromosome	3038074	3038925
SMc04041	chromosome	3044772	3045755
SMc04043	chromosome	3046833	3047714
SMc04045	chromosome	3049059	3050897
SMc04088	chromosome	3628147	3629757
SMc04091	chromosome	3633164	3634123
SMc04112	chromosome	161629	162438
SMc04119	chromosome	155842	157062
SMc04149	chromosome	117754	119091
SMc04151	chromosome	115571	116536
SMc04161	chromosome	2151324	2151794
SMc04165	chromosome	2154024	2154887
SMc04169	chromosome	2157476	2158480
SMc04176	chromosome	2165371	2167935
SMc04186	chromosome	2175172	2175636
SMc04204	chromosome	2189161	2190225
SMc04205	chromosome	2190347	2193004
SMc04207	chromosome	2194201	2196054
SMc04209	chromosome	2197376	2198281
SMc04212	chromosome	2040134	2041669
SMc04224	chromosome	2049353	2049703
SMc04231	chromosome	2055780	2058737
SMc04245	chromosome	2069425	2070447
SMc04252	chromosome	2078764	2079792
SMc04254	chromosome	2081235	2081996
SMc04255	chromosome	2082053	2084548
SMc04256	chromosome	2084620	2085705
SMc04260	chromosome	2089458	2090528
SMc04263	chromosome	2092873	2094291
SMc04275	chromosome	2099909	2101111
SMc04290	chromosome	2109864	2110817
SMc04301	chromosome	2114864	2116030
SMc04319	chromosome	2222299	2222586
SMc04329	chromosome	2138206	2138910
SMc04330	chromosome	2139018	2140592
SMc04338	chromosome	2227448	2228146
SMc04346	chromosome	2230742	2231761
SMc04361	chromosome	2239651	2240310
SMc04382	chromosome	3573301	3581799
SMc04405	chromosome	3611782	3612894
SMc04411	chromosome	3618520	3619341
SMc04438	chromosome	2006048	2007997
SMc04449	chromosome	1761609	1763582
SMc04450	chromosome	1787537	1791052
SMc04454	chromosome	2374242	2375891
SMc04463	chromosome	94214	94570
SMc05014	chromosome	3390342	3390806
SMc05018	chromosome	3417257	3419215
SMa0002	pSymA	1353	4457
SMa0009	pSymA	6149	7069
SMa0011	pSymA	7074	8474
SMa0015	pSymA	9252	11252
SMa0017	pSymA	11506	12063
SMa0045	pSymA	25848	26597
SMa0056	pSymA	28295	29428
SMa0064	pSymA	34190	35392
SMa0065	pSymA	35455	36147
SMa0106	pSymA	55565	56386
SMa0113	pSymA	59703	62264
SMa0125	pSymA	67874	68191
SMa0151	pSymA	83897	86626
SMa0155	pSymA	86647	87216
SMa0157	pSymA	87283	88287
SMa0169	pSymA	92526	93311
SMa0172	pSymA	94473	95393
SMa0175	pSymA	95789	96871
SMa0179	pSymA	98400	99317
SMa0203	pSymA	111288	112304
SMa0209	pSymA	114669	115757
SMa0216	pSymA	117547	118287
SMa0233	pSymA	129300	130691
SMa0244	pSymA	134949	136394
SMa0250	pSymA	139020	140297
SMa0260	pSymA	146683	148146
SMa0263	pSymA	148163	149362
SMa0287	pSymA	160062	160508
SMa0302	pSymA	167430	168956
SMa0306	pSymA	170035	171675
SMa0308	pSymA	173063	174022
SMa0312	pSymA	175343	175876
SMa0326	pSymA	181233	182072
SMa0337	pSymA	184339	184821
SMa0355	pSymA	191922	192416
SMa0367	pSymA	196912	197808
SMa0387	pSymA	209020	210132
SMa0398	pSymA	215421	216791
SMa0400	pSymA	216795	217808
SMa0407	pSymA	222078	222866
SMa0421	pSymA	228306	228824
SMa0424	pSymA	229290	230330
SMa0445	pSymA	237705	238097
SMa0462	pSymA	246386	248227
SMa0467	pSymA	253863	254879
SMa0478	pSymA	260764	261969
SMa0485	pSymA	264485	265939
SMa0498	pSymA	271057	271956
SMa0499	pSymA	272059	272691
SMa0506	pSymA	274136	274933
SMa0516	pSymA	279118	280005
SMa0520	pSymA	280693	281535
SMa0537	pSymA	287923	288336
SMa0557	pSymA	295587	296474
SMa0558	pSymA	296598	296990
SMa0570	pSymA	301877	303766
SMa0590	pSymA	314305	314763
SMa0594	pSymA	316428	317459
SMa0607	pSymA	323618	325168
SMa0610	pSymA	325807	326667
SMa0612	pSymA	326972	328627
SMa0620	pSymA	330668	331474
SMa0621	pSymA	331477	333744
SMa0626	pSymA	335117	336379
SMa0631	pSymA	339652	340218
SMa0636	pSymA	341499	342152
SMa0664	pSymA	352085	353842
SMa0665	pSymA	353876	355030
SMa0670	pSymA	357359	358213
SMa0678	pSymA	362667	364025
SMa0680	pSymA	364053	366401
SMa0682	pSymA	366403	368673
SMa0684	pSymA	369951	371276
SMa0690	pSymA	373456	374856
SMa0693	pSymA	375708	376937
SMa0697	pSymA	377980	378954
SMa0707	pSymA	381959	382921
SMa0709	pSymA	384120	385385
SMa0714	pSymA	387807	388304
SMa0717	pSymA	389265	390974
SMa0719	pSymA	391032	391751
SMa0722	pSymA	391850	392461
SMa0723	pSymA	392499	393287
SMa0734	pSymA	395775	396098
SMa0744	pSymA	399043	400680
SMa0752	pSymA	405447	406508
SMa0766	pSymA	415818	416549
SMa0772	pSymA	418345	418896
SMa0774	pSymA	420721	422382
SMa0779	pSymA	424190	425086
SMa0787	pSymA	428239	429057
SMa0796	pSymA	434028	435491
SMa0799	pSymA	435861	436871
SMa0800	pSymA	436964	437839
SMa0803	pSymA	438638	439717
SMa0814	pSymA	444206	445678
SMa0816	pSymA	447740	448036
SMa0824	pSymA	452858	453325
SMa0827	pSymA	454549	456051
SMa0829	pSymA	456142	457683
SMa0830	pSymA	457737	459167
SMa0851	pSymA	468199	468942
SMa0854	pSymA	471615	472352
SMa0857	pSymA	473663	475588
SMa0861	pSymA	475959	476840
SMa0868	pSymA	480304	480957
SMa0875	pSymA	485661	488858
SMa0876	pSymA	488862	489965
SMa0911	pSymA	507448	508479
SMa0939	pSymA	523213	525114
SMa0945	pSymA	528169	528744
SMa0951	pSymA	530886	531749
SMa0952	pSymA	531739	532629
SMa0958	pSymA	536176	537888
SMa0959	pSymA	537885	538661
SMa0967	pSymA	539831	540751
SMa0977	pSymA	544943	545944
SMa1001	pSymA	554434	555633
SMa1005	pSymA	556840	557640
SMa1013	pSymA	560686	563166
SMa1045	pSymA	574255	574542
SMa1060	pSymA	579986	581353
SMa1070	pSymA	584979	586571
SMa1087	pSymA	594396	596597
SMa1092	pSymA	597521	598030
SMa1115	pSymA	606562	607890
SMa1118	pSymA	608683	609210
SMa1131	pSymA	616469	618064
SMa1134	pSymA	618930	619556
SMa1149	pSymA	627474	628307
SMa1153	pSymA	628967	629641
SMa1155	pSymA	630205	632907
SMa1156	pSymA	632973	634046
SMa1158	pSymA	634156	634998
SMa1163	pSymA	637388	639787
SMa1179	pSymA	645676	647943
SMa1198	pSymA	658828	660453
SMa1213	pSymA	667360	668229
SMa1216	pSymA	668398	669129
SMa1229	pSymA	673381	674898
SMa1231	pSymA	675132	675956
SMa1233	pSymA	676725	677228
SMa1236	pSymA	677198	679702
SMa1240	pSymA	679957	680457
SMa1247	pSymA	682736	683650
SMa1291	pSymA	703997	704974
SMa1299	pSymA	709054	709665
SMa1306	pSymA	713420	714274
SMa1322	pSymA	720821	721339
SMa1328	pSymA	724533	725855
SMa1332	pSymA	728184	729026
SMa1344	pSymA	734850	735959
SMa1345	pSymA	735959	737035
SMa1362	pSymA	746199	747599
SMa1364	pSymA	748748	749968
SMa1387	pSymA	764198	765112
SMa1394	pSymA	766940	767797
SMa1403	pSymA	771034	772050
SMa1410	pSymA	775888	776721
SMa1417	pSymA	780875	781900
SMa1430	pSymA	787459	788475
SMa1447	pSymA	797393	798706
SMa1450	pSymA	799195	800385
SMa1466	pSymA	807254	808369
SMa1471	pSymA	809179	809859
SMa1476	pSymA	811255	812211
SMa1483	pSymA	815138	817558
SMa1488	pSymA	819849	822092
SMa1497	pSymA	825906	826553
SMa1509	pSymA	832401	833936
SMa1514	pSymA	834984	835904
SMa1523	pSymA	838689	841250
SMa1529	pSymA	843074	844288
SMa1531	pSymA	844305	844853
SMa1538	pSymA	848840	850600
SMa1548	pSymA	854222	857437
SMa1552	pSymA	858465	859826
SMa1561	pSymA	864232	865296
SMa1562	pSymA	865351	866316
SMa1573	pSymA	869830	871590
SMa1582	pSymA	875222	876520
SMa1593	pSymA	887977	889107
SMa1600	pSymA	891838	893592
SMa1602	pSymA	893872	894747
SMa1604	pSymA	894831	895922
SMa1619	pSymA	902343	903257
SMa1620	pSymA	903254	904243
SMa1632	pSymA	907961	908914
SMa1644	pSymA	915768	916487
SMa1646	pSymA	917367	918389
SMa1651	pSymA	921222	922799
SMa1660	pSymA	926871	927455
SMa1662	pSymA	927892	931026
SMa1664	pSymA	931023	932189
SMa1668	pSymA	935142	936563
SMa1675	pSymA	939303	939953
SMa1683	pSymA	946966	948633
SMa1684	pSymA	948970	950853
SMa1686	pSymA	950846	951487
SMa1691	pSymA	952528	953982
SMa1696	pSymA	955590	956786
SMa1706	pSymA	962812	963234
SMa1711	pSymA	963647	964540
SMa1715	pSymA	965405	967192
SMa1725	pSymA	972775	973770
SMa1727	pSymA	974626	975516
SMa1729	pSymA	975705	976706
SMa1731	pSymA	976900	978369
SMa1736	pSymA	981384	982265
SMa1742	pSymA	985905	986942
SMa1745	pSymA	986939	988039
SMa1759	pSymA	999887	1000567
SMa1776	pSymA	1006786	1008156
SMa1789	pSymA	1012465	1015821
SMa1793	pSymA	1016940	1017362
SMa1798	pSymA	1019529	1021430
SMa1811	pSymA	1026984	1027958
SMa1814	pSymA	1027980	1029572
SMa1819	pSymA	1030041	1032026
SMa1833	pSymA	1039508	1040893
SMa1835	pSymA	1041083	1041991
SMa1840	pSymA	1044451	1044804
SMa1844	pSymA	1045137	1046600
SMa1860	pSymA	1054935	1056545
SMa1862	pSymA	1056637	1057587
SMa1863	pSymA	1057584	1058447
SMa1875	pSymA	1065694	1067211
SMa1882	pSymA	1069239	1069898
SMa1884	pSymA	1069938	1073048
SMa1894	pSymA	1076880	1077323
SMa1898	pSymA	1078036	1079262
SMa1903	pSymA	1080814	1081800
SMa1905	pSymA	1082806	1085151
SMa1913	pSymA	1087882	1089270
SMa1916	pSymA	1089430	1091208
SMa1939	pSymA	1101631	1103166
SMa1952	pSymA	1107687	1108532
SMa1953	pSymA	1108753	1109757
SMa1960	pSymA	1114844	1115299
SMa1963	pSymA	1116746	1117555
SMa1965	pSymA	1117694	1118170
SMa1976	pSymA	1123380	1124171
SMa2002	pSymA	1135285	1135947
SMa2004	pSymA	1136007	1137080
SMa2012	pSymA	1139046	1140725
SMa2020	pSymA	1143618	1144085
SMa2025	pSymA	1145209	1146840
SMa2027	pSymA	1147165	1148058
SMa2029	pSymA	1148213	1148863
SMa2033	pSymA	1149915	1150712
SMa2041	pSymA	1154629	1155489
SMa2047	pSymA	1157277	1158278
SMa2059	pSymA	1161899	1162480
SMa2079	pSymA	1174158	1175102
SMa2095	pSymA	1181688	1182566
SMa2117	pSymA	1195713	1197479
SMa2119	pSymA	1197522	1198448
SMa2127	pSymA	1201708	1203258
SMa2137	pSymA	1207895	1208869
SMa2143	pSymA	1211022	1211975
SMa2145	pSymA	1212031	1213287
SMa2157	pSymA	1216723	1217778
SMa2175	pSymA	1225061	1226050
SMa2187	pSymA	1226047	1226961
SMa2195	pSymA	1230146	1230910
SMa2197	pSymA	1230912	1231826
SMa2201	pSymA	1232892	1233272
SMa2203	pSymA	1233363	1234157
SMa2205	pSymA	1234154	1235014
SMa2215	pSymA	1240820	1241587
SMa2217	pSymA	1241610	1242935
SMa2227	pSymA	1247113	1247886
SMa2233	pSymA	1250151	1250930
SMa2235	pSymA	1251186	1252820
SMa2241	pSymA	1255074	1256321
SMa2243	pSymA	1256339	1257265
SMa2279	pSymA	1269911	1270393
SMa2294	pSymA	1275788	1277974
SMa2299	pSymA	1280762	1281688
SMa2301	pSymA	1281993	1283339
SMa2307	pSymA	1286173	1287096
SMa2313	pSymA	1289113	1291146
SMa2323	pSymA	1295741	1296166
SMa2327	pSymA	1297079	1299769
SMa2339	pSymA	1317985	1319097
SMa2341	pSymA	1319298	1320185
SMa2343	pSymA	1320285	1321007
SMa2351	pSymA	1323705	1324655
SMa2353	pSymA	1324660	1326858
SMa2377	pSymA	1341022	1342191
SMa2379	pSymA	1342282	1344465
SMa2383	pSymA	1345525	1346493
SMa2400	pSymA	1306179	1307591
SMa5011	pSymA	1154153	1154629
SMa5019	pSymA	204550	204993
SM_b20022	pSymB	30658	31224
SM_b20023	pSymB	31301	34918
SM_b20027	pSymB	37805	39310
SM_b20048	pSymB	59484	60191
SM_b20065	pSymB	73972	74370
SM_b20071	pSymB	79574	80767
SM_b20080	pSymB	91546	92715
SM_b20108	pSymB	118703	120211
SM_b20115	pSymB	126396	128117
SM_b20131	pSymB	143495	143980
SM_b20133	pSymB	146295	147344
SM_b20134	pSymB	147547	148938
SM_b20136	pSymB	149680	151053
SM_b20142	pSymB	156448	157371
SM_b20143	pSymB	157386	158300
SM_b20153	pSymB	169058	170701
SM_b20157	pSymB	175274	176398
SM_b20164	pSymB	181977	184220
SM_b20177	pSymB	194927	195448
SM_b20179	pSymB	196764	197738
SM_b20182	pSymB	199222	200001
SM_b20194	pSymB	203136	203702
SM_b20201	pSymB	210437	211306
SM_b20218	pSymB	226214	227578
SM_b20234	pSymB	239322	240518
SM_b20258	pSymB	263237	263947
SM_b20259	pSymB	264068	265030
SM_b20286	pSymB	290921	292000
SM_b20288	pSymB	292723	294123
SM_b20289	pSymB	294233	295582
SM_b20296	pSymB	302951	303469
SM_b20297	pSymB	303470	304750
SM_b20300	pSymB	306932	308845
SM_b20307	pSymB	311801	312448
SM_b20312	pSymB	312527	314614
SM_b20316	pSymB	317829	318830
SM_b20333	pSymB	336729	338849
SM_b20334	pSymB	339465	340376
SM_b20335	pSymB	340597	341877
SM_b20345	pSymB	350348	353497
SM_b20351	pSymB	358212	359762
SM_b20355	pSymB	363905	364663
SM_b20356	pSymB	364660	367413
SM_b20358	pSymB	367812	369374
SM_b20360	pSymB	370827	371558
SM_b20361	pSymB	371644	372441
SM_b20364	pSymB	374421	376649
SM_b20375	pSymB	386667	387437
SM_b20384	pSymB	395419	396390
SM_b20386	pSymB	397129	398865
SM_b20388	pSymB	399980	400960
SM_b20391	pSymB	403650	405644
SM_b20395	pSymB	409180	411429
SM_b20416	pSymB	429673	430965
SM_b20429	pSymB	444243	444902
SM_b20444	pSymB	454907	456313
SM_b20450	pSymB	462325	464685
SM_b20468	pSymB	481536	482180
SM_b20472	pSymB	484580	486412
SM_b20482	pSymB	496696	498483
SM_b20495	pSymB	513218	514921
SM_b20502	pSymB	523185	524177
SM_b20504	pSymB	525801	526802
SM_b20509	pSymB	531624	532391
SM_b20511	pSymB	533617	534396
SM_b20513	pSymB	535094	536020
SM_b20515	pSymB	537727	541212
SM_b20521	pSymB	546977	548086
SM_b20522	pSymB	548378	548746
SM_b20523	pSymB	549220	550428
SM_b20525	pSymB	550946	551554
SM_b20532	pSymB	555518	556156
SM_b20534	pSymB	557553	558362
SM_b20538	pSymB	562392	563678
SM_b20544	pSymB	570289	570705
SM_b20551	pSymB	576952	577398
SM_b20558	pSymB	583428	583838
SM_b20568	pSymB	1580560	1581771
SM_b20586	pSymB	1601452	1602207
SM_b20587	pSymB	1602338	1603198
SM_b20595	pSymB	1607754	1609589
SM_b20612	pSymB	1628134	1629999
SM_b20614	pSymB	1631510	1633567
SM_b20615	pSymB	1633944	1635779
SM_b20623	pSymB	1643217	1644488
SM_b20631	pSymB	1650017	1651939
SM_b20652	pSymB	1453451	1455388
SM_b20658	pSymB	1458893	1459792
SM_b20666	pSymB	1467106	1467783
SM_b20667	pSymB	1467800	1468804
SM_b20676	pSymB	1477767	1478687
SM_b20707	pSymB	1509109	1510371
SM_b20710	pSymB	1512188	1513075
SM_b20719	pSymB	1523437	1524447
SM_b20725	pSymB	1530166	1530657
SM_b20726	pSymB	1530777	1532294
SM_b20752	pSymB	1541282	1542352
SM_b20755	pSymB	1545196	1546728
SM_b20757	pSymB	1548979	1551117
SM_b20772	pSymB	1564614	1565660
SM_b20773	pSymB	1565858	1566544
SM_b20809	pSymB	594508	595497
SM_b20810	pSymB	595610	597643
SM_b20811	pSymB	597789	598109
SM_b20815	pSymB	602786	604453
SM_b20817	pSymB	605893	606924
SM_b20819	pSymB	608264	608581
SM_b20823	pSymB	611880	612911
SM_b20829	pSymB	619946	621625
SM_b20833	pSymB	624962	625741
SM_b20842	pSymB	633438	634667
SM_b20843	pSymB	634671	636197
SM_b20855	pSymB	1259303	1260817
SM_b20858	pSymB	1262876	1263361
SM_b20880	pSymB	1286262	1287773
SM_b20885	pSymB	1290167	1291087
SM_b20890	pSymB	1295635	1297374
SM_b20892	pSymB	1298943	1299938
SM_b20899	pSymB	1306775	1307767
SM_b20906	pSymB	1316960	1317265
SM_b20924	pSymB	1147361	1148881
SM_b20942	pSymB	1168150	1169136
SM_b20943	pSymB	1169222	1170175
SM_b20944	pSymB	1170226	1171533
SM_b20945	pSymB	1171541	1172806
SM_b20948	pSymB	1174743	1175771
SM_b20950	pSymB	1177910	1179394
SM_b20954	pSymB	1181238	1182350
SM_b20955	pSymB	1182356	1183165
SM_b20960	pSymB	1187438	1188343
SM_b20961	pSymB	1188398	1190758
SM_b20962	pSymB	1191117	1191917
SM_b20964	pSymB	1192362	1193021
SM_b20972	pSymB	1202136	1203311
SM_b20977	pSymB	1209652	1210719
SM_b20979	pSymB	1211593	1212906
SM_b20999	pSymB	1235141	1236403
SM_b21003	pSymB	1238942	1239985
SM_b21005	pSymB	1240562	1241029
SM_b21030	pSymB	650647	651096
SM_b21036	pSymB	653937	654485
SM_b21038	pSymB	656250	657227
SM_b21040	pSymB	658113	659786
SM_b21045	pSymB	675573	676832
SM_b21047	pSymB	679969	680235
SM_b21053	pSymB	686566	687816
SM_b21060	pSymB	693472	694521
SM_b21064	pSymB	698639	699172
SM_b21065	pSymB	699188	700165
SM_b21066	pSymB	700162	701115
SM_b21070	pSymB	705774	707672
SM_b21073	pSymB	709463	710830
SM_b21075	pSymB	712082	713314
SM_b21079	pSymB	716513	717244
SM_b21081	pSymB	718406	719953
SM_b21082	pSymB	719985	722288
SM_b21085	pSymB	723280	724932
SM_b21099	pSymB	741567	741989
SM_b21101	pSymB	743136	743972
SM_b21102	pSymB	744023	744805
SM_b21103	pSymB	744973	746292
SM_b21109	pSymB	750677	751759
SM_b21114	pSymB	755267	756592
SM_b21131	pSymB	770163	771044
SM_b21153	pSymB	898009	898509
SM_b21161	pSymB	905250	906683
SM_b21163	pSymB	908169	909842
SM_b21166	pSymB	912194	913609
SM_b21169	pSymB	916402	916827
SM_b21182	pSymB	929179	930363
SM_b21183	pSymB	930553	932442
SM_b21186	pSymB	935353	936621
SM_b21191	pSymB	941311	943104
SM_b21192	pSymB	943330	944373
SM_b21199	pSymB	948716	950317
SM_b21201	pSymB	951860	953680
SM_b21203	pSymB	954986	955588
SM_b21205	pSymB	957069	958223
SM_b21211	pSymB	964016	965782
SM_b21214	pSymB	967305	968027
SM_b21230	pSymB	794503	795585
SM_b21237	pSymB	803187	804110
SM_b21241	pSymB	808057	809349
SM_b21251	pSymB	820286	822502
SM_b21252	pSymB	822580	823677
SM_b21256	pSymB	826682	828115
SM_b21260	pSymB	831102	832994
SM_b21262	pSymB	834894	835892
SM_b21265	pSymB	838365	839612
SM_b21266	pSymB	839609	840796
SM_b21269	pSymB	842345	844435
SM_b21297	pSymB	872777	874918
SM_b21298	pSymB	874927	880374
SM_b21315	pSymB	980517	981938
SM_b21320	pSymB	987519	990200
SM_b21321	pSymB	990235	991413
SM_b21323	pSymB	992615	993787
SM_b21326	pSymB	995259	996329
SM_b21335	pSymB	1001488	1002567
SM_b21346	pSymB	1012574	1013626
SM_b21353	pSymB	1018487	1019464
SM_b21357	pSymB	1023267	1023785
SM_b21366	pSymB	1029888	1030469
SM_b21373	pSymB	1037716	1038996
SM_b21375	pSymB	1039964	1040926
SM_b21376	pSymB	1040923	1042434
SM_b21377	pSymB	1042536	1043426
SM_b21383	pSymB	1046369	1047259
SM_b21399	pSymB	1330868	1331272
SM_b21402	pSymB	1332769	1333932
SM_b21406	pSymB	1337146	1338030
SM_b21415	pSymB	1344266	1345705
SM_b21420	pSymB	1350177	1351604
SM_b21421	pSymB	1351678	1352739
SM_b21426	pSymB	1357784	1358626
SM_b21427	pSymB	1358626	1359114
SM_b21441	pSymB	1371045	1371485
SM_b21465	pSymB	1392048	1393367
SM_b21467	pSymB	1395370	1395714
SM_b21488	pSymB	1409489	1411498
SM_b21495	pSymB	1417062	1417565
SM_b21505	pSymB	1429976	1431307
SM_b21517	pSymB	1441331	1442146
SM_b21525	pSymB	1049322	1050797
SM_b21531	pSymB	1057500	1058537
SM_b21533	pSymB	1059672	1060457
SM_b21534	pSymB	1060537	1063014
SM_b21538	pSymB	1067004	1068278
SM_b21560	pSymB	1100294	1101556
SM_b21566	pSymB	1104605	1106233
SM_b21575	pSymB	1114187	1115392
SM_b21577	pSymB	1116175	1116675
SM_b21585	pSymB	1123796	1125682
SM_b21591	pSymB	1131522	1132256
SM_b21592	pSymB	1132402	1133553
SM_b21598	pSymB	1138924	1139973
SM_b21604	pSymB	1144862	1146124
SM_b21644	pSymB	1672419	1674089
SM_b21647	pSymB	1676356	1678437
SM_b21648	pSymB	1678726	1680198
SM_b21649	pSymB	1680394	1681335
SM_b21661	pSymB	674574	674957
SM_b21663	pSymB	618700	619116
SM_b21677	pSymB	1264909	1265277
SM_b21681	pSymB	1318407	1318583
SM_b21696	pSymB	672636	673517
SM_b22001	pSymB	230872	231375

## Sheet: Fig_2c
Source Data: Figure 2c
Functional process	Essential genes chromosome	Essential genes pSymA	Essential genes pSymB
Nitrogen metabolism	106	45	26
Redox metabolism	33	35	12
Nodulation	8	9	17
Nitrogenase	1	11	0
Gene regulation	98	56	42
Other metabolism	102	63	84
Other processes	86	76	66
