# Supplementary material for: Co‐catabolism of arginine and succinate drives symbiotic nitrogen fixation
Source: Mol Syst Biol. 2020 Jun 3;16(6):e9419. doi: 10.15252/msb.20199419 (PMC7268258; doi:10.15252/msb.20199419)
Supplement: Supplementary file 12 — Source Data for Figure 3 [file MSB-16-e9419-s010.xlsx]

## Sheet: Fig_3d
Source Data: Figure 3d, Table S2
S. meliloti inoculated	Mean relative acetlyene reduced	SEM relative acetlyene reduced
WT	100	7.36
artABCDE	52.94	7.27
satABC	44.55	10.99
argI1	28.82	5.21
argI2	29.03	5.16
argI1argI2	19.11	3.15
ureGFE	19.1	4.81
amtB	35.32	5.5
aspC	49.09	9
dctAB	0	0.04
nifD	0	0.03
Sample	Rel. Acetylene reduced_1	Rel. Acetylene reduced_2	Nodules_plant_1	Nodules_plant_2	Plants/sample
amtB	0.0906519	0.0760217	41	11	2
amtB	0.250604	0.251101	61	42	2
amtB	0.0604692	0.0605177	29	40	2
amtB	0.067181	0.0658407	55	6	2
amtB	0.0881242	0.0845736	17	21	2
amtB	0.0239289	0.0232196	30	28	2
amtB	0.256271	0.248975	38	26	2
amtB	0.169916	0.166897	34		1
amtB	0.0388549	0.0363103	32	30	2
amtB	0.0302478	0.0270465	35	38	2
amtB	0.202439	0.187506	41	54	2
argI1	0.00800504	0.0074588	35	11	2
argI1	0.0173842	0.0181718	22	27	2
argI1	0.0143693	0.0124926	34	13	2
argI1	0.00198444	0.00234121	19	43	2
argI1	0.0558535	0.0636097	64	49	2
argI1	0.017397	0.0240262	54	58	2
argI1	0.024719	0.0265145	25	21	2
argI1	0.0745833	0.0846901	23	25	2
argI1	0.000702958	0.000408188	15	18	2
argI1	0.00172379	-0.000476885	6	7	2
argI1	0.0733548	0.0807705	8	18	2
argI1	0.0837453	0.0902572	23	22	2
argI1	0.0958174	0.104392	7	18	2
argI1	0.0239151	0.0226209	22	24	2
argI1	0.00524786	0.00661502	18	14	2
argI1	0.0279066	0.0260396	30	25	2
argI1	0.336427	0.331615	33	23	2
argI1	0.127426	0.129247	26	26	2
argI1	0.292945	0.282221	29	34	2
argI1	0.0233623	0.0185359	42		1
argI1	0.119218	0.122594	86	34	2
argI1	0.0443078	0.0461247	37	16	2
argI1	0.0384415	0.0377015	24	9	2
argI1	0.0170231	0.0164923	31	24	2
argI1,2	0.0179542	0.0213314	14	32	2
argI1,2	0.00798882	0.00885847	45	20	2
argI1,2	0.0356463	0.0383879	48	32	2
argI1,2	0.0981731	0.104551	28	37	2
argI1,2	0.138052	0.126584	26	32	2
argI1,2	0.0106938	0.00912554	18	10	2
argI1,2	0.0118499	0.0134113	9	20	2
argI1,2	0.00150672	0.00224265	8	29	2
argI1,2	0.000113288	0.00266216	18	23	2
argI1,2	0.00806744	0.00252987	27	37	2
argI1,2	0.138031	0.147947	46	36	2
argI1,2	0.0323471	0.0346857	63	54	2
argI1,2	0.0539347	0.0486132	57	42	2
argI1,2	0.104697	0.102564	46	39	2
argI1,2	0.233597	0.210364	33	64	2
argI1,2	0.305794	0.322456	39	69	2
argI1,2	0.167511	0.143655	40	57	2
argI1,2	0.0102427	0.00950915	56	16	2
argI1,2	0.0324114	0.0351428	48	60	2
argI1,2	0.0160272	0.0110795	46	44	2
argI2	0.0738155	0.0831951	30	22	2
argI2	0.149012	0.141972	23	28	2
argI2	0.107291	0.105779	15	38	2
argI2	0.13719	0.146014	25	55	2
argI2	0.061546	0.0681669	23	18	2
argI2	0.0454595	0.0485485	12	36	2
argI2	0.0079601	0.0105756	19	24	2
argI2	0.0083802	0.0104051	15	32	2
argI2	0.0242281	0.0284896	40	35	2
argI2	-0.000977822	0.00411842	22	12	2
argI2	0.0291022	0.0324653	23	56	2
argI2	0.248645	0.258569	17	26	2
argI2	0.00972618	0.00933546	45	10	2
argI2	0.00824286	0.00837507	25	29	2
argI2	0.01034	0.0129211	44	16	2
argI2	0.106366	0.116696	25	26	2
argI2	0.0598312	0.0632679	22	20	2
argI2	0.206813	0.215032	16	30	2
argI2	0.00804894	0.0134894	19	15	2
argI2	0.0225758	0.0258183	19	30	2
argI2	0.0507837	0.0378234	43	46	2
argI2	0.0173785	0.011636	28		1
aspc	0.0149385	0.0180193	43	28	2
aspc	0.0280968	0.0323924	30	37	2
aspc	0.0169567	0.0105141	17	52	2
aspc	0.0135298	0.0115293	41	NA	1
aspc	0.0218512	0.0222223	32	15	2
aspc	0.0288264	0.0326797	30	45	2
aspc	0.14644	0.146539	33	27	2
aspc	0.168345	0.180716	29		1
aspc	0.057569	0.064284	22	15	2
aspc	0.130534	0.13484	16	23	2
aspc	0.179321	0.160162	17	21	2
aspc	0.0144707	0.0157538	25	20	2
aspc	-0.000994466	0.00480007	29	23	2
aspc	0.0206844	0.020705	13	31	2
aspc	0.034795	0.0353752	19	21	2
aspc	0.00702115	0.00815351	32		1
aspc	0.299163	0.360294	28	19	2
aspc	0.36382	0.358614	27	38	2
aspc	0.385353	0.443405	18	40	2
aspc	0.00664868	0.00731845	44	37	2
aspc	0.0313919	0.032864	21	36	2
aspc	0.0906443	0.0897706	16		1
dctAB	0.000331227	-0.000239258	51	24	2
dctAB	0.00107719	-0.000535715	38	32	2
dctAB	-0.000603621	0.000873706	40	20	2
dctAB	-0.000508634	-1.37309e-05	32	56	2
dctAB	0.000107169	3.56998e-05	36	46	2
dctAB	-0.000886732	4.32822e-05	45	13	2
dctAB	-1.47136e-05	5.92794e-05	30		1
dctAB	0.000838303	-6.83672e-05	29	24	2
dctAB	0.000855155	-0.000536087	12	22	2
dctAB	0.000873223	-0.00058719	28	39	2
dctAB	-0.000260648	0.000278338	33	60	2
dctAB	0.000139156	-0.000153386	32	25	2
dctAB	-0.000683571	0.00016558	26		1
nifD	9.41282e-05	-0.000421658	32	27	2
nifD	-6.86442e-05	-0.00045993	17	33	2
nifD	6.27761e-05	-0.00049829	24	22	2
nifD	2.23597e-05	-0.000494754	29	26	2
nifD	0.000125528	-0.000519637	18		1
nifd	-0.00094412	3.7912e-05	25	51	2
nifd	-0.000898006	7.26189e-05	33	27	2
nifd	-0.000827509	0.000307586	35	20	2
nifd	-0.000992701	0.000481917	22	28	2
nifd	-0.000992701	0.000262342	34	26	2
nifd	0.00130049	9.63288e-05	35	16	2
nifd	-5.42283e-05	5.53705e-05	26	61	2
nifd	-7.17338e-05	2.66392e-05	59	37	2
nifd	-0.000125898	-7.81058e-08	38	36	2
nifd	0.000385786	-5.57085e-07	47	38	2
nifd	-0.000124577	0.000223725	28	15	2
nifd	0.000183315	0.000658604	49		1
nifD	0.000361558	2.14491e-06	54	43	2
nifD	-4.53126e-05	0.000116777	36	24	2
nifD	-5.90483e-05	5.03644e-05	16	51	2
nifD	-0.00015104	2.9835e-05	54	43	2
nifD	-0.000119427	2.44089e-05	36	24	2
nifD	0.000495022	-6.47655e-06	16	51	2
nifD	-0.000183674	-4.70055e-06	29	35	2
nifD	-0.000151319	3.79516e-05	9	40	2
nifD	-9.80253e-05	-1.32877e-05	26	39	2
nifD	-9.39559e-05	0.00010006	71	75	2
nifd	-5.40382e-05	-6.26678e-05	28	68	2
nifd	8.89164e-05	-4.31954e-05	42	37	2
nifd	-2.5546e-05	-7.18735e-05	47	46	2
nifd	0.000153775	-7.11144e-05	28	41	2
nifd	-9.39424e-05	5.31666e-06	39	28	2
nifd	-7.66446e-05	0.000474377	48		1
nifD	0.000834535	-0.000318095	14	28	2
nifD	0.00124075	-0.00028916	22		1
nifD	7.52419e-05	0.000164758	45	66	2
nifD	-0.000790816	0.000431985	41		1
non_inoc	3.21282e-05	-3.94931e-05	0	0	2
non_inoc	0.000761211	3.65662e-05	0	0	2
non_inoc	-0.000362348	0.00012672	0	0	2
non_inoc	0.000451054	0.000489408	0	0	2
non_inoc	6.34628e-05	4.64517e-06	0	0	2
non_inoc	0.000912137	5.20577e-05	0	0	2
non_inoc	-0.000121382	-6.01632e-06	0	0	2
non_inoc	-0.000120332	-6.76539e-05	0	0	2
non_inoc	-1.71931e-05	0.000611197	0	0	2
non_inoc	1.56633e-05	-9.11926e-05	0	0	2
non_inoc	6.60785e-05	0.00010303	0	0	2
non_inoc	0.000130144	6.7796e-05	0	0	2
non_inoc	0.000129182	2.73761e-05	0	0	2
non_inoc	-4.69724e-05	-0.00013426	0	0	2
non_inoc	5.93926e-05	-0.000170222	0	0	2
non_inoc	8.64839e-05	-0.000176817	0	0	2
non_inoc	-0.000719695	8.57343e-05	0	0	2
non_inoc	-0.000978788	0.000359485	0		1
non_inoc	0.000894012	-0.000228315	0		1
sma2195-99	0.00559312	0.00466969	17	21	2
sma2195-99	0.00841338	0.00957712	22	18	2
sma2195-99	0.00161515	0.00144341	7	16	2
sma2195-99	0.00574124	0.00478423	20	24	2
sma2195-99	0.00094465	0.00156827	16	18	2
sma2195-99	0.00461481	0.00499413	20	29	2
sma2195-99	0.00552097	0.00583439	36	27	2
sma2195-99	0.405404	0.41792	27	12	2
sma2195-99	0.0983932	0.0999597	12	19	2
sma2195-99	0.191837	0.204608	7	26	2
sma2195-99	0.108445	0.106653	23	16	2
sma2195-99	0.0731205	0.0730885	25		1
sma2195-99	0.236365	0.238354	52	22	2
sma2195-99	0.32897	0.340614	58	39	2
sma2195-99	0.0440657	0.0443909	53	38	2
sma2195-99	0.00694959	0.00840319	32	50	2
sma2195-99	0.000577467	0.0173972	19	23	2
smc03124-28	0.0306353	0.0352321	5	15	2
smc03124-28	0.0141938	0.0170587	46	29	2
smc03124-28	0.114237	0.109593	24	23	2
smc03124-28	0.155439	0.159393	39	28	2
smc03124-28	0.0434285	0.0386262	28	44	2
smc03124-28	0.0275461	0.026899	42	25	2
smc03124-28	0.191337	0.191501	18	27	2
smc03124-28	0.0688346	0.097591	14	33	2
smc03124-28	0.0532745	0.0552928	22	51	2
smc03124-28	0.124751	0.126276	15	32	2
smc03124-28	0.0126974	0.0154064	6	58	2
smc03124-28	0.0916533	0.104062	38	33	2
smc03124-28	0.251683	0.236031	31	24	2
smc03124-28	0.35795	0.360014	28	19	2
smc03124-28	0.0994079	0.110573	26	25	2
smc03124-28	0.367681	0.323035	28	42	2
smc03124-28	0.133288	0.162366	12	21	2
smc03124-28	0.392231	0.424822	30	26	2
smc03124-28	0.193576	0.133842	28	27	2
smc03124-28	0.0367611	0.0248806	17	52	2
smc03124-28	0.0240661	0.0307693	32	23	2
smc03124-28	0.0150172	0.0214173	15	40	2
smc03124-28	0.0323332	0.0246594	36	29	2
wt	0.139423	0.141363	18	20	2
wt	0.0190507	0.0166199	19	20	2
wt	0.0190507	0.0166199	19	20	2
wt	0.0252968	0.0242652	16	13	2
wt	0.0215733	0.0231515	25	19	2
wt	0.0190197	0.0196723	22	21	2
wt	0.0268004	0.025618	18	19	2
wt	0.0157353	0.0171289	17	12	2
wt	0.251532	0.195805	15	11	2
wt	0.423596	0.385104	12	17	2
wt	0.0829117	0.0818545	4	11	2
wt	0.113385	0.113042	3	14	2
wt	0.0754056	0.0596501	14	20	2
wt	0.035697	0.0299739	6	11	2
wt	0.126773	0.118139	9	17	2
wt	0.0341267	0.0306264	9	4	2
wt	0.0226406	0.0227863	14	24	2
wt	0.0970436	0.0979465	19	10	2
wt	0.212873	0.223333	23	8	2
wt	0.181318	0.1687	20	16	2
wt	0.0218093	0.021975	10	24	2
wt	0.0923062	0.0902908	20	12	2
wt	0.231766	0.212003	14	13	2
wt	0.245243	0.250479	15	14	2
wt	0.109783	0.0948907	17	9	2
wt	0.0030199	0.00295474	16	18	2
wt	0.227306	0.249337	13	8	2
wt	0.343098	0.353016	23	17	2
wt	0.259691	0.242995	24		1
wt	0.522824	0.531216	29	18	2
wt	0.359753	0.30024	19	27	2
wt	0.0969752	0.0995574	26	21	2
wt	0.0458033	0.0448622	21	8	2
wt	0.0429787	0.0518082	19	21	2
wt	0.21239	0.206994	21	13	2
wt	0.414163	0.400877	22	19	2
wt	0.296771	0.287221	28	18	2
wt	0.225048	0.274727	16	26	2
wt	0.0685731	0.0691614	15	10	2
wt	0.277578	0.326666	14	35	2
wt	0.267301	0.259694	19	17	2
wt	0.256567	0.295091	16	11	2
wt	0.0285746	0.0247048	9	13	2
wt	0.168514	0.158427	27		1
wt	0.105036	0.0921745	11	33	2
wt	0.160831	0.139121	39		1
wt	0.153162	0.158513	29	9	2
wt	0.11173	0.111342	26		1
wt	0.233419	0.231875	36	34	2
wt	0.205618	0.199404	26	35	2
wt	0.0921351	0.0865136	18	40	2
wt	0.0603936	0.053972	42		1
