# Supplementary material for: Co‐catabolism of arginine and succinate drives symbiotic nitrogen fixation
Source: Mol Syst Biol. 2020 Jun 3;16(6):e9419. doi: 10.15252/msb.20199419 (PMC7268258; doi:10.15252/msb.20199419)
Supplement: Supplementary file 13 — Source Data for Figure 4 [file MSB-16-e9419-s011.xlsx]

## Sheet: Fig_4b
Source Data: Figure 4b, raw data can be found in Tables S3-S7
Ureohydrolases			Decarboxylases			Dehydrogenases			Transaminases
Arginine	Rel. Activity		Orn	Rel. Activity		SSA	Rel. Activity		Pyr	Rel. Activity
ArgI1	1		OdcA	1		GabD6	1		AspC	1
ArgI2	0.0142857		IlvB1	0		GabD7	0.197674		DatA	0.141164
SpeB2	0.0142857		OdcB	0		GabD1	0.127907		GabT2	0.0886141
SpeB	0					GabD8	0.0658915		AatB	0.0829469
			Arginine			GabD9	-0.00193798		ArgD	0.0453375
GOP			OdcA	1					GabT3	0.0422463
SpeB2	1		OdcB	0		GBL
ArgI1	0.00313152		IlvB1	-0.25		GabD6	1		Arginine
ArgI2	0.00104384					GabD7	0.278243		AspC	1
SpeB	-0.00104384		GOP			GabD1	0.144351		GabT2	0.0194175
			IlvB1	1		GabD8	0.108787		AatB	0.00970874
Agmatine			OdcA	-0.0322581		GabD9	0.0669456		ArgD	0.00485437
SpeB	1		OdcB	-0.0645161					DatA	0
ArgI2	0.0129577					ABL
SpeB2	0.0101408		AOP			GabD6	1		Orn
ArgI1	0.00112676		IlvB1	1		GabD7	0.230189		AspC	1
			OdcB	0.0787037		GabD1	0.143396		DatA	0.496241
GBA			OdcA	0		GabD8	0		AatB	0.390977
SpeB2	1					GabD9	0		ArgD	0.0676692
SpeB	0.0251397								GabT2	0.0300752
ArgI2	0.0125698
ArgI1	0.0027933								Agmatine
									AspC	1
GBL									GabT2	0.0172414
SpeB2	1								AatB	0.00862069
ArgI1	0.00347222								ArgD	0.00431034
SpeB	0.00173611								DatA	0.00431034
ArgI2	-0.00289352
									Put
									AspC	1
									AatB	0.164474
									DatA	0.164474
									GabT2	0.0328947
									ArgD	0.0328947
									GABA
									GabT2	1
									GabT3	0.597561
									ArgD	0.097561

## Sheet: Fig_4d
Source Data: Figure 4d, Tables S8
Time [min]	ARG	ORN	GOP	AOP	PUT	GBL	GABA	SUCC	ALA
0	1	0	0	0	0	0	0	0	0
1	0.84	0.57	0.61	0.03	0.09	0.62	0.08	0.09	0
2	0.69	0.82	0.57	0	0.05	0.42	0.15	0.09	0.02
5	0.29	0.9	0.83	0.09	0.12	0.6	0.08	0	0.09
10	0.13	1	1	0.14	0.2	1	0.24	0.12	0.15
30	0.09	0.92	0.21	0.35	0.87	0.37	0.69	0	0.24
60	0.05	0.77	0	0.49	0.92	0	0.84	0.36	0.27
90	0.03	0.63	0	0.61	0.86	0.05	0.69	0.25	0.4
120	0.05	0.47	0	0.74	0.97	0.06	0.96	0.65	0.57
150	0.08	0.75	0	0.71	1	0	1	0.45	0.69
180	0.06	0.69	0	0.82	0.93	0	0.77	0.61	0.79
240	0	0.55	0	1	0.7	0.01	0.54	1	1
Replicate	time	Arginine	ORN	GOP	GBL	PUT	AOP	GABA	Succinate	Alanine
1	0	1	0	0	0	0	0	0	0	0
1	1	0.819454	0.649714	0.366445	0.428699	0.212077	0.105503	0.251681	0.0583568	0
1	2	0.781736	0.872178	0.46576	0.315317	0	0.0222061	0.360781	0.237469	0
1	5	0.235607	0.855391	0.56408	0.400872	0.0447793	0.155027	0	0.0122033	0.118288
1	10	0.221044	1	1	1	0.0817083	0.111846	0.493663	0.0559262	0.111272
1	30	0.0254485	0.766462	0.170819	0.345968	0.555408	0.395162	0.60517	0.142854	0.346297
1	60	0.00153448	0.591755	0	0	0.599434	0.746643	0.854506	0.16115	0.320069
1	90	0.0360239	0.759907	0	0.0303574	1	0.974947	0.862226	0.23704	0.416848
1	120	0.0135172	0.432992	0	0	0.571848	1	1	0.498651	0.538979
1	150	0.0287498	0.614543	0	0.0165308	0.445158	0.857226	0.879923	0.237518	0.743014
1	180	0.00305376	0.463865	0	0	0.527716	0.824423	0.68089	0.414522	0.813874
1	240	0	0.486843	0	0.0654354	0.44158	0.964552	0.724818	1	1
2	0	1	0	0	0	0	0	0	0	0
2	1	0.898833	0.647978	0.559317	0.613732	0.0241192	0.0349532	0.085047	0	0
2	2	0.66543	0.870711	0.44683	0.166276	0.0757279	0.0175018	0.0541389	0.103392	0.00550144
2	5	0.23362	0.954837	0.767784	0.466792	0.0944246	0.0569385	0.0295491	0	0.0638977
2	10	0.0703416	1	1	1	0.194817	0.190211	0.0169273	0.451003	0.305263
2	30	0.239452	0.892243	0.239857	0.404353	0.569374	0.623619	0.839535	0	0.234938
2	60	0	0.780159	0	0	0.679709	0.6525	0.557519	0.124779	0.263391
2	90	0.0172762	0.717603	0	0.00608089	0.658302	0.653653	0.598739	0.430207	0.470182
2	120	0.142836	0.588645	0	0	0.604991	0.878295	0.45175	0.379456	0.641296
2	150	0.192266	0.802476	0	0.110384	1	1	1	0.697702	0.872727
2	180	0.176968	0.870175	0	0.033618	0.751847	0.812022	0.775355	1	1
2	240	-0.00307609	0.683863	0	0.00976672	0.737961	0.9197	0.467623	1.53752	1.33332
3	0	1	0	0	0	0	0	0	0	0
3	1	0.794214	0.373933	0.790955	0.707873	0.00954212	0.108857	0	0.321604	0.0368041
3	2	0.631852	0.644806	0.695071	0.977216	0.0692402	0.0739261	0.0472269	0	0.0930808
3	5	0.404589	0.803598	1	1	0.128797	0.0228293	0.189967	0.0166653	0.110631
3	10	0.0977892	0.905111	0.719442	0.42552	0.168573	0.267927	0.173584	0	0.121515
3	30	0.0390835	1	0.165531	0.152388	0.829268	0.687389	0.377741	0	0.21548
3	60	0.17967	0.858386	0	0	0.809851	0.728267	0.757725	0.782346	0.30665
3	90	0.0435408	0.375719	0	0.190694	0.397838	0.584324	0.415035	0.127143	0.436151
3	120	0	0.337486	0.266185	0.613283	1	0.903959	1	1	0.672326
3	150	0.0358262	0.755729	0	0	0.766666	1	0.719824	0.577557	0.687547
3	180	0.0120486	0.6682	0	0	0.806561	0.98837	0.546129	0.600964	0.81852
3	240	0.0227996	0.428924	0	0	0.398924	0.884611	0.290009	0.542539	1
