# Supplementary material for: Co‐catabolism of arginine and succinate drives symbiotic nitrogen fixation
Source: Mol Syst Biol. 2020 Jun 3;16(6):e9419. doi: 10.15252/msb.20199419 (PMC7268258; doi:10.15252/msb.20199419)
Supplement: Supplementary file 14 — Source Data for Table 1 [file MSB-16-e9419-s012.xlsx]

## Sheet: Table 1
Source Data: Table 1
Metabolite	Mean	STDEV
Arginine (ARG)	99.43	0.1
Citruline (CIT)	60.22	5.26
Ornithine (ORN	81.25	5.01
Proline (PRO)	23.19	3.58
Glutamate (GLU)	7.67	0.82
4-guanidinobutanoate (GBA)	90.4	3.03
4-aminobutanoate (GABA)	6.26	1.06
		Counts	Counts
sample	replicate	Unlabeled	13C	Fractional labeling
Arginine	1	198476	2.96235e+07	0.993345
Arginine	2	154347	3.32582e+07	0.995381
Arginine	3	162590	2.88999e+07	0.994405
Citruline	1	3477.14	4514.86	0.564922
Citruline	2	2872.57	5093.14	0.639383
Ornithine	1	2819.2	18381.1	0.86702
Ornithine	2	4285.03	14225.9	0.768513
Ornithine	3	5438.26	22032.8	0.802037
Proline	1	53920	13145.8	0.196013
Proline	2	47046.1	14218.9	0.232089
Proline	3	45379.3	16581.6	0.267614
Glutamate	1	60227.4	4352.57	0.0673981
Glutamate	2	64292	5802.86	0.0827858
Glutamate	3	53254.9	4621.71	0.0798547
4-guanidinobutanoate	1	7964.57	52856.7	0.86905
4-guanidinobutanoate	2	5425.8	61156.1	0.918509
4-guanidinobutanoate	3	4935.51	60201.5	0.924229
4-aminobutanoate	1	1270.29	74.1143	0.0551282
4-aminobutanoate	2	3845.71	289.743	0.0700631
